# Supplementary material for: Tumor microenvironment characterization in cervical cancer identifies prognostic relevant gene signatures
Source: PLoS One. 2021 Apr 26;16(4):e0249374. doi: 10.1371/journal.pone.0249374 (PMC8075229; doi:10.1371/journal.pone.0249374)
Supplement: S1 Table — (XLSX) [file pone.0249374.s004.xlsx]

## Sheet: S1 Table
S1 Table. sample information of cervical cancer patients
Series accession numbers	Platform	No. of patients	AJCC_Stage	Survival overcome
TCGA-CESC	Illumina RNAseq	285	I: 154 II: 63 III: 40 IV: 22	OS
GSE52903	Affymetrix Human Gene 1.0 ST Array [transcript (gene) version]	55	I: 27 II: 8 III: 16 IV: 4	OS
GSE44001	Illumina HumanHT-12 WG-DASL V4.0 R2 expression beadchip	300	I: 258 II: 42	DFS
