# Supplementary material for: Tumor microenvironment characterization in cervical cancer identifies prognostic relevant gene signatures
Source: PLoS One. 2021 Apr 26;16(4):e0249374. doi: 10.1371/journal.pone.0249374 (PMC8075229; doi:10.1371/journal.pone.0249374)
Supplement: S2 Table — (XLSX) [file pone.0249374.s005.xlsx]

## Sheet: S2 Table
S2 Table. The correlation between 22 immune cells
	B cells naive	B cells memory	Plasma cells	T cells CD8	T cells CD4 naive	T cells CD4 memory resting	T cells CD4 memory activated	T cells follicular helper	T cells regulatory (Tregs)	T cells gamma delta	NK cells resting	NK cells activated	Monocytes	Macrophages M0	Macrophages M1	Macrophages M2	Dendritic cells resting	Dendritic cells activated	Mast cells resting	Mast cells activated	Eosinophils	Neutrophils	P-value	Correlation	RMSE
TCGA-DS-A7WI-01A	0	0.0479897	0	0	0	0.195086	0	0.0387977	0.20097	0	0	0.251193	0.0166539	0.0945465	0	0	0	0.112284	0.00826947	0	0	0.0342094	0.177	0.0783102	1.10236
TCGA-EX-A449-01A	0.0792302	0	0.061383	0	0	0.228046	0	0	0	0.0613955	0.101549	0	0.00667367	0.295693	0.00890435	0	0	0.146949	0.0101762	0	0	0	0.363	0.0359462	1.08431
TCGA-VS-A958-01A	0.0366671	0	0.0214164	0.252067	0	0.0287125	0.0382372	0.0697549	0.0705617	0	0.13538	0.0259989	0.0263835	0.0163519	0.121071	0.108869	0	0.0109053	0.033398	0	0	0.00422586	0.016	0.216847	1.01426
TCGA-MY-A5BE-01A	0.0696906	0	0	0.355352	0	0.0858546	0.0459742	0.0506688	0.0620436	0	0.0594088	0	0.0209915	0.0520514	0.135854	0.0473153	0.0122659	0	0.00252994	0	0	0	0.029	0.174694	1.04415
TCGA-C5-A2LX-01A	0.0429034	0	0	0.233037	0	0.124848	0	0.12918	0.0931134	0	0	0.0395461	0.00213017	0.174265	0.0472578	0.0808875	0.0270443	0	0.00578719	0	0	0	0.075	0.120618	1.0573
TCGA-Q1-A73Q-01A	0.139484	0	0.0659195	0.00516428	0	0.264777	0.0443836	0	0	0	0.0510318	0	0.0254716	0.0989175	0.0239131	0.045201	0.116556	0.0449717	0.0593038	0.0149051	0	0	0.022	0.201143	0.996506
TCGA-BI-A0VR-01A	0.0474507	0	0.0844476	0.150458	0	0.0998135	0.108719	0.0511088	0.00393659	0	0.0928655	0	0.0133753	0.0834223	0.100695	0.0619885	0	0.0668773	0.0348423	0	0	0	0.014	0.243983	0.987004
TCGA-EK-A2PK-01A	0	0.00095096	0.091688	0.130525	0	0.0479414	0	0.0516813	0.0655522	0	0	0.377	0.00427209	0.0154152	0.0331183	0.0865683	0	0.017966	0.074094	0	0	0.00322717	0.093	0.111139	1.1278
TCGA-FU-A3WB-01A	0.0828002	0	0.0201693	0.160135	0	0.142458	0.0252367	0.0552595	0.0685744	0	0.0487296	0.00720446	0.0159659	0.0191516	0.064558	0.137027	0.0222337	0.0960075	0.0344888	0	0	0	0.091	0.113219	1.04143
TCGA-MA-AA41-01A	0	0.00698793	0.00295104	0.143006	0	0	0.0243046	0.0529306	0.0659679	0	0.0207423	0.0478498	0.0117804	0.150324	0.232993	0.132193	0.00946912	0.0179904	0.0805093	0	0	0	0.006	0.297376	0.977439
TCGA-IR-A3LK-01A	0	0.00120836	0.0021535	0.18043	0	0	0.0413463	0.0921741	0	0	0	0.0477508	0.00281797	0.00841181	0.241504	0.266698	0.0157079	0.082602	0.0136454	0	0	0.00355069	0.028	0.176631	1.05105
TCGA-C5-A8YT-01A	0.0189033	0	0.0033478	0.152629	0	0.0745411	0	0	0.0765349	0	0.245425	0.108885	0.0131951	0.0598988	0	0.132514	0	0.0148728	0.0984635	0	0	0.000790344	0.016	0.218347	1.03369
TCGA-EA-A5ZD-01A	0	0.012623	0	0.0634218	0	0.162218	0.0335926	0.0329381	0.0214971	0	0.0355998	0	0.0348596	0	0.187059	0.144362	0.0638024	0.112244	0.0731552	0	0	0.0226268	0.012	0.257086	0.989264
TCGA-EA-A1QT-01A	0.00825868	0	0	0.0462022	0	0.117155	0.0464079	0.11107	0	0	0	0.070207	0.0721414	0.0801952	0.165262	0.178644	0.0170603	0.0183038	0.069093	0	0	0	0.022	0.19984	1.0084
TCGA-VS-A9UL-01A	0.0521559	0.0432553	0	0.107931	0	0.161516	0	0.149038	0.00880439	0	0.0166283	0	0.0814686	0.167224	0.069407	0	0	0.0176215	0.12495	0	0	0	0.765	-0.0102621	1.08631
TCGA-EK-A2RO-01A	0.0225909	0	0.00559087	0.055677	0	0.0595251	0	0.0577302	0	0	0.00532854	0.0844143	0	0.248619	0.100253	0.229318	0.0154092	0.102195	0.0133484	0	0	0	0.402	0.0305428	1.09846
TCGA-EK-A2RC-01A	0.0159757	0	0.00638088	0.171231	0	0.266502	0.0188736	0.053521	0.0410509	0	0.041192	0.0182538	0.0286343	0	0.0769727	0.107351	0.0016684	0.114237	0.038157	0	0	0	0.154	0.0864778	1.0697
TCGA-C5-A7CL-01A	0.00855598	0	0.00501909	0	0	0.212765	0	0.0189904	0.0105643	0	0.154357	0	0.0225881	0.18587	0	0.0324605	0	0.232462	0	0.107572	0	0.00879559	0.593	0.00689047	1.09971
TCGA-C5-A7X3-01A	0	0.0438349	0.0815237	0.102461	0	0.17575	0	0.0222397	0.0484685	0	0	0.0852992	0.0111767	0.0499688	0.0437724	0.252833	0	0.0161598	0.0665128	0	0	0	0.023	0.19237	1.00494
TCGA-C5-A1BM-01A	0.0179164	0	0.0267913	0.041913	0	0.13398	0.0103308	0.0843242	0.00123809	0	0.0353014	0.00313663	0.0134351	0.0101603	0.211074	0.227285	0.0631846	0.0531995	0.0621304	0	0	0.00459856	0.015	0.22515	1.0047
TCGA-C5-A2LY-01A	0.0178803	0	0	0.239011	0	0	0	0.0519279	0.122029	0	0	0.100649	0.03117	0.107014	0.128167	0.129539	0.0198047	0.00116208	0.0516455	0	0	0	0.011	0.26458	0.985162
TCGA-EA-A50E-01A	0.0129832	0	6.81696e-05	0.0302578	0	0.105298	0	0.0313592	0	0	0.0269241	0	0.00529017	0.356219	0.1117	0.292973	0	0	0.0269282	0	0	0	0.12	0.100411	1.08556
TCGA-ZJ-AAXU-01A	0.209039	0	0.22965	0.134678	0	0.0948561	0	0.0675632	0.0369592	0	0	0.0794434	0.0323978	0.00835699	0.0576591	0.0127518	0.00300702	0.0332663	0	0	0.000372396	0	0	0.455127	0.900439
TCGA-HM-A6W2-01A	0.206788	0	0.0919754	0.0651209	0	0.0690892	0.163947	0	0.00480994	0	0	0.00822877	0.03709	0.0017233	0.0276145	0.290271	0	0	0.0333416	0	0	0	0.008	0.291337	0.9661
TCGA-C5-A1MQ-01A	0.124152	0	0.0538552	0.0833712	0	0.151029	0.0027528	0.0213931	0.0710315	0	0.0219433	0.0133016	0	0.211157	0.0588627	0.164805	0	0	0	0.0177663	0	0.00458002	0.014	0.247175	0.986646
TCGA-MA-AA42-01A	0.028774	0	0	0.323994	0	0	0.0892906	0.0843632	0.0547358	0	0.0250697	0.0541483	0.00997938	0.0346335	0.119649	0.128647	0.0147817	0	0.0319349	0	0	0	0.017	0.209931	1.01571
TCGA-JW-A852-01A	0	0.103466	0	0.0282743	0	0.11853	0	0.0259276	0.0753185	0	0	0.0670983	0.0379653	0.163876	0.0487161	0.195704	0.000351512	0.129405	0.00536819	0	0	0	0.015	0.230735	0.99199
TCGA-C5-A1MN-01A	0	0	0.00367382	0	0.0379456	0.159928	0	0	0	0	0.0493897	0	0	0.547232	0.0279861	0.0178342	0	0.153455	0	0.00255531	0	0	0.012	0.260823	1.02058
TCGA-VS-A9U7-01A	0.0133351	0	0.0116715	0.16755	0	0.067127	0.0181523	0.0686856	0.0499155	0	0.045608	0.0254136	0.0147105	0.0823109	0.246469	0.134408	0.000673327	0.0119214	0.0420485	0	0	0	0.011	0.276398	0.992021
TCGA-LP-A4AX-01A	0.0114946	0	0.0173596	0.2831	0	0.11	0.0320126	0.0980053	0.0244848	0	0.0532616	0.0101897	0.00849915	0.0420694	0.104813	0.133024	0	0.0418867	0.0267543	0	0	0.00304526	0.064	0.125326	1.05331
TCGA-JW-A5VH-01A	0	0.00455124	0	0.0451754	0	0.155077	0	0.00616462	0.0130383	0	0.046377	0	0.00507745	0.53793	0.0435673	0.114755	0	0	0	0.0282862	0	0	0.364	0.035846	1.14097
TCGA-C5-A902-01A	0	0	0	0.356939	0	0.00720407	0	0.100494	0.205511	0	0.0686132	0.119128	0.0292827	0.0230204	0.0206578	0.0146135	0.000816927	0.000544338	0.0531755	0	0	0	0.012	0.259062	1.02788
TCGA-FU-A23L-01A	0.03375	0	0.000741056	0.143021	0	0.14926	0.076031	0.0565195	0.0237796	0	0.0918981	0	0.0129392	0	0.14972	0.125781	0.00709625	0.0924522	0.0370102	0	0	0	0.025	0.185482	1.02382
TCGA-FU-A3NI-01A	0.102079	0	0.0253363	0.0525076	0	0.250756	0.0260014	0	0	0	0.0520346	0	0.0212606	0.0209929	0.139955	0.179063	0.0569749	0.0194069	0.0536317	0	0	0	0.073	0.121489	1.03486
TCGA-VS-A9UT-01A	0.0345698	0	0.0689511	0.174629	0	0.0693461	0.0210616	0.0930191	0.0303829	0	0.0146246	0.0185615	0.00715513	0.150485	0.111327	0.194029	0	0	0.0118573	0	0	0	0.025	0.186211	1.0132
TCGA-C5-A8YR-01A	0	0	0	0.15519	0	0.115758	0.190308	0.00836001	0	0	0.147843	0.00745445	0.023891	0.0749473	0.0540743	0.211916	0	0	0.0057228	0	0	0.00453545	0.023	0.195094	1.01312
TCGA-VS-A94X-01A	0.0259519	0	0.00658866	0.0390364	0	0.0941968	0.00697046	0.128323	0.0472152	0	0.107407	0.0391162	0.0115824	0.0853031	0.188196	0.0248986	0	0.181847	0.0133673	0	0	0	0.059	0.131813	1.07309
TCGA-EK-A2RN-01A	0.0345695	0	0.014771	0.0604088	0	0.0888663	0.052865	0.0818582	0	0	0	0.0238989	0.126357	0	0.0650167	0.26974	0.000302894	0.142478	0.0269459	0	0.00763618	0.00428636	0.301	0.0483299	1.05988
TCGA-MA-AA43-01A	0.175908	0	0.0969642	0	0	0.134168	0	0.00593847	0.0642171	0	0.0690958	0	0.00705129	0.19844	0.0229968	0.00184028	0.00976895	0.053328	0	0.150238	0	0.0100459	0	0.373833	0.930515
TCGA-C5-A2LT-01A	0.00253003	0.00669526	0	0.151501	0	0.196541	0.0710686	0.0311615	0	0	0.0712642	0.0512681	0.0121426	0.0637315	0.057354	0.154022	0	0.0482066	0.0825141	0	0	0	0.169	0.0814589	1.05847
TCGA-WL-A834-01A	0.0328033	0.00164373	0	0.0503334	0	0.17495	0	0.0405132	0.032731	0	0.00384574	0.0321609	0.0148461	0.130922	0.0339044	0.16109	0.158422	0.095032	0.0368027	0	0	0	0.353	0.037876	1.06499
TCGA-FU-A40J-01A	0.16695	0	0.0415066	0	0	0.263594	0	0	0.00262339	0	0.0435677	0.0957362	0.000957161	0.0702604	0	0.0310296	0	0.0564985	0.128845	0	0	0.0984309	0.102	0.108355	1.04514
TCGA-DS-A5RQ-01A	0	0	0.00642447	0.109414	0	0.124989	0.0224074	0.0477447	0.0374578	0	0.00724229	0.0199096	0.0701465	0.0693721	0.120631	0.160485	0.0433545	0.0949139	0.065508	0	0	0	0.016	0.221834	0.994974
TCGA-VS-A9UH-01A	0.027196	0	0.0128763	0.15058	0	0.0717421	0.0569382	0.0325576	0.0259239	0	0.123882	0	0.00493583	0.142701	0.146715	0.197726	0	0	0.00622625	0	0	0	0.065	0.125038	1.04745
TCGA-MA-AA3W-01A	0.0564121	0	0	0.15436	0	0.124785	0.0216998	0.0557118	0.0720319	0	0.0912301	0.0210202	0.010354	0.0586812	0.072306	0.0932961	0.0447904	0.092644	0.030678	0	0	0	0.004	0.314275	0.95717
TCGA-Q1-A73S-01A	0.00101102	0.00342459	0	0.0527334	0	0.132647	0	0.0905063	0	0	0.0626277	0	0.0314159	0.30749	0	0.161822	0	0.128545	0.0159587	0	0.0118182	0	0.709	-0.00527361	1.10576
TCGA-EA-A5ZE-01A	0.029056	0	0	0.0736443	0	0.0997561	0	0.0625146	0.0489207	0	0.0234047	0.0133146	0.0505562	0	0.0713267	0.296234	0.0944231	0.0599512	0.0768977	0	0	0	0.175	0.0795647	1.04462
TCGA-4J-AA1J-01A	0.020841	0	0.000294025	0.0491072	0	0.206804	0	0.0292196	0.00181935	0	0	0.068655	0.043774	0.219929	0.00715364	0.119587	0	0.136059	0	0.0191438	0	0.0776123	0.249	0.0611631	1.06992
TCGA-C5-A7CH-01A	0.0597861	0	0.0124446	0.0213873	0	0.0234414	0.00784024	0.0375097	0.0231827	0	0.0285866	0	0	0.47561	0.102775	0.0897958	0	0.0839691	0	0.0273183	0	0.00635259	0	0.373289	0.946555
TCGA-JW-A69B-01A	0.0978774	0	0.0340538	0.00133056	0	0.0807156	0	0.008321	0.0966172	0	0.040238	0	0	0.211469	0	0.366379	0	0.0551371	0	0.0078615	0	0	0.034	0.164911	1.03023
TCGA-ZX-AA5X-01A	0.0857036	0	0.0141965	0.0294743	0	0.160587	0	0.00155094	0.0425448	0	0.067945	0	0.0413686	0.0640505	0.172795	0.116016	0.0200025	0.039773	0.130954	0	0	0.0130375	0.022	0.200392	1.00571
TCGA-VS-A9V0-01A	0.0106886	0	0	0.0212766	0	0.225764	0	0.0621952	0.112325	0	0.102206	0	0.043119	0.231059	0	0.00692222	0.0575654	0.0279219	0	0.0592621	0	0.0396956	0.965	-0.0340468	1.10795
TCGA-EA-A97N-01A	0	0.0233053	0	0.00141761	0	0.209606	0.0308076	0	0	0	0.0620315	0	0	0.263577	0.0804617	0.14967	0.072077	0.0624425	0.0446032	0	0	0	0.022	0.198787	1.01022
TCGA-EK-A2PG-01A	0.0443939	0.0418565	0.0868014	0.00886557	0	0.0500344	0	0.184607	0	0.072708	0.0101325	0	0.0116598	0.129769	0.0389522	0.139715	0.0821964	0.0519098	0.0463987	0	0	0	0.015	0.232754	0.985194
TCGA-ZJ-AAXA-01A	0	0.00861796	0.00572455	0	0	0.122097	0	0.068077	0.0547059	0	0	0.00334415	0.0137063	0.205035	0	0.182547	0	0.103791	0.223608	0	0.0087452	0	0.612	0.00432358	1.08444
TCGA-DS-A0VL-01A	0.0952475	0	0.0219492	0.131399	0	0.0968793	0	0.10765	0.0411514	0	0.0731941	0.0603946	0.00175717	0.0454511	0.0932476	0.0993496	0.0143041	0.109231	0.00879352	0	0	0	0.017	0.209413	1.01012
TCGA-EK-A2IR-01A	0.11362	0	0.0435634	0	0.0248379	0.0953261	0	0	0.0125594	0	0.0400754	0	0.00163719	0	0	0.474067	0	0.17635	0	0.0179637	0	0	0.941	-0.0285205	1.10904
TCGA-C5-A2M1-01A	0.0506905	0	0.00559681	0.233787	0	0.0424842	0.0668435	0.1268	0.0317524	0	0.0299489	0.0131483	0.0102257	0.0105358	0.149752	0.167534	0	0.012217	0.0486845	0	0	0	0.015	0.225671	1.00214
TCGA-C5-A7CJ-01A	0.0372248	0	0.00288709	0	0	0.295898	0.0704205	0	0	0	0.140314	0	0.0310255	0.0538175	0.0695455	0.123654	0.0427118	0.0756002	0	0.0494736	0	0.00742687	0.085	0.11637	1.03722
TCGA-C5-A1MI-01A	0.180381	0	0.0722609	0.166541	0	0.197638	0.0458586	0	0.0433491	0	0.027222	0	0.0184443	0.0862817	0.0780113	0.0677005	0	0	0.0163102	0	0	0	0.004	0.31414	0.96036
TCGA-VS-A957-01A	0.0249189	0	0.0278354	0.104259	0	0.0485864	0	0.0838913	0.0835268	0	0.0736181	0.0171764	0.0111516	0.245485	0	0.0825282	0	0.197023	0	0	0	0	0.189	0.0748646	1.06639
TCGA-JX-A3PZ-01A	0	0	0.00111332	0.0931473	0	0.154774	0	0	0.0020863	0	0	0.107096	0.0166558	0.181692	0.0862468	0.166169	0	0.0920808	0	0.0985538	0.000383982	0	0.028	0.175208	1.03024
TCGA-IR-A3LC-01A	0.0527631	0	0.00145019	0	0	0.132168	0.0268513	0.00537399	0.0526083	0	0.24458	0	0	0.171806	0.0270397	0.195805	0	0.01184	0.0777141	0	0	0	0.178	0.0779937	1.06145
TCGA-JW-A5VK-01A	0.00215924	0.0234177	0.0677555	0	0.127364	0	0	0.0510685	0.00848746	0	0.0545653	0	0.0499451	0.358675	0	0.085924	0.0110917	0.0523198	0	0.107227	0	0	0.034	0.165849	1.03292
TCGA-EA-A4BA-01A	0	0.067454	0	0	0	0.153839	0	0.0135615	0.0493035	0.00636429	0	0.018969	0	0.513834	0	0.172487	0	0.00418879	0	0	0	0	0.265	0.0569199	1.12642
TCGA-EA-A411-01A	0.0677409	0	0.0085366	0.0540834	0	0.136116	0	0.0407937	0.00298536	0	0	0.0468923	0.0179266	0.345994	0	0.0478196	0	0.209485	0.0117925	0	0.0098338	0	0.101	0.108449	1.06224
TCGA-HM-A6W2-06A	0.0039311	0.0270785	0	0	0.0283335	0.0550241	0	0.00221422	0.0369808	0	0	0.083938	0.0681965	0.519043	0.00495016	0.17031	0	0	0	0	0	0	0.033	0.167744	1.07265
TCGA-C5-A7UE-01A	0.00800865	0.0367456	0.0124576	0.0435142	0.0517186	0.231576	0.0766901	0	0.00886827	0	0.0598298	0.0246133	0.0613342	0.0308037	0.0107044	0.151883	0.0187774	0.0673289	0.105147	0	0	0	0.17	0.0805868	1.04124
TCGA-JW-A5VI-01A	0.080827	0	0.0232181	0.163728	0	0.131745	0	0.0334237	0.0621194	0	0.06503	0.0352256	0.0183138	0.143134	0.0726521	0.0738249	0.0308689	0.0135939	0.0522965	0	0	0	0.033	0.166943	1.01964
TCGA-VS-A9UD-01A	0.0252774	0	0.00111885	0.207307	0	0.0324542	0.0863384	0.0693391	0.0525727	0	0.0431511	0.0351513	0.0109246	0.0937625	0.144366	0.140154	0.00330873	0.0208021	0.0339721	0	0	0	0.052	0.137533	1.04085
TCGA-C5-A7UI-01A	0.00950395	0.00120187	0.0975036	0.164931	0	0	0.112641	0.0228825	0.0568769	0	0.0212168	0.087718	0.0335494	0.0553746	0.0901962	0.0465572	0	0.135593	0.0642539	0	0	0	0.022	0.199937	1.00976
TCGA-HM-A3JK-01A	0.0248923	0	0.0428309	0.0813296	0	0.121009	0	0.00560064	0.0312108	0	0.00996293	0.012575	0.0079462	0.29852	0.0493508	0.249922	0.00522012	0.000492637	0.0591372	0	0	0	0.042	0.154864	1.03448
TCGA-LP-A5U3-01A	0.0119194	0	0.00390025	0.112419	0	0.0945159	0	0.120214	0.0323456	0	0.00774086	0.0728605	0.00845843	0.0577402	0.225151	0.100657	0.0543619	0.0279395	0.0676524	0	0	0.0021236	0.022	0.199453	1.02579
TCGA-C5-A905-01A	0.151724	0	0.0442682	0.173318	0	0	0.0492032	0.07269	0.0359135	0	0.0503879	0	0.0702411	0.026756	0.00434158	0.12751	0.0726958	0.0671494	0.0519613	0	0.00183953	0	0.16	0.0853018	1.04063
TCGA-C5-A2LS-01A	0.0879219	0	0.0897834	0.089926	0	0.124899	0	0	0.0333658	0	0	0.123565	0.0142849	0.0236044	0	0.0597142	0.0542743	0.216132	0.0728236	0	0	0.00970549	0.268	0.0562977	1.06872
TCGA-IR-A3LH-01A	0.0432533	0	0.0036848	0.117309	0	0.137333	0.0522715	0.00774089	0.0224977	0	0.0651744	0	0	0.166984	0.203905	0.157347	0	0	0.0224995	0	0	0	0.024	0.186705	1.0266
TCGA-EA-A3HS-01A	0.0163059	0	0.00588715	0.0538087	0	0.0878258	0.00361373	0.0395993	0.0346855	0	0.095908	0	0	0.206009	0.269974	0.093504	0	0.0544354	0.0384439	0	0	0	0.036	0.162677	1.06515
TCGA-MA-AA3X-01A	0.0632431	0	0.012222	0.00186944	0	0.0862904	0	0.0222897	0.027228	0	0.00699614	0.0194234	0.00320502	0.526126	0.0238209	0.125784	0	0.0630253	0.0117387	0	0	0.00673882	0.003	0.326773	0.977303
TCGA-EK-A2GZ-01A	0.0408633	0	0.000684463	0.0303666	0	0.306454	0	0.0455821	0	0	0.0606374	0.066537	0.0145367	0.188961	0.101385	0.027245	0.017596	0.0725978	0	0.0126417	0	0.0139125	0.233	0.0642067	1.07678
TCGA-EA-A3HR-01A	0.0127624	0	0	0.0560245	0	0.168453	0	0.0342274	0.0534394	0	0.0382192	0.0389549	0.0653926	0.0257689	0.094749	0.138486	0.157427	0.0436475	0.0708883	0	0	0.0015597	0.376	0.0344544	1.06251
TCGA-ZJ-A8QQ-01A	0	0	0.0165173	0.00108349	0.0142947	0.140152	0.00193234	0	0	0	0.103387	0.0250292	0	0.266597	0.0490449	0.162348	0	0.165947	0.0528172	0	0	0.000850027	0.081	0.117585	1.05331
TCGA-JX-A3Q0-01A	0.0299906	0	0.00647118	0.0926272	0	0.185871	0.0254718	0.097771	0.0295684	0	0.0546712	0	0.00599638	0.0662455	0.176889	0.111993	0	0.082027	0.0304248	0	0	0.00398119	0.155	0.0864377	1.07212
TCGA-FU-A3YQ-01A	0.027396	0	0.120541	0.0259354	0	0.220298	0.0438949	0	0	0	0.0645653	0	0.00631266	0.130751	0.172573	0.0826727	0.0522867	0.0295499	0.0186245	0	0	0.0045991	0.015	0.22646	0.999555
TCGA-EA-A556-01A	0.0368454	0	0	0	0	0.120878	0	0.0869066	0.0220014	0	0.0140964	0.0631896	2.51578e-05	0.149526	0.0634819	0.124493	0	0.25103	0.0675271	0	0	0	0.436	0.024566	1.09092
TCGA-MA-AA3Z-01A	0.0513032	0	0.011708	0.157324	0	0.101982	0.0351896	0.152925	0.0162904	0	0.073377	0.0478344	0.0128643	0	0.132634	0.0617473	0.0368252	0.0662316	0.0417635	0	0	0	0.004	0.321339	0.959993
TCGA-VS-A9UC-01A	0	0	0.0332154	0.149639	0	0.163297	0.0185145	0.0567821	0	0	0.0748404	0.0452889	0.00640584	0.0166613	0.114	0.147679	0	0.0938927	0.0483604	0	0	0.0314232	0.038	0.161778	1.02948
TCGA-C5-A7CM-01A	0.110481	0	0.319016	0	0	0.167963	0	0.0109584	0.010989	0	0.0691181	0.0272344	0	0.211312	0	0	0	0.0490545	0.00156555	0	0	0.0223089	0	0.365286	0.959175
TCGA-VS-A94Y-01A	0	0	0.000124062	0.0158543	0	0.226538	0	0	0.0339831	0	0.0287237	0.0802078	0	0.446909	0.00971009	0.0199866	0	0.0268686	0	0.111094	0	0	0	0.599257	0.802147
TCGA-EA-A3QE-01A	0.00128807	0.0239664	0.0146598	0.155757	0	0.152662	0.0743905	0.0505939	0.0479099	0	0.107608	0	0.0119188	0.0227517	0.131851	0.0722366	0	0.0875351	0.0448722	0	0	0	0.012	0.258385	0.98968
TCGA-VS-A9UB-01A	0.00442103	0	0.00494526	0.209722	0	0.0551313	0.0199834	0.0289812	0.0501137	0	0.110421	0.00665621	0.0325262	0.0150566	0.226628	0.195314	0.00106997	0	0.0390289	0	0	0	0	0.398829	0.924458
TCGA-HM-A4S6-01A	0.0817501	0	0.01906	0.135543	0	0.09922	0	0.0581828	0.0612956	0	0.0663529	0.0219306	0.0094113	0.169584	0.124051	0.133324	0	0	0.020295	0	0	0	0.011	0.276063	0.975307
TCGA-FU-A770-01A	0.0522391	0	0.000610866	0.0179533	0	0.281465	0.00934089	0	0	0	0.109497	0	0.0469237	0.15215	0	0	0	0.0730989	0	0.0854065	0.0381414	0.133174	0.532	0.0130737	1.08627
TCGA-DS-A1OC-01A	0.0181613	0	0.0483725	0.0743381	0	0.141568	0.0986416	0.0100816	0	0	0.091982	0.0042111	0.00793859	0.24027	0.0390493	0.13215	0	0.0448751	0.0483607	0	0	0	0.039	0.158604	1.01959
TCGA-EX-A69M-01A	0.0608544	0	0.0272531	0.169804	0	0.118257	0.00556173	0.0751328	0.0198199	0	0	0.0479068	0.0233565	0.020965	0.174401	0.0671734	0	0.0552726	0.111641	0	0	0.022601	0.03	0.173473	1.02763
TCGA-C5-A1MK-01A	0.00637187	0.0105247	0.00382426	0.147538	0	0.177621	0	0.148995	0.0037022	0	0	0.0281618	0.0694814	0.0432793	0.1677	0.00154208	0	0.0726072	0	0.118218	0.000432678	0	0.126	0.096608	1.07612
TCGA-JW-A5VJ-01A	0.0928639	0	0.036722	0.0590491	0	0.0685966	0	0.0542098	0.0404077	0	0.0539597	0	0.0363981	0.134228	0.0856606	0.140466	0	0.171567	0.025872	0	0	0	0.033	0.1666	1.02039
TCGA-EX-A3L1-01A	0	0.0113445	0.0057797	0	0	0.201668	0	0	0	0	0.0973965	0	0	0.396509	0	0	0	0.0932908	0	0.108034	0.0067024	0.079275	0.051	0.139893	1.05683
TCGA-EA-A3Y4-01A	0	0	0.0170807	0.368412	0	0	0.0549224	0.13428	0.0896171	0	0.133336	0.00493358	0.0185161	0.0368633	0.0671913	0.0682822	0	0	0	0.00656461	0	0	0.012	0.255775	1.0105
TCGA-EA-A1QS-01A	0.0709707	0	0.0377204	0.0395453	0	0.202007	0	0.00873891	0	0	0.0110104	0	0.0171148	0.0939637	0.0700112	0.222109	0.123254	0	0.103555	0	0	0	0.027	0.179954	1.00451
TCGA-EK-A2PM-01A	0	0	0.00257068	0.111045	0	0.00185607	0	0.0897733	0	0	0	0	0	0.428131	0	0.242294	0	0.0434526	0	0.0773672	0.00350954	0	0.553	0.0112772	1.14043
TCGA-DG-A2KK-01A	0.082288	0	0.0152421	0.130012	0	0.227318	0	0.0416359	0.0506971	0	0.0435886	0	0.0140914	0.113974	0.159721	0.0902913	0.00524197	0.00105693	0.0195567	0	0	0.00528521	0.027	0.177771	1.02551
TCGA-EA-A43B-01A	0	0	0.094511	0.18929	0	0	0.00451123	0.0858224	0.0590671	0	0.065155	0.00839192	0.00770092	0.0949803	0.106608	0.131591	0	0.123981	0.0283904	0	0	0	0.015	0.223984	0.999083
TCGA-VS-A8QM-01A	0.0315127	0.0281853	0	0.194579	0	0.300938	0.0204054	0.0470534	0.0377128	0	0.0433088	0	0.0209936	0.0910937	0.0602354	0.058996	0.0112613	0.0262472	0.0274774	0	0	0	0.024	0.187833	1.02449
TCGA-C5-A7CO-01A	0.0100497	0.00446195	0	0.211208	0	0.0264916	0	0.10573	0.137046	0	0.0156822	0.0456215	0.0374996	0.0268257	0.0928881	0.132017	0.0250811	0.0766343	0.052764	0	0	0	0.159	0.0857357	1.06091
TCGA-MU-A5YI-01A	0.0279745	0	0	0.0634053	0	0.308588	0	0.0107796	0.0050107	0	0.0563903	0.00113083	0.0163189	0.00698832	0.174895	0.175201	0.0434073	0.0545444	0.0553659	0	0	0	0.023	0.195325	1.01729
TCGA-EA-A439-01A	0.133033	0	0.0258541	0.100281	0	0.0621421	0.0217653	0.0682243	0.0543044	0	0.0999635	0	0.0108146	0.0527551	0.206703	0.0510238	0.0178206	0.0484648	0.0468506	0	0	0	0.017	0.213134	1.01577
TCGA-EK-A3GJ-01A	0.000608136	0	0.00251847	0.147887	0	0.180116	0.0642463	0.0713226	0.00370881	0	0.108191	0.00394589	0.010538	0.0162472	0.220837	0.165436	0	0.00439725	0	0	0	0	0.002	0.341224	0.958246
TCGA-EA-A3HQ-01A	0.0311778	0	0.00328501	0.0702261	0	0.190073	0.00966306	0.0161703	0.0268794	0	0.0314155	0.000526039	0.0334355	0.0250807	0.151427	0.252867	0.0919907	0.0165101	0.0444969	0	0	0.00477564	0.012	0.255444	0.981462
TCGA-DS-A7WF-01A	0.148315	0	0.0131336	0.0786983	0	0.108992	0.0294658	0.0779107	0.0468549	0	0.0613876	0	0.00844192	0.0733178	0.107844	0.065477	0.0067575	0.139429	0.0339749	0	0	0	0.121	0.099622	1.05267
TCGA-VS-A952-01A	0.103581	0	0.10056	0.0257498	0	0.400677	0	0	0.100811	0	0.0662842	0.00205129	0.0333644	0.0961294	0.00594367	0.0304216	0.00669719	0.0206024	0	0.00712618	0	0	0.015	0.226034	1.00626
TCGA-VS-A9UR-01A	0	0.00820402	0	0.169741	0	0.00781857	0	0.116525	0.156568	0	0	0.0959157	0.0211328	0.136004	0.112656	0.00337596	0	0.130911	0.0411481	0	0	0	0.379	0.0338872	1.10122
TCGA-Q1-A73R-01A	0.0687218	0	0.00677359	0.149408	0	0.184306	0	0.0474684	0.0266362	0	0.0800954	0.0464858	0.0212051	0.0124922	0.0987611	0.0732202	0.000470931	0.127922	0.0560335	0	0	0	0.566	0.0101817	1.10221
TCGA-VS-A950-01A	0.0503305	0	0.128833	0.0207201	0	0.0730733	0.0106866	0.0165056	0.0352398	0	0.0657211	0	0	0.35406	0.0802366	0.123743	0	0.0185867	0	0.00656368	0	0.0156998	0.011	0.271574	0.986367
TCGA-VS-A9UU-01A	0.0157103	0.0162508	0.0905311	0.144522	0	0.116345	0.00176935	0.126053	0	0	0.0635862	0.0205152	0.040378	0.103194	0.105768	0.0226643	0	0.112395	0	0	0	0.0203179	0.025	0.184151	1.02015
TCGA-UC-A7PG-01A	0.0813106	0	0.0146978	0.107546	0	0.228188	0	0.0375962	0.00705211	0	0.0849337	0	0.0143475	0.0637268	0.069462	0.0927679	0.0145748	0.128605	0	0.0423483	0	0.0128421	0.491	0.0180906	1.08352
TCGA-VS-A9UP-01A	0.125949	0	0.133076	0.0461364	0	0.221563	0	0	0.0891094	0	0.0318983	0	0.0292743	0.240301	0	0	0	0.0363275	0.0440077	0	0	0.00235713	0.015	0.227551	1.00045
TCGA-C5-A7CG-01A	0.0967247	0	0.03896	0.263391	0	0.0313962	0.038823	0.0642939	0.0777828	0	0.101867	0	0.0151929	0.0331521	0.114439	0.0869545	0	0.0239518	0.0130712	0	0	0	0	0.38111	0.929233
TCGA-MY-A5BD-01A	0.0901774	0	0.0303779	0.115468	0	0.220661	0	0.0969967	0	0	0.0562653	0.0533902	0.0156783	0.0284686	0.0431224	0.0550004	0.0526591	0.0621449	0.0795895	0	0	0	0.504	0.0158232	1.08361
TCGA-C5-A1M6-01A	0.271578	0	0.0480121	0.0319825	0	0.0286814	0	0	0.0124811	0	0.0164331	0	0	0.4892	0	0	0	0.0770455	0	0.0245862	0	0	0.022	0.198687	1.04955
TCGA-VS-A8QF-01A	0	0.0451514	0.0204038	0.0873291	0	0.102803	0	0.0549276	0.0994178	0	0.032701	0.00166152	0.0182673	0.116513	0.0966594	0.207518	0	0.0882737	0.0248271	0	0	0.00354652	0.121	0.0991616	1.0463
TCGA-EK-A2RE-01A	0	0	0.00665213	0	0.102338	0.12127	0	0	0	0	0	0.0218059	0	0.505708	0.0535515	0	0	0.160147	0	0.0285275	0	0	0.052	0.137923	1.08327
TCGA-GH-A9DA-01A	4.31874e-05	0	0	0.108951	0	0.192851	0.0691606	0	0	0	0.120094	0	0.0298256	0.209086	0.0391192	0.143368	0.00708944	0.0596256	0.0195519	0	0	0.00123478	0.121	0.0995695	1.05183
TCGA-JW-A5VL-01A	0	0	0.00153657	0.135921	0	0.0606175	0.00518381	0.0855384	0.0713072	0	0.0895172	0.0311101	0.00480344	0.0404255	0.205051	0.229048	0.00845177	0	0.0314881	0	0	0	0.004	0.317372	0.965313
TCGA-MA-AA3Y-01A	0.0249234	0	0.00751879	0.124093	0	0.271732	0.0399355	0	0	0	0.0607218	0.0449476	0.0177017	0.0705991	0.188412	0.10927	0.00211989	0	0.0380246	0	0	0	0.028	0.17531	1.03477
TCGA-MY-A913-01A	0.00385323	0	0.00750418	0.0423381	0	0.0481889	0.00728	0.0440019	0.0597106	0	0.082581	0.0128202	0	0.257783	0.157224	0.114818	0	0.133244	0.0286537	0	0	0	0.032	0.16851	1.04257
TCGA-C5-A7CK-01A	0.216776	0	0.292412	0.00756172	0	0.111267	0	0	0.00691162	0	0.00715376	0.0152168	0.015872	0.0816477	0.0332783	0.0828784	0.0366832	0.0772436	0.0150989	0	0	0	0	0.465764	0.896662
TCGA-UC-A7PI-01A	0.133014	0	0.0324762	0.106531	0	0.284561	0	0.0113268	0.00548427	0	0.0660527	0.0004128	0.0121141	0.0463277	0.104711	0.117084	0.02154	0.058364	0	0	0	0	0.551	0.0115269	1.09303
TCGA-C5-A7X5-01A	0	0	0	0	0	0.144714	0	0.0636121	0	0	0	0.0580306	0.000220799	0.157173	0.0509997	0.223345	0	0.271644	0	0.0269331	0	0.00332811	0.17	0.0806452	1.07996
TCGA-DG-A2KJ-01A	0.015264	0.0629465	0.0105473	0.135687	0	0.0581677	0	0.0677339	0.0943683	0	0	0.109726	0	0.179635	0.0408613	0.180833	0	0.00381468	0.0404152	0	0	0	0.057	0.134792	1.0369
TCGA-VS-A9V3-01A	0.0962758	0	0	0	0	0.250074	0.00720197	0.099357	0.0118004	0	0.0421829	0.0285525	0.00335206	0.104653	0.100579	0.051518	0	0.0863923	0.118061	0	0	0	0.033	0.167459	1.01814
TCGA-VS-A8QA-01A	0.0888256	0	0.0218091	0.202595	0	0.00400991	0.0201229	0.130527	0.0713321	0	0.0982902	0	0.0123884	0.0308268	0.192256	0.0773378	0.0212857	0.00499526	0.0233988	0	0	0	0.087	0.115184	1.06438
TCGA-EA-A5FO-01A	0.0944504	0	0	0.121685	0	0.0559095	0	0.159778	0.0864317	0	0.0819307	0.0117775	0.0336742	0.123419	0.0647805	0	0.0126477	0.0847939	0.0665655	0	0.00215742	0	0.939	-0.0280668	1.10127
TCGA-VS-A9UZ-01A	0.300503	0	0.259187	0.00462717	0	0.0727667	0.00486234	0.0780567	0.0217727	0	0.0307787	0	0.0215469	0.0487639	0.0517379	0.0482337	0	0.0183379	0	0.0388248	0	0	0	0.56601	0.827285
TCGA-EK-A2IP-01A	0	0	0	0.218018	0	0	0.0632423	0.0908833	0.00637655	0	0.0458879	0	0	0.427845	0.0367662	0.0227442	0	0.0706378	0	0.00620116	0.0113974	0	0.008	0.292111	0.981543
TCGA-VS-A94W-01A	0.0346554	0.00513791	0	0.0531312	0	0.186839	0	0.0142785	0.12542	0	0.00269593	0.0720244	0.0362632	0.189004	0.148542	0.0015749	0.0688928	0.0164903	0.0450501	0	0	0	0.012	0.253869	0.987266
TCGA-DS-A1OB-01A	0.0967802	0	0.0473859	0.0243582	0	0.102186	0.0154288	0.0389874	0.0191607	0	0.0407383	0	0.0353142	0.144534	0.129863	0.240976	0	0	0.0572709	0	0	0.00701576	0.023	0.189604	1.00839
TCGA-EA-A410-01A	0.0613803	0	0.0161973	0.169237	0	0	0.0239037	0.0476951	0.0463826	0	0.0616289	0.00408206	0.00521452	0.346747	0.119851	0.0922498	0	0	0.00543087	0	0	0	0.016	0.214297	1.01326
TCGA-EX-A8YF-01A	0.150136	0	0.248652	0.234052	0	0.0861188	0.0191795	0.0335292	0.0250071	0	0.0356255	0.00868261	0.00986266	0.00251274	0.0626338	0.0589746	0	0.0110718	0.00448085	0	0	0.00948141	0	0.530763	0.848248
TCGA-EK-A2H0-01A	0.00158916	0	0.00313464	0	0	0.193769	0	0.010832	0.00726813	0	0.148556	0	0	0.188075	0.0148548	0.215401	0.032128	0.128762	0	0.0339219	0	0.0217092	0.116	0.10179	1.05245
TCGA-VS-A9UV-01A	0.353723	0	0.19601	0.0798321	0.00987295	0.082987	0.00275535	0	0.00869532	0	0.0205249	0	0.0295262	0.0571675	0.0235894	0.0171046	0	0.0523649	0	0.0618123	0	0.00403432	0	0.488407	0.881793
TCGA-LP-A7HU-01A	0.0814699	0	0.0180551	0.243348	0	0.0877295	0.0310606	0.0975241	0.0646088	0	0.027549	0.0428427	0.0265221	0.0308318	0.0879996	0.125719	0	0.00919336	0.0255456	0	0	0	0.016	0.218236	1.00629
TCGA-VS-A8EI-01A	0.0304341	0	0.0186894	0.181545	0	0.138025	0	0.0771593	0.0529184	0	0	0.0743524	0.0139678	0.0782536	0.141199	0.0966741	0.0063644	0.00856254	0.0818547	0	0	0	0.132	0.0952762	1.06037
TCGA-C5-A901-01A	0.0315255	0.0117979	0.0569093	0.0229604	0	0.187999	0.0775244	0	0	0	0.134344	0	0.0176053	0.273505	0.0168802	0.0866382	0.0018333	0.0679848	0.0124924	0	0	0	0.062	0.12761	1.03671
TCGA-Q1-A73P-01A	0.105495	0	0.0671966	0.162902	0	0.179458	0.0268327	0.0174628	0.0229902	0	0.0661147	0	0.00253173	0.0652232	0.175023	0.0664646	0.00292637	0.000296606	0.039083	0	0	0	0.007	0.293448	0.973324
TCGA-DS-A0VM-01A	0.0462135	0	0.00640129	0.0688836	0	0.0305349	0.0617371	0.0230996	0.0275842	0	0.0649651	0.0368211	0.0104199	0.0445933	0.156308	0.137837	0.0223216	0.188518	0.0737624	0	0	0	0.015	0.230286	1.00554
TCGA-IR-A3LB-01A	0.143772	0	0.0304692	0.118921	0	0.141163	0.0405124	0.0363292	0.00911657	0	0.0212009	0	0	0.136276	0.0784954	0.137461	0	0.0704028	0.0358796	0	0	0	0.103	0.107358	1.04115
TCGA-VS-A8EC-01A	0	0.0227166	0	0.0989575	0.234861	0	0.000636073	0	0.0171079	0	0	0	0.0360114	0.281599	0.0402396	0.0169056	0.000441003	0.0695347	0.178421	0	0	0.00256885	0.922	-0.0246834	1.10305
TCGA-VS-A9V2-01A	0.0689441	0	0	0.00773647	0	0.218519	0.00453036	0	0.0794323	0	0.0170799	0.0824762	0	0.161166	0.131371	0.0529307	0.0892126	0.0307148	0.055886	0	0	0	0.006	0.296736	0.964461
TCGA-EK-A3GN-01A	0	0.0192847	0	0	0.139309	0.0886309	0	0.0352908	0.0747539	0	0.0188851	0.102327	0.0212501	0.220497	0	0	0	0.193264	0.0665186	0	0	0.01999	0.657	0.000373034	1.09672
TCGA-IR-A3LA-01A	0.057638	0	0.0115709	0.148428	0	0.250852	0.0304254	0.0378506	0.0718931	0	0.0368667	0	0.0228948	0.0272149	0.0703217	0.213146	0.0101216	0	0.0107755	0	0	0	0.466	0.0214765	1.08597
TCGA-C5-A7X8-01A	0.178426	0	0.304952	0.0549953	0	0.161187	0	0.00301861	0.0570525	0	0	0.0475037	0.0286261	0.0171687	0.00390877	0.0620302	0.00787519	0.00711899	0.0661377	0	0	0	0	0.50961	0.86624
TCGA-EK-A2RL-01A	0.178895	0	0.0542553	0.119208	0	0.275138	0.00722851	0	0.0562929	0	0.0176959	0.0152515	0.00108742	0.0357103	0.017251	0.0929342	0	0.0579471	0.0145456	0	0	0.05656	0.483	0.0193809	1.09211
TCGA-C5-A0TN-01A	0	0.00294876	0	0	0	0.237479	0.0153316	0	0	0	0.0617219	0.0292348	0.0141586	0.25077	0.0875784	0.0622986	0	0.224941	0.0135371	0	0	0	0.026	0.18061	1.03468
TCGA-FU-A57G-01A	0.122115	0	0.00677287	0	0	0.220731	0	0.0303998	0.0137155	0	0.00109217	0.00433457	0.000442393	0.342092	0.0828394	0.140334	0	0.00804059	0	0.0102853	0	0.0168047	0.402	0.0305027	1.09667
TCGA-EK-A2R7-01A	0.103163	0	0.118898	0.137547	0	0.157707	0.0385812	0.0395036	0.00624394	0	0.0270939	0.0313149	0.0259086	0.0588936	0.0856717	0.128882	0	0.00771214	0.0328789	0	0	0	0.004	0.309207	0.958946
TCGA-C5-A2M2-01A	0.116444	0	0.0384718	0.141519	0	0.214315	0.0514362	0.0835711	0.058552	0	0.0832365	0	0.0216963	0.000587803	0	0.056678	0	0.048691	0	0.0662846	0	0.0185159	0.609	0.004833	1.10236
TCGA-C5-A1MP-01A	0.0622937	0	0.116327	0.0635632	0	0.230182	0.0197608	0	0.0197316	0	0.0177575	0.00245498	0.0286145	0.0808225	0.0655429	0.133325	0.100424	0.00943232	0.0497679	0	0	0	0.005	0.302596	0.957051
TCGA-DG-A2KH-01A	0.198932	0	0.0477764	0.137739	0	0.25921	0	0.0295839	0.00381585	0	0.00738343	0	0.0474112	0	0	0.0139054	0	0.0896816	0	0.130835	0.000499833	0.0332249	0.284	0.0520644	1.08219
TCGA-FU-A23K-01A	0.114057	0	0.102822	0.157561	0	0.0553903	0.0682527	0.0917796	0.0302266	0	0.000666274	0.0426705	0	0.064826	0.0454239	0.153475	0	0.0142646	0.0585851	0	0	0	0.005	0.305075	0.958883
TCGA-Q1-A6DT-01A	0.0309206	0	0.00960545	3.45616e-05	0.0422724	0.140413	0	0	0	0	0.0963485	0	0.00204238	0.343092	0.0805729	0.162935	0	0	0	0.0860815	0	0.00568206	0.161	0.0846908	1.07622
TCGA-EK-A2H1-01A	0.0193388	0	0.00708255	0.0478764	0	0.122532	0	0	0.00349374	0	0.0109565	0.0508678	0	0.212973	0.163493	0.222043	0	0.0345659	0	0.104778	0	0	0.015	0.22848	1.01232
TCGA-EA-A44S-01A	0	0	0.016738	0.125006	0	0.021796	0.0181106	0.0536429	0.0395926	0	0.0331107	0.0522965	0.00768282	0.312311	0.0449749	0.214318	0	0	0.0604199	0	0	0	0.085	0.116372	1.05387
TCGA-EA-A78R-01A	0.0251936	0.00560052	0	0.0864846	0	0.0432501	0	0.124977	0.00873812	0	0	0.0525397	0.0399162	0.196085	0.208209	0.0867535	0	0.122253	0	0	0	0	0	0.369125	0.943292
TCGA-VS-A9V4-01A	0.0330606	0	0.0243299	0.0203896	0.026649	0.192039	0.142129	0	0	0	0.0759728	0	0.0226547	0.183695	0	0.0327884	0	0	0	0.179323	0.0150074	0.0519615	0.416	0.0277041	1.08113
TCGA-EX-A1H5-01A	0.0191712	0.0920144	0.0263985	0.182104	0	0.0407471	0	0.0657321	0.00906592	0	0	0.0370623	0.0485419	0.00793859	0.154166	0	0.0345052	0.0705605	0.206718	0	0.00527473	0	0.023	0.189965	1.01585
TCGA-VS-A953-01A	0	0	0	0.252451	0	0.0413429	0.0211656	0.0601132	0.000790956	0	0.027558	0.0730634	0.0119691	0.0537473	0.184534	0.166175	0	0	0	0.107089	0	0	0.17	0.080331	1.0885
TCGA-ZJ-A8QR-01A	0.0805616	0	0.0594443	0.0151405	0	0.0498908	0	0.00302051	0.0662511	0	0	0.109806	0	0.176412	0.0116906	0.109555	0	0.271229	0	0.0166291	0	0.0303704	0.015	0.225183	1.00455
TCGA-MY-A5BF-01A	0.00456406	0	0.00110531	0.327638	0	0.0749418	0.00510157	0	0	0	0	0.0332118	0.0403066	0.174232	0.24061	0.0448833	0.0385278	0.000565738	0.0143126	0	0	0	0	0.367651	0.947323
TCGA-FU-A3EO-01A	0.0395084	0	0.0349605	0.0842222	0	0.0912004	0	0.0458264	0.0845806	0	0	0.0581874	0.122455	0.00848745	0	0.231394	0.0409603	0.101292	0.0559131	0	0	0.00101199	0.073	0.121488	1.02538
TCGA-BI-A20A-01A	0.0300964	0	0.00518822	0.153707	0	0.099103	0	0.0794949	0.0976535	0	0.00850231	0.00907857	0.0274842	0.0234843	0.134872	0.174137	0.0660248	0.0522528	0.038921	0	0	0	0.026	0.180753	1.01618
TCGA-DS-A1OD-01A	0.132144	0	0.0190015	0.212734	0	0.217801	0	0.0157582	0.0699103	0	0	0.126662	0.0253005	0.0279372	0.0626634	0.0261854	0.00629113	0.00239092	0.0552206	0	0	0	0.008	0.29102	0.982295
TCGA-C5-A1M9-01A	0.0119103	0	0.000543371	0.262672	0	0	0.0114112	0.081415	0.0321759	0	0.0433587	0.0404139	0.0214069	0.134109	0.17314	0.140167	0	0.0230575	0.0242199	0	0	0	0.244	0.0618064	1.08719
TCGA-VS-A9UQ-01A	0.257648	0	0.0709127	0.0925221	0	0.222738	0	0.0151409	0.00177581	0	0.00143225	0	0.0238378	0.0674572	0	0.130516	0	0.068108	0.0479104	0	0	0	0.011	0.268775	0.98252
TCGA-C5-A1BJ-01A	0.030161	0.0348102	0	0.0887848	0.104465	0.214498	0.00611587	0	0.0660752	0	0.0371492	0	0.0728972	0.0865033	0.13268	0	0.0415397	0.0741625	0	0	0	0.0101571	0.023	0.192761	1.01913
TCGA-EA-A6QX-01A	0.000650788	0.0071756	0.088752	0.143336	0	0.105274	0.0381728	0.0563458	0.0832041	0	0.0625284	0.00216148	0.0133072	0	0.0478351	0.153291	0	0.14824	0.0497255	0	0	0	0.022	0.20027	1.0038
TCGA-Q1-A6DW-01A	0.00453257	0	0.0899399	0.0305827	0	0.184971	0.0118245	0.00852667	0	0	0.174058	0.016664	0.00515289	0.120512	0.0330553	0.118354	0	0.178852	0.0229747	0	0	0	0.023	0.189106	1.01391
TCGA-VS-AA62-01A	0.0385452	0	0.00543983	0.0963437	0	0.246579	0.0590135	0.050372	0.0424065	0	0.0954479	0	0.0123259	0.139751	0.125221	0.0826967	0	0	0	0.00585709	0	0	0.076	0.120572	1.05039
TCGA-EK-A2RA-01A	0.00238305	0.00462815	0.00188016	0.17188	0	0.0631467	0.00818706	0.128819	0.0558195	0	0.0155027	0.0438202	0.00625627	0	0.293997	0.107216	0.0700625	0.00393412	0.0224679	0	0	0	0	0.391983	0.938463
TCGA-Q1-A5R2-01A	0.0337174	0	0.0370855	0.185143	0	0.05509	0	0.06069	0.037753	0	0.0213433	0.0237721	0.0438903	0.0324518	0.13855	0.175932	0	0.110306	0.0442763	0	0	0	0.015	0.223672	0.999735
TCGA-VS-A8Q8-01A	0.00890523	0	0.00765557	0.181887	0	0.0910421	0.0062184	0.115595	0.0293353	0	0.00498662	0.0456462	0.00952735	0.0354685	0.216794	0.124268	0.0434414	0.025318	0.0455243	0	0	0.00838742	0.016	0.220972	1.01525
TCGA-VS-A8EL-01A	0.0155363	0	0.00580408	0.204608	0	0.12018	0.022135	0.0297132	0	0	0.113392	0.0182996	0.0146181	0.114839	0.0987374	0.184537	0.001274	0.0241182	0.0322082	0	0	0	0.039	0.159593	1.0306
TCGA-Q1-A6DV-01A	0.0434053	0.0487119	0.00676523	0.125601	0	0.162108	0	0.0540496	0	0	0	0.0792118	0.0094317	0.126929	0	0.0581284	0	0.167298	0.0444469	0	0.0124138	0.061499	0.167	0.0823166	1.05354
TCGA-EK-A3GK-01A	0.0239145	0	0.0203194	0.168273	0	0.0393971	0	0.0923471	0.119156	0	0.0748629	0.04514	0	0.0954165	0.122355	0.0585327	0	0.0714648	0.0688206	0	0	0	0.17	0.0805055	1.06937
TCGA-IR-A3LF-01A	0.15959	0	0.00585576	0.0909607	0	0.212514	0	0.136453	0.0423067	0	0.0297481	0	0.00339469	0.132748	0.0865279	0.0472247	0.0253561	0.00693024	0.0203912	0	0	0	0.048	0.14452	1.03733
TCGA-C5-A1M7-01A	0.0198775	0.0699763	0	0.0268475	0	0.255027	0.0814359	0	0	0	0.11368	0	0.0152179	0.0732808	0.0790683	0.0806138	0	0.0987064	0.0550419	0	0	0.0312275	0.089	0.114388	1.03616
TCGA-EK-A2PL-01A	0.00528765	0.0205495	0.00642754	0.00369212	0	0.171624	0	0.0656797	0.00908704	0	0.0113408	0	0	0.191178	0.10696	0.0849329	0.000941715	0.00114673	0.316071	0	0.00508225	0	0.597	0.00659838	1.09308
TCGA-LP-A4AU-01A	0.0188832	0	0.0670731	0.143516	0	0.0794409	0.0737657	0.0570875	0	0	0.122438	0.0174485	0.00760771	0.0247075	0.102286	0.0604447	0	0.168065	0.0235994	0	0	0.0336368	0.035	0.163163	1.03235
TCGA-VS-A8EB-01A	0.00151892	0.00785113	0	0	0	0.151822	0	0	0.130281	0	0	0.336252	0.00910694	0.0752337	0.104038	0	0.0252144	0	0.158682	0	0	0	0.068	0.123917	1.10083
TCGA-VS-A94Z-01A	0.0282365	0	0.00927484	0.207724	0	0.112328	0.0236229	0.0889031	0.086428	0	0.00461753	0.116401	0.0196148	0	0.0879918	0.110878	0.00850721	0.00115296	0.09432	0	0	0	0.045	0.149966	1.04335
TCGA-VS-A959-01A	0.000836062	0.182889	0.0773759	0.0571064	0.00105789	0.201417	0	0	0.0100508	0	0	0.0147645	0.0214135	0.136953	0.135948	0.0105919	0	0.0832769	0.0663193	0	0	0	0	0.366876	0.934203
TCGA-EA-A3HU-01A	0.129602	0	0.0389488	0	0	0.194259	0.0903327	0.0381752	0.0161245	0	0.196191	0.0307468	0.0129298	0.0206587	0.155447	0.0336221	0	0.00150441	0.0414586	0	0	0	0.003	0.324683	0.960695
TCGA-VS-A9V5-01A	0.298731	0	0.125843	0	0	0.158024	0	0	0.0478521	0	0.0423441	0.0293096	0.011856	0.0579636	0.0425414	0.0910422	0	0.00834954	0.0392096	0	0	0.0469333	0.023	0.194595	1.03114
TCGA-FU-A3TX-01A	0.0179931	0	0	0.15408	0	0.228971	0	0.053494	0.0806835	0	0	0.0394165	0.0336479	0.200547	0.0937967	0.0161455	0.0524449	0.0196054	0	0.00917423	0	0	0.023	0.193728	1.01926
TCGA-EK-A2R9-01A	0	0.00312637	0.00445197	0.264196	0	0.0540205	0.013958	0.0765456	0.059939	0	0	0.0661816	0.0143666	0.0144733	0.139349	0.152366	0.0654911	0.0190965	0.0524382	0	0	0	0.015	0.223463	1.00459
TCGA-C5-A3HE-01A	0.0388079	0	0.0912072	0.224787	0	0	0.0269193	0.108303	0.0453527	0	0	0.132193	0.000731749	0.0230842	0.0527189	0.0854835	0	0.00244061	0.116957	0	0	0.0510138	0.014	0.247885	0.990761
TCGA-DS-A0VK-01A	0.0187527	0.0041775	0	0.086379	0	0.12433	0.0541396	0.0127626	0.0231301	0	0.0424442	0	0.0101449	0.12025	0.162559	0.216285	0.073963	0.00337118	0.0473115	0	0	0	0.121	0.0992673	1.05105
TCGA-C5-A1ML-01A	0.00319568	0	0.000429454	0	0	0.0971364	0	0.0517118	0.0475475	0	0.0794516	0	0.00694854	0.222083	0.0466813	0.171627	0.0442498	0.215631	0.0133064	0	0	0	0.023	0.194939	1.01907
TCGA-FU-A5XV-01A	0.16039	0	0.102263	0.0414741	0	0.139902	0.0586093	0.0583086	0	0	0.0566681	0	0.0282332	0.0806998	0	0.0564378	0.0144365	0.157534	0.0450434	0	0	0	0.015	0.231302	0.990564
TCGA-C5-A8XH-01A	0	0	0.00277638	0.0340534	0	0.161031	0.0248971	0.0130036	0.0122547	0	0.0440973	0.0218961	0	0.222315	0.275501	0.0770074	0	0.035845	0.0753223	0	0	0	0	0.366901	0.950353
TCGA-C5-A7XC-01A	0.0374939	0	0.0451482	0	0	0.169277	0	0.0250265	0.0102042	0	0.02803	0.163275	0.0275029	0.107235	0.0232061	0.0838014	0.0010477	0.0967024	0.18205	0	0	0	0.07	0.122796	1.03798
TCGA-VS-A9UJ-01A	0.00975154	0.000536303	0	0.00849591	0.0142357	0.115263	0	0.0199228	0.00842348	0	0.0867411	0	0.052644	0.453583	0	0	0	0.062317	0	0.168086	0	0	0.686	-0.00270101	1.13966
TCGA-VS-A9V1-01A	0.0721346	0	0.199819	0.030638	0	0.190546	0.00305012	0.0138477	0.00504158	0	0.11904	0	0.0182963	0	0.00142728	0	0	0.0171294	0	0.10412	0	0.224911	0.009	0.285468	0.986167
TCGA-JW-AAVH-01A	0	0	0.0324764	0.187764	0	0.0721704	0.0180125	0.0262706	0.103404	0	0.0729279	0.0809681	0.016109	0.00816674	0	0.0722806	0	0.212648	0.0968018	0	0	0	0.308	0.0469654	1.08511
TCGA-R2-A69V-01A	0.0303931	0	0	0.222899	0	0.0463646	0.0703243	0.0304752	0.00983149	0	0.0409524	0.0138972	0.0300652	0.0817908	0.110314	0.232541	0.0196065	0.00648672	0.0527926	0	0	0.00126572	0.006	0.297283	0.962285
TCGA-VS-A8EJ-01A	0	0.0795215	0.0376454	0.0393879	0	0.111761	0	0.0688464	0.0930304	0	0	0.013427	0.0298916	0.2652	0.0259643	0.00309567	0.00828445	0.00330795	0.219655	0	0	0.000981057	0.048	0.144165	1.02655
TCGA-Q1-A73O-01A	0	0.000433096	0.00396897	0.139317	0	0.140358	0.0179846	0.0597366	0.0162054	0	0.0952314	0.0527156	0.00872038	0.0451384	0.181217	0.0487667	0	0.0777436	0.112463	0	0	0	0.261	0.0584271	1.09624
TCGA-FU-A2QG-01A	0	0	0.00241243	0.100195	0	0.0228536	0.156638	0.00322601	0	0	0.183694	0.0639123	0.0276677	0.149933	0.0610588	0	0	0.111125	0.117283	0	0	0	0.262	0.0581212	1.08479
TCGA-DS-A1O9-01A	0	0	0	0.119621	0	0.0446127	0.0540721	0.0806763	0.00642927	0	0.0260552	0.022219	0.0331122	0	0.335408	0.239822	0.00400671	0	0.0339652	0	0	0	0	0.53625	0.846598
TCGA-C5-A8XK-01A	0	0.00949514	0.00605909	0.00945423	0	0.145196	0	0	0.0442306	0	0.0928506	0	0	0.309014	0.0665367	0.229789	0	0.0165531	0	0.0359837	0	0.0348379	0.301	0.0482702	1.09019
TCGA-C5-A1MH-01A	0.051976	0	0	0.092622	0	0.117183	0.0344342	0.0718533	0.0248572	0	0.0366082	0.00103596	0.0106842	0.198745	0.159112	0.143909	0	0.0316933	0.0252864	0	0	0	0.005	0.308007	0.96275
TCGA-XS-A8TJ-01A	0.0268249	0	0	0.122834	0	0.0496805	0.00277178	0.0695308	0.00304885	0	0.0464342	0.00748411	0.0426305	0.0275847	0.1231	0.174715	0.0109588	0.171647	0.120756	0	0	0	0.015	0.228808	0.996683
TCGA-LP-A4AW-01A	0.0957259	0	0.00910989	0.0566503	0	0.131803	0	0.0343341	0.0368617	0	0.0112135	0.0118137	0	0.262278	0.0410676	0.203029	0.0107722	0.00929313	0.0860481	0	0	0	0.036	0.162792	1.02237
TCGA-C5-A2LZ-01A	0.0715706	0	0.065032	0.0675701	0	0.109035	0	0.103277	0.0434585	0	0.0454008	0.0783072	0.0160982	0.0582283	0.123876	0.0460346	0.0133463	0.0709284	0.0878371	0	0	0	0.015	0.228337	0.99648
TCGA-VS-A8EG-01A	0.106358	0	0.0301288	0.0527646	0	0.173605	0	0.0278669	0.132336	0	0.0353963	0.050455	0.036728	0.0611016	0.0243441	0.0806593	0	0.130703	0.0401445	0	0	0.0174096	0.079	0.11963	1.03627
TCGA-VS-A8QH-01A	0	0.00972368	0	0	0.0199865	0.116409	0	0	0.182402	0	0	0.123178	0	0.182099	0.0358509	0.110186	0.040185	0.0636026	0.116378	0	0	0	0.974	-0.0383408	1.10281
TCGA-EK-A2PI-01A	0.00535805	0	0.0114511	0	0	0.0964031	0	0.0798143	0.0365894	0	0.0634914	0.070914	0.0157752	0.0766028	0.00445911	0.226479	0.0171775	0.194408	0.101077	0	0	0	0.829	-0.0150637	1.08764
TCGA-VS-A9U6-01A	0	0.0335575	0.00663187	0.137534	0	0.0728568	0	0.107303	0.0040898	0	0	0.0468177	0.0276855	0.090348	0.0756934	0.0901724	0.103402	0.105619	0.09092	0	0.0073697	0	0.157	0.0860305	1.04432
TCGA-C5-A8YQ-01A	0	0.0646642	0.0227074	0	0	0.299909	0	0.0529885	0.00438782	0	0	0.0526693	0.0104202	0.181135	0.0556422	0.0185903	0.0111568	0.0669133	0.153585	0	0.00523101	0	0.416	0.0276291	1.06949
TCGA-DS-A1OA-01A	0.0340366	0	0.0110072	0.100811	0	0.139069	0.000624223	0.0599231	0.0368985	0	0	0.0314872	0.030736	0.143863	0.169246	0.0415622	0.0466023	0.0503705	0.103763	0	0	0	0.083	0.117041	1.04627
TCGA-HG-A2PA-01A	0	0.00645974	0.0489014	0.104169	0	0.196819	0	0.00960416	0.00159487	0	0	0.0489284	0.0345962	0.150354	0.00657607	0.0172675	0	0.219219	0.155511	0	0	0	0.09	0.113551	1.0406
TCGA-C5-A1M5-01A	0.0916357	0	0.0513461	0.126421	0	0.137844	0.025574	0.0399383	0.0734046	0	0.0430831	0	0.0169316	0.111322	0.11519	0.0201072	0.0113612	0.0938726	0.0419689	0	0	0	0.006	0.29944	0.964104
TCGA-C5-A7UC-01A	0	0.00518165	0.00623985	0.0394735	0	0.0662071	0.0427475	0.00749798	0	0	0.0667782	0	0	0.371737	0.132488	0	0	0.0546147	0	0.207034	0	0	0.429	0.025765	1.13306
TCGA-FU-A3HZ-01A	0	0.0203409	0.0176216	0.17823	0	0	0.240534	0.0970041	0.0187859	0	0	0.0960399	0.0480414	0.192173	0.017946	0	0.0189169	0.0290189	0.0216617	0	0	0.00368525	0.209	0.0692127	1.06657
TCGA-Q1-A5R3-01A	0.0476198	0	0.00334184	0.165171	0	0.00532906	0.121429	0.00819584	0.0165547	0	0.055312	0	0.012839	0.290466	0	0.0801266	0	0.174935	0.018679	0	0	0	0	0.388904	0.922802
TCGA-PN-A8MA-01A	0.105283	0	0.0630141	0.170769	0	0.0908175	0.0155473	0.075794	0.0645284	0	0.0391403	0.0150937	0.00960207	0.0854321	0.076974	0.121392	0.0243617	0.0330858	0.00916488	0	0	0	0.015	0.227187	0.994573
TCGA-C5-A2LV-01A	0.00231016	0	0.00146295	0.068809	0	0.151149	0.0222998	0	0	0	0.0581729	0.00427931	0	0.333278	0.0963533	0.202645	0.0173738	0	0.0418669	0	0	0	0.005	0.300431	0.972103
TCGA-UC-A7PD-01A	0	0.028691	0.0436598	0	0.0286697	0.0857843	0	0.0114394	0.0677741	0	0.153046	0	0.0148311	0.265724	0.12634	0	0.00957639	0.138565	0	0.0215608	0	0.00433903	0.101	0.108783	1.06289
TCGA-C5-A3HF-01A	0.17355	0	0.119428	0.119909	0	0.188645	0	0	0.0838646	0	0	0.043861	0.00625319	0.0879519	0.0857766	0.0199433	0	0.0215829	0.0492337	0	0	0	0	0.394554	0.922388
TCGA-JX-A3Q8-01A	0.0557647	0	0.010485	0.265466	0	0	0.102783	0.0691509	0	0	0.0439154	0.0717954	0	0	0.0588456	0.206923	0.01997	0.0455056	0.0478193	0	0	0.00157735	0.05	0.140448	1.03506
TCGA-VS-A9UM-01A	0.0613073	0	0.0656526	0	0	0.0879748	0.0025466	0	0.130504	0	0.0188806	0.101307	0.0104949	0.109134	0.0631821	0.149232	0.00637021	0.0553748	0.138039	0	0	0	0.022	0.202751	0.99829
TCGA-VS-A8EH-01A	0	0.00621378	0	0	0	0.0589245	0	0.0398185	0.0940624	0	0	0.121374	0.0654226	0.0482733	0	0.201205	0.174319	0.0604836	0.129904	0	0	0	0.251	0.060442	1.05381
TCGA-C5-A1ME-01A	0.0172398	0	0.0069315	0.302745	0	0.179964	0	0.00128096	0.042918	0	0	0.0759917	0.0268994	0.11233	0	0.119078	0	0.0599678	0.0546535	0	0	0	0.209	0.0692019	1.07821
TCGA-C5-A1MJ-01A	0.0698124	0	0.00194292	0.0315755	0	0.131488	0	0.0192751	0.0167506	0	0	0.0161386	0.0734715	0.333335	0.105047	0.156856	0.0244021	0	0.0199047	0	0	0	0.019	0.206076	1.01572
TCGA-2W-A8YY-01A	0.0289341	0.00658336	0.0272094	0.0709863	0	0.152538	0	0.0316849	0.0406654	0	0.0314734	0	0.027572	0.326934	0.102087	0.153333	0	0	0	0	0	0	0.047	0.146133	1.04257
TCGA-EK-A2RK-01A	0	0.0509938	0	0	0	0.104406	0.115801	0.0268362	0.019944	0	0.0184082	0.0743547	0.0249673	0.00670858	0.234325	0.068591	0.0960436	0.050225	0.108396	0	0	0	0	0.371949	0.93574
TCGA-Q1-A5R1-01A	0.15628	0	0.134413	0.0347154	0	0.321277	0	0.0151313	0	0	0.0359746	0.00109628	0.0152006	0.0217927	0.0200724	0.0885298	0	0.101354	0.0541629	0	0	0	0.05	0.142084	1.0395
TCGA-VS-A9U5-01A	0.0198995	0.0609759	0.00426371	0.0877467	0	0.0750782	0.0481333	0.0582206	0.111503	0	0.0884213	0	0.0445143	0.157863	0.0857995	0.103158	0	0.0544226	0	0	0	0	0.034	0.164586	1.01901
TCGA-VS-A954-01A	0	0.0128996	0.108158	0.146899	0	0.039741	0	0.0860206	0.0715096	0	0.0304371	0.025242	0.0184912	0.0977609	0.1634	0.139086	0.000679681	0.00467132	0.0550042	0	0	0	0.022	0.196686	1.0116
TCGA-EA-A3HT-01A	0.0732532	0	0.0185291	0.0594158	0	0.173573	0.023128	0.0331757	0.00184985	0	0.0347617	0	0.0389784	0.0870587	0.0660925	0.0908521	0.0587849	0.197956	0.0340107	0	0	0.00858045	0.034	0.16544	1.01807
TCGA-BI-A0VS-01A	0.182396	0	0.0402855	0.036684	0	0.158965	0.0527342	0	0	0	0.0330634	0	0	0.358187	0.0589564	0.0581744	0	0	0.0205541	0	0	0	0.002	0.343045	0.947738
TCGA-IR-A3L7-01A	0.0625763	0	0	0.0689286	0	0.126518	0	0	0.0557301	0	0.0013807	0.0539281	0.143839	0	0	0.286798	0.0392997	0.121748	0.0392543	0	0	0	0.997	-0.0601931	1.09742
TCGA-MU-A51Y-01A	0.0221868	0.00928021	0	0.123893	0	0.0977719	0	0	0.0578602	0	0.00652791	0.0428894	0.0497748	0.0777093	0.232184	0.102444	0.00978014	0.0614424	0.106256	0	0	0	0	0.36819	0.939435
TCGA-JX-A5QV-01A	0.0022236	0	0.00227212	0.182843	0	0	0.0750302	0.0898519	0.000894605	0	0.0128651	0.0637403	0	0.178673	0.0623418	0.200191	0.00227822	0.0304807	0.0963145	0	0	0	0.092	0.111862	1.04187
TCGA-FU-A3HY-01A	0.00793182	0	0.00417414	0.050337	0.00333284	0.154524	0	0	2.93807e-05	0	0	0.0461609	0	0.571623	0	0.0572265	0	0.0907462	0.0107504	0	0.00246494	0.000698412	0.04	0.15632	1.08235
TCGA-MU-A8JM-01A	0.0221633	0	0.0032835	0.00173706	0	0.24045	0.0566376	0	0	0	0.0392817	0.087337	0.0635421	0.110061	0	0.0758916	0.0751616	0.126273	0.0981806	0	0	0	0.115	0.102094	1.03686
TCGA-RA-A741-01A	0.0858786	0	0.0844089	0.130229	0	0.0777084	0.0326738	0.0410014	0.0594706	0	0.0266218	0.0289872	0.0144795	0.0231922	0.0961519	0.126531	0.0287157	0.0449167	0.0990331	0	0	0	0.005	0.300662	0.95881
TCGA-C5-A3HL-01A	0.0955247	0	0.112025	0	0	0.18519	0	0.054022	0	0	0.059466	0.0520582	0.00890757	0.129973	0.13733	0.036049	0.011528	0.0480224	0.0699039	0	0	0	0.012	0.262027	0.982209
TCGA-VS-A8EK-01A	0.0563828	0	0.0904918	0.0502232	0	0.0629846	0	0.0478249	0.0688134	0	0.0798379	0.0185328	0.0221113	0.10351	0.0311006	0.146986	0	0.137543	0.0608364	0	0	0.0228215	0.016	0.218654	0.990877
TCGA-VS-A9UI-01A	0.0417559	0	0.0111333	0.202265	0	0	0.00514206	0.0787815	0.0578809	0	0.113451	0	0.0180223	0.0733358	0.186845	0.104459	0.000425211	0.0601693	0.0463341	0	0	0	0.042	0.154992	1.0435
TCGA-VS-A9UY-01A	0.0346138	0	0.0256645	0.0828528	0	0.0428222	0.00843624	0.0646426	0.0153013	0	0.0446016	0.0358302	0	0.222099	0.065848	0.144301	0	0.196946	0	0.0105649	0	0.0054764	0.022	0.202446	1.01421
TCGA-C5-A1MF-01A	0	0.0396168	0.0742638	0.0251304	0	0.176689	0	0	0.120413	0	0.0270556	0.129544	0.0287821	0.200348	0.0103419	0.0454334	0	0.0560783	0.0645148	0	0.00178849	0	0.037	0.162222	1.02359
TCGA-EK-A2RJ-01A	0	0.000313417	0.0288812	0.229305	0	0.122926	0.0201698	0.0410896	0.00997377	0	0.114186	0.0536331	0.0129816	0.0527694	0.119516	0.122095	0	0.0262627	0.0369036	0	0	0.0089947	0.161	0.0843882	1.07655
TCGA-DS-A0VN-01A	0	0	0.00225501	0.254965	0	0.067629	0.0901474	0.0180255	0.00928505	0	0.0924317	0	0.00281945	0.102512	0.202338	0.146458	0	0	0.011134	0	0	0	0	0.47534	0.879935
TCGA-C5-A8XI-01A	0.0180541	0.0207767	0	0.146852	0	0.104967	0.0458199	0.0960859	0.00872654	0	0.133643	0	0.0228245	0.154321	0.114047	0	0	0.112593	0.0212899	0	0	0	0.053	0.136365	1.04734
TCGA-C5-A8XJ-01A	0.161789	0	0.128455	0.206797	0	0.0499483	0	0.0565423	0.0724661	0	0.0071729	0.0312068	0.0118656	0.0328236	0.102445	0.0948759	0.0177238	0.0061065	0.0197819	0	0	0	0.001	0.358698	0.94153
TCGA-EA-A5ZF-01A	0.0873984	0	0.0374827	0.0410805	0	0.138312	0	0.0149333	0	0	0	0.0598835	0.0327019	0.259813	0.0064891	0.0974424	0	0.141059	0.0834044	0	0	0	0.232	0.0644816	1.06007
TCGA-VS-A9UO-01A	0	0.0390146	0.0967092	0.118924	0	0.0286355	0	0.19335	0.0322463	0	0.0799893	0.0862392	0.00451749	0	0.0300116	0	0	0.251834	0	0.0323263	0	0.00620308	0.251	0.060525	1.09515
TCGA-DR-A0ZM-01A	0.0580833	0	0.00933979	0.175892	0	0.0829859	0.00393403	0.0735079	0.084529	0	0.0294865	0.0283426	0.0211489	0.0653979	0.224195	0.0578548	0	0.0171914	0.0681103	0	0	0	0.027	0.17877	1.03792
TCGA-EK-A2RB-01A	0	0	0.013059	0.153626	0	0.104688	0	0.0568449	0.0986069	0	0.0459783	0.102958	0.0327762	0.000648396	0.0133006	0.120727	0.0137996	0.155564	0.0874241	0	0	0	0.183	0.0763438	1.06675
TCGA-EA-A3QD-01A	0.15847	0	0.0270441	0.170426	0	0.189163	0.0157875	0.0397574	0.0582833	0	0	0.0363655	0.0289832	0.051985	0.117755	0.0759826	0.0105311	0	0.0194665	0	0	0	0.005	0.303828	0.966185
TCGA-DS-A3LQ-01A	0.133027	0	0.0603597	0.0353554	0	0.059729	0.0241637	0.0142456	0.0372363	0	0.0244924	0	0	0.225208	0.0892467	0.2556	0.00630202	0	0.0350335	0	0	0	0.006	0.295186	0.967214
TCGA-C5-A1M8-01A	0.0583064	0	0.0239039	0.148834	0	0.0230185	0	0.0608967	0.007997	0	0	0.02021	0.00670827	0.281855	0.0509034	0.27159	0	0.0279712	0.0178049	0	0	0	0.214	0.068395	1.07481
TCGA-C5-A907-01A	0	0	0.0125739	0.0656803	0	0.265811	0	0.0299914	0	0	0.0477409	0.106402	0	0.119169	0.148217	0.107483	0	0.00867814	0.046842	0	0	0.0414105	0.124	0.0974922	1.06666
TCGA-UC-A7PG-06A	0.0688231	0.0506303	0.00265296	0.148362	0	0.117934	0	0.0740926	0.0462822	0	0	0.00407445	0.0410898	0.0247211	0.203786	0.15996	0.0383894	0	0.0192025	0	0	0	0.005	0.307464	0.965704
TCGA-C5-A7UH-01A	0	0	0.0365873	0.0619173	0	0.185037	0.0727227	0.0219866	0.0194663	0	0.108453	0	0	0.224996	0.0851286	0.179771	0	0	0.00393462	0	0	0	0.09	0.114049	1.04616
TCGA-VS-A8Q9-01A	0	0.0329054	0.014252	0.257409	0	0.0345284	0	0.105962	0.116784	0	0.0301782	0.0462347	0.0169078	0.0445459	0.107786	0.111574	0	0.053369	0.0275639	0	0	0	0.331	0.0411836	1.09141
TCGA-DS-A7WH-01A	0.132896	0	0.023012	0	0.00163059	0.291904	0.016636	0	0.00935098	0	0.117675	0	0.0263264	0.111041	0	0.0461348	0	0.15054	0.0200819	0.0389897	0	0.0137818	0.394	0.0315989	1.07105
TCGA-IR-A3LI-01A	0.00472403	0	0.0207191	0	0.0906569	0	0	0.0316694	0.15784	0	0.112015	0	0.0985783	0.0138857	0	0.101574	0	0.241878	0	0.111511	0.0149486	0	0.976	-0.039874	1.10198
TCGA-DR-A0ZL-01A	0.145151	0.0255225	0	0.0243544	0	0.20731	0.0484348	0	0	0	0.157079	0	0.0158725	0.0690329	0.0197143	0.0796421	0.0117445	0.152026	0	0.0197848	0	0.024331	0.169	0.0813991	1.05455
TCGA-EK-A2R8-01A	0.0223745	0	0.0112125	0.167102	0	0	0.159417	0.0522395	0.0174099	0	0.0734838	0.020551	0	0.15317	0.201875	0	0	0.0289881	0.0358564	0	0	0.0563216	0.022	0.201538	1.02245
TCGA-IR-A3LL-01A	0.00800694	0	0.00366877	0.230764	0	0.0104996	0.0584699	0.0275447	0.0582175	0	0.110517	0	0.00953729	0.0278773	0.224038	0.18165	0	0.0206917	0.0285161	0	0	0	0	0.416558	0.914969
TCGA-HM-A3JJ-01A	0.098056	0	0.0755262	0.0446242	0	0.125856	0.00816131	0.0305133	0.0229055	0	0.0246675	0.0305353	0.00677862	0.0162768	0.177304	0.0999094	0.0927894	0.0390383	0.107059	0	0	0	0.004	0.321633	0.953562
TCGA-FU-A3TQ-01A	0.00780945	0.0590533	0.00425148	0.0406237	0	0.240917	0.0208452	0	0.0308558	0	0.0698368	0	0.0220243	0.175991	0.0602379	0.128399	0.0328787	0.0813998	0	0.00987742	0	0.0149987	0.056	0.134888	1.03024
TCGA-DG-A2KL-01A	0	0	0.00185729	0.0276329	0	0.186756	0.045944	0	0	0	0.0390171	0	0.0232027	0.208205	0.0741904	0.166078	0.0934513	0.117675	0.0159912	0	0	0	0.002	0.34541	0.943446
TCGA-C5-A8ZZ-01A	0.0971006	0	0.036451	0.0194111	0	0.0941361	0	0.0171637	0.0577681	0	0.00517792	0	0	0.224257	0.0293377	0.239546	0	0.0226379	0.157013	0	0	0	0.024	0.187403	1.01016
TCGA-EA-A5O9-01A	0	0.0503848	0	0.00777275	0	0.0705202	0	0.113346	0.00467528	0.00420643	0	0.0881845	0.00271519	0	0.0115126	0.176953	0	0.461009	0	0	0	0.00871967	0.003	0.333528	0.968204
TCGA-LP-A5U2-01A	0.00866074	0	0.0169364	0.253812	0	0.0385745	0.0560875	0.149522	0.0704107	0	0.017896	0.0343966	0.0164339	0	0.103167	0.0913707	0.0406046	0.0868319	0.0152952	0	0	0	0.094	0.110599	1.06065
TCGA-JW-A5VG-01A	0.0141548	0	0.00908245	0.142179	0	0.107923	0	0	0	0	0.0957391	0.0981862	0	0.037444	0.0812122	0.140336	0	0.19083	0.0829125	0	0	0	0.006	0.299133	0.972871
TCGA-ZJ-AAX4-01A	0.0337943	0	0.0145922	0.119363	0	0.101986	0	0.0359739	0.0717394	0	0	0.0464783	0.0151535	0.255934	0.0816591	0.186183	0.00416689	0	0.0329763	0	0	0	0.011	0.264625	0.981202
TCGA-EK-A2RM-01A	0.00665822	0	0.00386836	0.0468108	0	0	0	0.0664956	0.0462103	0	0.0455239	0	0.0154633	0.0733656	0	0	0	0.460737	0	0.214912	0.0199544	0	0.048	0.144228	1.08332
TCGA-DG-A2KM-01A	0.0634582	0	0.00481753	0.258283	0	0.106608	0.11738	0	0.0197787	0	0.0740045	0	0	0.138235	0.0670916	0.127776	0	0.00112166	0.0214454	0	0	0	0.03	0.173916	1.02132
TCGA-VS-A8QC-01A	0.0350908	0	0.0279471	0.0533793	0	0.0720453	0	0.0172488	0.113415	0	0.0531621	0.0515021	0	0.312993	0.0653116	0.139052	0.000974879	0	0.0578786	0	0	0	0.103	0.107439	1.05245
TCGA-C5-A1BL-01A	0.0395684	0	0.00642267	0.150983	0	0.097527	0.0532275	0.050754	0.0127411	0	0.0923818	0	0.0099193	0.156209	0.19752	0.0993281	0.00148351	0.0027091	0.0292257	0	0	0	0.022	0.201623	1.01903
TCGA-UC-A7PF-01A	0.0354068	0	0.0111484	0.155996	0	0.109974	0	0.0494456	0.00275327	0	0.0452581	0.0320162	0.0204885	0.0633275	0.212521	0.0988584	0.0252389	0.0577977	0.0797703	0	0	0	0.039	0.158849	1.04261
TCGA-EX-A69L-01A	0.0563109	0	0.0269654	0.173858	0	0.068282	0.0435971	0.10452	0.0358717	0	0.0581457	0	0.000838542	0.019702	0.14163	0.169322	0.0207056	0.0367859	0.0223714	0	0	0.021093	0.022	0.200192	1.00897
