# Supplementary material for: Tumor microenvironment characterization in cervical cancer identifies prognostic relevant gene signatures
Source: PLoS One. 2021 Apr 26;16(4):e0249374. doi: 10.1371/journal.pone.0249374 (PMC8075229; doi:10.1371/journal.pone.0249374)
Supplement: S3 Table — (XLSX) [file pone.0249374.s006.xlsx]

## Sheet: S3 Table
S3 Table. The relationship between different immune cells and survival
	hr	lower.95	upper.95	pvalue	cluster
B cells naive	1.13835	0.0232357	55.7695	0.948071	A
Plasma cells	1.95204	0.0221147	172.305	0.773746	A
T cells follicular helper	0.05248	0.000120467	22.8623	0.332853	A
T cells regulatory (Tregs)	0.0318131	4.72398e-05	21.4241	0.287507	A
NK cells resting	0.0447912	0.000177064	11.3307	0.256707	A
NK cells activated	118.141	0.668868	20866.9	0.0898543	A
Dendritic cells activated	3.18547	0.10508	96.566	0.514204	A
Mast cells resting	0.964981	0.00219658	423.927	0.990837	A
B cells memory	4.34072	0.000107523	175235	0.791309	B
T cells CD4 naive	0.00187437	2.84004e-10	12370.5	0.359321	B
T cells CD4 memory activated	0.00116094	2.24091e-07	6.01448	0.0939914	B
T cells gamma delta	0	0	Inf	0.314385	B
Monocytes	0.00362836	2.44666e-08	538.08	0.331009	B
Dendritic cells resting	0.00014992	2.06791e-09	10.8689	0.0880839	B
Mast cells activated	5.13246e+06	38398.7	6.86019e+08	1.07058e-06	B
Eosinophils	0.0010723	2.7369e-63	4.20123e+56	0.92111	B
Neutrophils	3.23969e+06	369.483	2.84061e+10	0.0135761	B
T cells CD8	0.00708636	0.0002678	0.187515	0.00179656	C
T cells CD4 memory resting	5.00964	0.29597	84.794	0.268242	C
Macrophages M0	6.86959	1.19063	39.6355	0.0413956	C
Macrophages M1	1.79003	0.0622673	51.4587	0.734984	C
Macrophages M2	0.0248614	0.000770101	0.802611	0.0300314	C
