# Supplementary material for: Tumor microenvironment characterization in cervical cancer identifies prognostic relevant gene signatures
Source: PLoS One. 2021 Apr 26;16(4):e0249374. doi: 10.1371/journal.pone.0249374 (PMC8075229; doi:10.1371/journal.pone.0249374)
Supplement: S5 Table — (XLSX) [file pone.0249374.s008.xlsx]

## Sheet: S5 Table
AOC1
CD38
BZRAP1
ITGAL
CX3CL1
PROM1
CEACAM21
CEACAM7
CD79B
MMP25
IL32
IYD
TRAF3IP3
ETV7
CD4
TYROBP
CD6
WAS
CNTN1
CD74
PLEKHB1
SLAMF7
BTN3A1
TNFRSF1B
STAP1
DNAH5
ADAM28
LCP2
PREX2
TNFRSF17
GUCA1A
UTS2
TNFRSF9
DKK3
TNIP3
METTL24
PTPRN
CCDC85A
RIMBP2
COL11A1
LTK
DLX3
TSPAN32
ATP2C2
SNCAIP
PRKCQ
CD84
FSTL3
ACAP1
SIDT1
GSDMB
FERMT2
ST6GAL1
TBX21
ATP2A3
FSCN1
ARHGAP15
ICAM3
CTTNBP2
APBB1IP
CST7
LAMP3
P2RY10
ITM2A
SP140
PTPRC
SERTAD4
P2RX5
MECOM
ABCB1
EPDR1
HBQ1
PPEF1
SIGLEC1
SIRPG
P2RX7
LAG3
RGS1
LYZ
FLT3LG
ESR1
MYH7
CEBPE
CECR1
GABRP
TREM2
CRISP3
IL12RB1
IGFALS
LGALS2
SEPT3
SLC5A1
APOBEC3H
APOL4
APOL1
GRAP2
NCF4
IL2RB
GZMH
GZMB
CHGA
SERPINA4
TCL1A
MMP9
SLA2
PLCB4
SAMHD1
PPP1R16B
SYNDIG1
LIPG
LAMA1
TLR8
RENBP
PCYT1B
CD40LG
KLHL4
ZDHHC15
TNFSF13B
ACP5
IRG1
CORO1A
CRYM
TOX3
IL21R
SLC6A2
EYA1
IL7
MAP4K1
CD37
KIR3DX1
RASAL3
SIGLEC8
CD79A
NKG7
SIGLEC6
TMEM59L
HAMP
PIK3CG
TFEC
TSPAN12
GIMAP2
TNFSF8
DOCK8
PKD2L1
SPOCK2
PITX3
KRT23
RUNDC3A
CCL8
ABI3
COL1A1
SLC16A6
EFNB3
AREG
CLNK
GLRB
CRTAM
B3GAT1
MS4A6A
IL10RA
KIAA1549L
CD5
C11orf21
ELMOD1
POU2AF1
CD69
SELPLG
TSPAN11
BIN2
PPM1H
OAS2
IL26
IFNG
KLRB1
COL12A1
BTN3A3
COL9A1
VNN2
SOBP
KIAA1244
PACRG
ENPP5
LY86
NME5
GZMK
ITK
IL12B
SLC27A6
STC2
CNTN3
SLC4A3
IL1A
CCL20
ZAP70
TFCP2L1
OTOF
CYTIP
ACADL
EVA1A
FN1
STAT1
GNLY
IL18RAP
SLC9A2
MLPH
PLEK
RPE65
AMPD1
CD2
SLAMF1
CD48
PLA2G2D
GBP1
CD160
FASLG
LPPR5
MMP8
LRMP
ADGB
AKAP7
PPP4R4
IFIT3
CD274
GPR31
TTLL2
TGFBI
BCL2L14
CCR2
TMEM156
FLT3
LINC00544
SASH3
OBP2A
LAX1
CD244
LY9
NPY
INHBA
KIAA1549
SRGN
ATP7B
ARHGAP9
NCKAP1L
DBH
ZNF831
ZBP1
IL9R
TREM1
SCGB2A1
MT2A
GPR18
IRF1
KIR2DL1
CD70
TNFSF14
FOXA2
MCF2L
HCST
CCR7
EVI2A
FAM78A
MASP1
ATP13A4
FGL2
SGCE
MGAT3
APOL3
LIF
TBC1D27
ACKR4
AIPL1
ARHGEF6
APOE
APOC1
KLHDC7B
KIAA1683
LSP1
COL5A1
ASS1
AKAP12
CCL25
IDO1
NAPSB
TRIM22
IGJ
CLEC10A
XAF1
FCRL2
LINC01260
KANK4
NMUR2
EPSTI1
POSTN
RARRES3
GIMAP6
GIMAP4
LOXL2
ADAMDEC1
SYT6
PTPN22
NGF
RSAD2
MYCN
CMPK2
FST
IL2RA
DOCK2
SOX5
KLRD1
KLRC1
LRP4
HAVCR2
HNF1A
NT5E
MRAP2
TESPA1
FAIM2
CAPN9
GPR55
DOCK10
HTR2B
SERPINE2
STAB2
LCP1
AOAH
MYO1G
RTP4
BLK
SIT1
CD72
IRF4
MYO7A
IL18BP
C11orf70
CASP5
THBS1
PAQR5
STRA6
IFI44L
IFI44
SLC40A1
HERC6
FGF5
IL21
BMPR1B
CXCL9
FRAS1
PARVG
CD27
SLC38A4
AMIGO2
N4BP2L1
ITGB7
SYT16
GPR65
SERPINA10
WARS
PSTPIP1
CCDC33
IGSF6
CHST4
NLRC5
CDH13
IRF8
SKAP1
ABCA8
SECTM1
FKBP10
SIGLEC10
CD53
PROK1
GPA33
XCL1
XCL2
FCRL5
PTPN7
GALNT13
TMEFF2
GULP1
2019-03-04
PLA1A
TM4SF19
MUC4
SLIT2
PLAC8
GZMA
IQGAP2
TIMD4
FGD2
TCTE1
SCML4
TAAR1
TMEM47
GPR174
IL2RG
FATE1
DOK2
RGS20
GAS2
SERPING1
CAPN5
DRD2
FERMT3
HMGA2
FCGR1A
ADRA2A
CD226
CNDP1
RGS18
FREM2
ADAMTS12
NR3C2
TMEM178A
SPOCK1
IGSF10
JAKMIP1
BANK1
CD96
FAM81B
C16orf89
CD8A
PTPRD
MCOLN2
DDAH1
SEMA3D
CDH12
GPR15
ABI3BP
ABCA9
C4orf19
UCHL1
GBP5
SLFN13
PLCL2
CCDC144B
GOLGA7B
SAMSN1
DEPTOR
SLC24A2
SLA
CLIC2
MMP16
BATF
ADAMTS3
ART3
CXCL13
SORCS3
UBE2L6
UNC5D
MS4A1
ITGAD
NMNAT2
MX1
SVOPL
ACAN
CLSTN2
NCF1
PPP1R9A
DYNC1I1
SLAMF8
FCER1G
C1QC
ACTC1
SCUBE1
GPR114
RLTPR
UBASH3A
ITGB2
LCN1
AMICA1
CD3G
CCR5
FCRL3
HK3
IKZF3
ITGA5
SIGLEC11
SCIMP
CCDC42
SLC1A7
PRKAA2
B3GALT2
GBP2
GBP4
GFI1
SLAMF9
SLAMF6
MT2P1
LRRTM1
CTSS
TNFAIP8L2
IGFN1
SLC15A2
CCDC141
EOMES
FCRL4
TRAT1
FCRL1
MNDA
PYHIN1
AIM2
CTLA4
ICOS
CD200R1
PTX3
CXCL3
CXCL5
TGM4
SLC6A20
LRRC2
CCDC37
PRSS12
NDST3
TMEM155
IL15
HHIP
ZNF474
SPINK1
ENPP6
ERAP2
TLR3
ACSL6
GRIK2
SAMD3
ANKRD55
KCNK5
KIF6
SLC29A4
ZNF704
TAGAP
COL1A2
FNDC1
HNF4G
CSMD3
TMEM71
CYBB
ARMC3
PPP1R36
VWA2
C10orf82
HSPA12A
ARHGAP42
ADAMTS15
C2
PLD4
PRKCB
B2M
MS4A8
GNGT2
TTC16
CERCAM
SNX20
CD3D
OR51E2
LAIR1
LAIR2
KIR3DL1
TMIGD2
GGT6
KLK4
ANGPTL4
IGFBP6
TMC8
NLRC3
BATF2
TAP1
CMAHP
RHOH
GBX2
LDLRAD4
IL12A
ZNF608
LGALS9
ZBBX
PARM1
RAB3B
CXCL10
CXCL11
NR0B1
P2RY12
RNASE6
CD52
HTRA4
GJB1
TM4SF4
GPR25
ADRA1B
SLN
KRT86
MZB1
SLC23A1
CDH2
BFSP2
LILRP2
APLN
DSCAM
PTCRA
ANO5
GATM
LGALS9C
CD8B
CALB2
CXCR6
CLEC12A
IL16
CTSW
MUCL1
PDE3A
RASGRP1
THEMIS
CCL19
RAB37
NBEA
HPSE2
LRRN3
CYSLTR1
PARP15
ABCD2
C1QB
C1QA
NDNF
AGR3
XCR1
CCR9
CD7
SLCO4C1
MSRB3
TLR10
RP11-23P13.6
ZNF80
MFSD4
CMKLR1
GPR171
VWA3A
TBC1D10C
SUGCT
C15orf53
ETV4
CREG2
ZNF683
HSF5
MAP3K19
KCNA3
RP11-551L14.1
SAMD9L
CD19
CD163
KCNJ10
C2orf73
GLDC
CA8
CD28
FAM132B
RNF186
CTD-2527I21.15
GIMAP7
MEIS3P1
HLA-DQB1
CIITA
PIK3CD-AS1
AKAP5
C1orf194
ZNF648
SEPT1
TDRP
SLC9A4
HCLS1
SERTM1
C9orf139
FUT7
PRF1
SHISA2
FCRL6
OR52N4
C4orf50
CCDC108
P2RY13
TIGIT
ENPP7
P2RY8
UBA7
NLRP10
IFNL1
SPNS3
NTM
LCK
CHST6
KLRC4
EFHC2
NPBWR1
SLC35F3
CCR4
PNMA3
FAM3B
KIRREL
SH2D1A
CLECL1
NCMAP
PRR33
TUSC5
SFTPA2
METTL7A
LINC00158
GPRIN3
C11orf87
IKZF1
EVI2B
C16orf54
AGBL4
UBL4B
FFAR4
BTLA
BTN3A2
ANKRD20A5P
CXCR3
LILRB4
PLEKHG7
ISG15
C2orf88
DNAJB13
TTC24
RTP5
NCR3LG1
IL17REL
RUFY4
PDCD1
IGHV1OR15-9
SELL
BCL2L15
SHISA6
FAM26F
CNR2
BEND4
C9orf152
KIR2DL4
APOD
NUGGC
LINC00943
FAM179A
CXCL17
SH2D5
NCR1
PTPRT
HLA-DRB1
COLCA1
HLA-DRB9
GIMAP5
MMP1
TLR7
HSH2D
HLA-DQA1
FAM163B
DTHD1
ACSL5
IL27
RP11-366L20.2
BNIP3P1
SPN
SLC2A10
C5orf56
GZMM
PRAMENP
MFAP5
MPEG1
PDCD1LG2
KLHL14
CR1L
CCDC180
CLEC9A
FCGR1B
SULT1C4
TMEM229B
SVIP
CLEC4C
CSF2RA
HLA-DRB5
SH2D1B
FAM3D
ABCA4
APCDD1L
RCSD1
CD247
TOX
CD3E
CCDC152
SFMBT2
DCAF12L1
CTA-221G9.12
SERTAD4-AS1
FCGR3A
DDO
PPAPDC1A
RP11-465L10.10
CXorf65
HLA-DOA
HLA-DMA
PSMB8-AS1
PSMB8
HLA-DRA
SMIM5
AIF1
NCR3
C6orf15
HLA-F
TTC25
NAT8B
AC021218.2
FAM221B
SLFN12L
PSMB10
EXOC3L4
ARRDC5
Supplementary Table-S5:1419 differentially expressed genes
KLRC2
KLRC3
OR7E91P
MIR568
IGKC
IGKV4-1
IGKV5-2
IGKV3D-20
IGKV3D-11
IGKV1D-42
IGLV4-69
IGLV8-61
IGLV4-60
IGLV6-57
IGLV10-54
IGLV1-51
IGLV1-47
IGLV7-46
IGLV5-45
IGLV1-44
IGLV7-43
IGLV1-40
IGLV1-36
IGLV3-27
IGLV3-25
IGLV2-23
IGLV3-21
IGLV3-19
IGLV2-18
IGLV3-16
IGLV2-14
IGLV2-11
IGLV3-9
IGLJ2
IGLC2
IGLC3
TRGC1
TRGV10
TRGV9
TRGV5
TRGV4
TRGV3
TRBV6-1
TRBV4-1
TRBV7-3
TRBV9
TRBV6-5
TRBV6-6
TRBV7-6
TRBV5-6
TRBV5-1
TRBV4-2
TRBV19
TRBV20-1
TRBV23-1
TRBV24-1
TRBV25-1
TRBV27
TRBV28
TRBJ2-1
TRBJ2-3
TRBJ2-7
TRBC2
TRAV2
TRAV3
TRAV4
TRAV5
TRAV6
TRAV8-1
TRAV10
TRAV12-1
TRAV8-2
TRAV8-3
TRAV13-1
TRAV12-2
TRAV8-4
TRAV13-2
TRAV14DV4
TRAV9-2
TRAV12-3
TRAV8-6
TRAV16
TRAV17
TRAV18
TRAV19
TRAV20
TRAV21
TRAV22
TRAV23DV6
TRDV1
TRAV24
TRAV25
TRAV26-1
TRAV27
TRAV29DV5
TRAV26-2
TRAV34
TRAV36DV7
TRAV38-1
TRAV41
TRDC
IGHA2
IGHG2
IGHA1
IGHG1
IGHG3
IGHD
IGHM
IGHJ1
IGHV1-2
IGHV2-5
IGHV3-7
IGHV3-11
IGHV3-13
IGHV3-15
IGHV1-18
IGHV3-21
IGHV3-23
IGHV1-24
IGHV2-26
IGHV4-28
IGHV3-33
IGHV4-34
IGHV3-35
IGHV3-38
IGHV4-39
IGHV1-45
IGHV1-46
IGHV3-48
IGHV3-49
IGHV5-51
IGHV4-61
IGHV1-69
IGHV2-70
KRTAP2-3
GIMAP1
PCNPP3
KLRK1
UBD
TMEM213
C19orf38
COLCA2
RP11-1036E20.9
FER1L6
SMTNL1
MIR99AHG
HMGB1P17
PTGES3P2
LL22NC03-75H12.2
ASS1P1
EBF2
KIR2DS4
APOL6
IGLV9-49
RP11-417E7.1
RP13-297E16.4
HLA-DQB1-AS1
IGHV3-64
HLA-DPB1
RP11-1166P10.8
IGKV3D-15
AC097468.4
RP5-1033H22.2
INHBA-AS1
AC079767.4
RP3-522D1.1
IGHV4-59
HLA-DPB2
AC103563.5
IGKV1D-27
IGHV3-74
RP1-50J22.4
RP11-94M14.2
RPL32P1
RP11-538D16.2
CDKN2A-AS1
AC083949.1
APOC4-APOC2
FTH1P22
LINC00092
GBP1P1
IGHV3-72
RP4-742C19.12
DBH-AS1
WARSP1
HCG4P11
RP3-395M20.7
NRIR
HAR1A
RP11-10J5.1
LGALS17A
ARHGAP26-AS1
RP11-739N20.2
TRBV2
CTA-384D8.31
AF127936.5
KIAA0125
AC011893.3
LTA
AC007036.6
ITGB2-AS1
IL21-AS1
TRGC2
PFN1P7
RP11-18B16.2
RP11-145A3.1
LTB
RP11-73O6.3
AC006042.6
RP3-395M20.9
LINC01320
RP4-625H18.2
RP5-1091N2.9
AC106875.1
AC005682.5
CES1P1
AP000473.5
AC012123.1
LINC00582
HLA-DRB6
CTD-2554C21.3
AC007879.7
CXCR2P1
TRBV10-2
ANKRD36BP2
TRBV5-4
CTA-126B4.7
XXYLT1-AS2
IGKV1OR22-5
AC092580.3
AC021188.4
LINC01358
STMND1
LINC01468
LINC00704
HLA-DPA1
IGHV4-31
AC091814.3
AC013264.2
AC011738.4
RP11-404O13.1
IGHV3-43
AC012485.2
RP1-102D24.5
CTB-51J22.1
TGFB2-AS1
CTC-303L1.1
HLA-DQB2
RP11-400N13.3
RP11-388P9.2
TRBV29-1
CTAGE3P
AC011899.9
LINC00892
LINC00702
TRGV2
OSTN-AS1
RP4-799P18.2
CHRM3-AS2
RAD1P2
LINC00460
MYCNOS
LINC00284
RP11-399H11.2
IGKV3OR2-268
RP11-276E17.2
RP11-30P6.6
RP11-146I2.1
AC116366.6
AC007278.3
C5orf58
PPP1R2P1
AC104820.2
MIR155HG
APOC2
RP11-356I2.1
MCF2L-AS1
LINC01281
GS1-600G8.5
RP11-693N9.2
LINC00402
NFAM1
AC092580.4
AC116614.1
IFITM4P
RP11-517P14.7
AC006369.2
SLFN14
AC009237.11
AC003092.1
AC002331.1
RP4-742J24.2
LINC00299
RP11-239E10.2
AP003774.1
IGHJ3P
TRBV30
UNQ6494
HLA-DPA3
RP11-305L7.3
AP000476.1
HLA-DQA2
TRBV3-1
RP11-400K9.4
AC002454.1
AC133680.1
SIRPG-AS1
PRKCQ-AS1
OR2I1P
RP4-641G12.3
LINC00426
AC116366.5
RP3-395M20.8
HOXB-AS2
APOBEC3G
IGKV1D-8
IGKV1-6
IGKV3-20
LILRA4
IGKV1D-33
PSMB9
RP11-657O9.1
RP4-753P9.3
RP11-430C7.5
IGKV1-17
KIR3DL2
LINC00973
RP5-1101C3.1
TNFRSF13B
CTD-2313F11.1
IGKV1-8
PNMA2
IGKV1-16
RPL4P1
HLA-DOB
RP11-292E2.1
IGKV1D-16
IGKV2-24
IGKV3-11
RP11-553L6.2
ZBTB20-AS1
TRBV11-2
RP3-455J7.4
RP11-732A19.1
RPSAP52
IGKV1-9
KIR3DL3
IGKV1-33
LINC00996
PEG10
IGKV1-39
HLA-DMB
IGKV1D-43
IGKV1D-17
IGHJ3
IGKV3-7
PCDHAC2
IGKV2D-29
IGKV1-12
IGKV1-5
KIR2DL3
APOBEC3D
IFITM10
PGBD4P1
IGKV3-15
IGKV1-27
RP11-402J7.2
LINC00861
CTD-2506J14.1
RP11-539L10.2
PCED1B-AS1
RP11-78C3.1
CICP16
APELA
PCDHAC1
CTD-2023M8.1
HHIP-AS1
CTD-2288O8.1
RP11-290F5.1
LINC01091
BMPR1B-AS1
THEGL
TRGV7
TMEM158
MGC32805
RP11-834C11.7
RP11-230G5.2
RP11-159J3.1
IGKV2D-40
RP11-281P23.1
RP11-81H14.2
RP11-109E24.1
IGHV3-76
IGHV1-67
TRBV7-7
CTC-455F18.1
RP11-731F5.2
RP11-337A23.6
TRBV7-4
IGKV1OR22-1
IGKV1-13
CTC-231O11.1
AL928768.3
IGHV1-14
IGHV3-60
RP11-44K6.2
IGHV3-19
IGHV3-63
IGHV3-22
RP11-489O18.1
IGKV2-29
IGHV1-17
IGKV2-26
IGHV1-12
RP11-44K6.4
RP11-150O12.3
RP11-760H22.2
RP11-578O24.2
IGHV4-55
RP5-903G2.2
IGLL5
SLC25A47P1
AC022182.3
GVINP1
ATP5F1P5
RP11-113K21.2
RP11-680F20.6
RP11-23J9.4
CARD17
RP11-148O21.2
RP13-726E6.2
CARD18
TRAV1-1
IFNG-AS1
RP11-428G5.5
KLRC4-KLRK1
TIFAB
TOMM20P2
RP11-291B21.2
LINC00944
USP30-AS1
RP11-221N13.3
RP11-794G24.1
TRAV1-2
TRDV3
KLRF2
RP11-598F7.3
RP11-54A9.1
RP11-493L12.5
RP11-23J18.1
RP11-638I2.9
LINC00930
RP11-386M24.3
CTD-2341M24.1
LINC00520
RP11-255G12.3
RP11-219E7.1
LINC01146
CTD-2128A3.2
CTD-2207P18.2
LINC00911
ITGB3
IGHV1OR15-2
RP11-519G16.5
RP11-736N17.8
PCAT29
RP11-356M20.1
RP11-812E19.9
RP11-284N8.3
RP11-553L6.5
RP11-212I21.2
RP11-386M24.6
RP11-161M6.3
AC009133.17
CES1P2
HMGB3P32
RP4-647J21.1
RP11-417E7.2
RP11-5N19.3
RP11-863P13.3
RP11-455F5.5
CTD-2576D5.4
DLGAP1-AS5
RP11-384L8.1
CTD-2385L22.1
RP11-79H23.3
RP11-327F22.2
TTC39A-AS1
LA16c-390H2.4
SPON1
LINC00675
ANTXRLP1
RP11-963H4.3
C1orf186
L3MBTL4-AS1
RP5-1171I10.5
CTD-3157E16.1
FCGR1C
AL359753.1
CYP4F35P
LINC00668
RHOT1P1
RP11-710M11.1
RP11-874J12.4
RP11-91I8.3
CTD-2171N6.1
E2F3P1
RP11-64C12.8
RP11-1094M14.5
CTD-2020K17.1
RP11-47L3.1
RP11-1094M14.8
RP11-686D22.10
RP11-108P20.4
RP11-400F19.18
RP11-973H7.4
RP11-120K24.3
AC006129.2
AC093063.2
AC115522.3
RP11-542M13.3
RP1-102K2.8
AC011513.4
CSAG2
CSAG3
LINC00528
SPIB
RP6-91H8.3
LINC01480
HEATR9
IGHV3OR16-12
IGHV3-30
IGHV3OR16-13
RP11-295P22.2
CCL5
IGKV1OR2-6
LINC01215
RP11-367G6.3
FGF14-AS2
RP11-222K16.2
CTD-2035E11.4
RP11-532F6.3
RP11-344P13.6
DOC2B
CTA-384D8.35
RP11-121A8.1
CTD-2303H24.2
AC108004.2
CTD-3148I10.15
CTA-384D8.34
RP11-1399P15.1
RP11-236L14.2
RP11-66N24.6
RP11-340F14.6
MIR8071-1
RP11-345J18.2
TRBV12-3
UG0898H09
RP3-492J12.2
CCL4
TRBV14
TRBV10-3
CCL4L1
TRBV13
TRBV18
TRBV11-3
DACH1
RP1-102E24.10
TRBV15
CTD-3157E16.2
TRBV12-4
MIR8071-2
AL122127.2
AC069363.1
RP11-732A21.3
CCL3
TRAC
RP11-677M24.1
TRBV7-9
SSTR3
IGLV2-8
RP11-294C11.2
RP11-102K13.5
IGHV3-41
IGKV1D-12
RP5-1031D4.3
RP11-797A18.5
CH507-513H4.1
RP11-697K23.3
RP11-374F3.5
RP11-609D21.3
RP11-132F7.2
RP11-676B18.1
RP11-445N20.2
RP11-640L9.1
CTA-212A2.1
RP1-153P14.7
RP11-652L8.4
RP1-47M23.3
RP11-876N24.3
AD000864.6
AC133644.2
RP11-640L9.2
TRG-AS1
LINC00282
NPTN-IT1
LINC00950
