# Supplementary material for: Tumor microenvironment characterization in cervical cancer identifies prognostic relevant gene signatures
Source: PLoS One. 2021 Apr 26;16(4):e0249374. doi: 10.1371/journal.pone.0249374 (PMC8075229; doi:10.1371/journal.pone.0249374)
Supplement: S7 Table — (XLSX) [file pone.0249374.s010.xlsx]

## Sheet: S7
S7 Table. The signature genes (N = 82) that are most relevant to classification
CD6
ATP2A3
P2RY10
SP140
GRAP2
SLA2
PPP1R16B
RASAL3
CD79A
TNFSF8
SPOCK2
B3GAT1
CD5
POU2AF1
SELPLG
BIN2
AMPD1
CD2
SLAMF1
CD48
LY9
ZNF831
CCR7
TBC1D27
IGJ
TESPA1
FAIM2
SIT1
IRF4
CD27
PTPN7
PLA1A
SCML4
JAKMIP1
NCF1
RLTPR
UBASH3A
CD3G
IKZF3
SLAMF6
PYHIN1
KCNK5
PRKCB
SNX20
CD3D
NLRC3
CXCR6
IL16
GPR171
TBC1D10C
TIGIT
P2RY8
LCK
C16orf54
BTLA
CXCR3
GZMM
CD3E
IGLV3-27
TRBV6-1
TRBV6-5
TRBV19
TRBV20-1
TRBV25-1
TRBV28
TRBC2
TRAV4
TRAV8-2
IGHM
TRBV29-1
LINC00426
PCDHAC2
LINC00861
CTD-2506J14.1
PCED1B-AS1
RP11-23J18.1
RP11-519G16.5
ANTXRLP1
TRBV18
TRBV12-4
TRAC
RP11-697K23.3
