# Supplementary material for: Tumor microenvironment characterization in cervical cancer identifies prognostic relevant gene signatures
Source: PLoS One. 2021 Apr 26;16(4):e0249374. doi: 10.1371/journal.pone.0249374 (PMC8075229; doi:10.1371/journal.pone.0249374)
Supplement: S8 Table — (XLSX) [file pone.0249374.s011.xlsx]

## Sheet: S8
S8 Table. Enrichment analysis results of signature genes (N = 82)
	ID	Description	GeneRatio	BgRatio	pvalue	p.adjust	qvalue	geneID	Count
GO:0051249	GO:0051249	regulation of lymphocyte activation	19/68	485/18670	5.50085e-15	2.43687e-12	1.88766e-12	923/9402/84174/64926/944/921/914/1236/9840/27240/3662/939/22806/201633/3932/151888/916/28638/3507	19
GO:0050863	GO:0050863	regulation of T cell activation	15/68	314/18670	3.47021e-13	1.02487e-10	7.93886e-11	923/9402/64926/944/921/914/1236/9840/27240/3662/939/201633/3932/151888/916	15
GO:0050851	GO:0050851	antigen receptor-mediated signaling pathway	14/68	316/18670	6.43766e-12	1.42594e-09	1.10457e-09	9402/84174/973/1236/9840/53347/917/5579/915/3932/916/28638/3507/28755	14
GO:0030098	GO:0030098	lymphocyte differentiation	14/68	353/18670	2.8277e-11	5.01068e-09	3.88138e-09	973/944/914/4063/1236/9840/3662/939/917/22806/114836/915/3932/916	14
GO:0030217	GO:0030217	T cell differentiation	12/68	240/18670	5.96302e-11	8.80539e-09	6.82086e-09	944/914/4063/1236/9840/3662/939/917/114836/915/3932/916	12
GO:0002429	GO:0002429	immune response-activating cell surface receptor signaling pathway	15/68	473/18670	1.18167e-10	1.49565e-08	1.15857e-08	9402/84174/973/1236/9840/53347/917/5579/915/3932/916/28791/28638/3507/28755	15
GO:0045058	GO:0045058	T cell selection	7/68	47/18670	3.46951e-10	3.84249e-08	2.97648e-08	4063/1236/3662/917/114836/915/916	7
GO:0002696	GO:0002696	positive regulation of leukocyte activation	13/68	380/18670	9.5663e-10	9.41749e-08	7.295e-08	923/9402/64926/921/914/1236/9840/939/3932/151888/916/28638/3507	13
GO:0050867	GO:0050867	positive regulation of cell activation	13/68	394/18670	1.48375e-09	1.3146e-07	1.01832e-07	923/9402/64926/921/914/1236/9840/939/3932/151888/916/28638/3507	13
GO:0043368	GO:0043368	positive T cell selection	6/68	34/18670	2.31243e-09	1.86256e-07	1.44278e-07	4063/3662/917/114836/915/916	6
GO:0051251	GO:0051251	positive regulation of lymphocyte activation	12/68	334/18670	2.6193e-09	1.87557e-07	1.45286e-07	923/9402/64926/921/1236/9840/939/3932/151888/916/28638/3507	12
GO:0007159	GO:0007159	leukocyte cell-cell adhesion	12/68	337/18670	2.89678e-09	1.87557e-07	1.45286e-07	923/9402/64926/921/6404/1236/9840/939/201633/3932/151888/916	12
GO:0050870	GO:0050870	positive regulation of T cell activation	10/68	202/18670	2.96365e-09	1.87557e-07	1.45286e-07	923/9402/64926/921/1236/9840/939/3932/151888/916	10
GO:1903039	GO:1903039	positive regulation of leukocyte cell-cell adhesion	10/68	218/18670	6.17225e-09	3.64574e-07	2.82407e-07	923/9402/64926/921/1236/9840/939/3932/151888/916	10
GO:1903037	GO:1903037	regulation of leukocyte cell-cell adhesion	11/68	304/18670	1.19681e-08	6.62733e-07	5.13368e-07	923/9402/64926/921/1236/9840/939/201633/3932/151888/916	11
GO:0022409	GO:0022409	positive regulation of cell-cell adhesion	10/68	255/18670	2.74745e-08	1.43191e-06	1.10919e-06	923/9402/64926/921/1236/9840/939/3932/151888/916	10
GO:0050852	GO:0050852	T cell receptor signaling pathway	9/68	202/18670	4.82596e-08	2.37545e-06	1.84007e-06	9402/1236/9840/53347/917/915/3932/916/28755	9
GO:0031295	GO:0031295	T cell costimulation	6/68	56/18670	5.24335e-08	2.44506e-06	1.894e-06	9402/921/1236/3932/151888/916	6
GO:0031294	GO:0031294	lymphocyte costimulation	6/68	57/18670	5.84354e-08	2.58869e-06	2.00526e-06	9402/921/1236/3932/151888/916	6
GO:0022407	GO:0022407	regulation of cell-cell adhesion	11/68	403/18670	2.10249e-07	8.46732e-06	6.55898e-06	923/9402/64926/921/1236/9840/939/201633/3932/151888/916	11
GO:0045785	GO:0045785	positive regulation of cell adhesion	11/68	403/18670	2.10249e-07	8.46732e-06	6.55898e-06	923/9402/64926/9806/921/1236/9840/939/3932/151888/916	11
GO:0045061	GO:0045061	thymic T cell selection	4/68	21/18670	9.19178e-07	3.54084e-05	2.74281e-05	1236/917/915/916	4
GO:0050857	GO:0050857	positive regulation of antigen receptor-mediated signaling pathway	4/68	24/18670	1.61857e-06	5.97522e-05	4.62854e-05	1236/9840/5579/3932	4
GO:0050854	GO:0050854	regulation of antigen receptor-mediated signaling pathway	5/68	65/18670	3.84935e-06	0.000136421	0.000105675	1236/9840/53347/5579/3932	5
GO:0033077	GO:0033077	T cell differentiation in thymus	5/68	70/18670	5.56165e-06	0.000189524	0.00014681	1236/9840/917/915/916	5
GO:0002460	GO:0002460	adaptive immune response based on somatic recombination of immune receptors built from immunoglobulin superfamily domains	9/68	361/18670	6.16778e-06	0.000202394	0.000156779	84174/4063/3662/939/114836/3004/28791/28638/3507	9
GO:0072540	GO:0072540	T-helper 17 cell lineage commitment	3/68	12/18670	9.93051e-06	0.00031423	0.000243409	4063/3662/114836	3
GO:0046631	GO:0046631	alpha-beta T cell activation	6/68	138/18670	1.09859e-05	0.000335637	0.000259992	64926/944/4063/3662/114836/916	6
GO:0050856	GO:0050856	regulation of T cell receptor signaling pathway	4/68	39/18670	1.20239e-05	0.000355105	0.000275072	1236/9840/53347/3932	4
GO:0035589	GO:0035589	G protein-coupled purinergic nucleotide receptor signaling pathway	3/68	13/18670	1.2876e-05	0.000356504	0.000276156	27334/29909/286530	3
GO:0045059	GO:0045059	positive thymic T cell selection	3/68	13/18670	1.2876e-05	0.000356504	0.000276156	917/915/916	3
GO:0050862	GO:0050862	positive regulation of T cell receptor signaling pathway	3/68	14/18670	1.63449e-05	0.000438835	0.000339932	1236/9840/3932	3
GO:0002295	GO:0002295	T-helper cell lineage commitment	3/68	16/18670	2.5015e-05	0.000651862	0.000504947	4063/3662/114836	3
GO:0043373	GO:0043373	CD4-positive, alpha-beta T cell lineage commitment	3/68	17/18670	3.02962e-05	0.000766926	0.000594078	4063/3662/114836	3
GO:0002363	GO:0002363	alpha-beta T cell lineage commitment	3/68	19/18670	4.29473e-05	0.00105698	0.000818761	4063/3662/114836	3
GO:0001819	GO:0001819	positive regulation of cytokine production	9/68	464/18670	4.49431e-05	0.00107621	0.000833653	923/914/4063/1236/3662/114836/149628/201633/916	9
GO:0043369	GO:0043369	CD4-positive or CD8-positive, alpha-beta T cell lineage commitment	3/68	20/18670	5.03945e-05	0.00117499	0.000910173	4063/3662/114836	3
GO:0035590	GO:0035590	purinergic nucleotide receptor signaling pathway	3/68	21/18670	5.86404e-05	0.00133219	0.00103194	27334/29909/286530	3
GO:0050900	GO:0050900	leukocyte migration	9/68	499/18670	7.86431e-05	0.00174195	0.00134935	6404/914/962/1236/3603/3932/2833/28791/3507	9
GO:0035588	GO:0035588	G protein-coupled purinergic receptor signaling pathway	3/68	24/18670	8.85437e-05	0.00191341	0.00148217	27334/29909/286530	3
GO:0050853	GO:0050853	B cell receptor signaling pathway	5/68	129/18670	0.000107175	0.00226089	0.00175134	973/5579/3932/28638/3507	5
GO:0002360	GO:0002360	T cell lineage commitment	3/68	26/18670	0.00011315	0.00227844	0.00176493	4063/3662/114836	3
GO:0072539	GO:0072539	T-helper 17 cell differentiation	3/68	26/18670	0.00011315	0.00227844	0.00176493	4063/3662/114836	3
GO:0042113	GO:0042113	B cell activation	7/68	310/18670	0.00013246	0.00260799	0.00202021	84174/973/939/22806/5579/28638/3507	7
GO:0001773	GO:0001773	myeloid dendritic cell activation	3/68	28/18670	0.000141828	0.00273173	0.00211606	914/6504/3662	3
GO:0072538	GO:0072538	T-helper 17 type immune response	3/68	29/18670	0.000157781	0.00297434	0.00230399	4063/3662/114836	3
GO:0035587	GO:0035587	purinergic receptor signaling pathway	3/68	32/18670	0.000212507	0.00392252	0.00303848	27334/29909/286530	3
GO:0006874	GO:0006874	cellular calcium ion homeostasis	8/68	458/18670	0.000251216	0.00454239	0.00351864	489/27334/1236/5579/10663/286530/3932/2833	8
GO:0002449	GO:0002449	lymphocyte mediated immunity	7/68	352/18670	0.000288217	0.00510721	0.00395616	84174/939/114836/3004/28791/28638/3507	7
GO:0055074	GO:0055074	calcium ion homeostasis	8/68	471/18670	0.000303265	0.00526848	0.00408109	489/27334/1236/5579/10663/286530/3932/2833	8
GO:0045619	GO:0045619	regulation of lymphocyte differentiation	5/68	169/18670	0.000376756	0.00641934	0.00497257	914/9840/3662/939/22806	5
GO:0072503	GO:0072503	cellular divalent inorganic cation homeostasis	8/68	493/18670	0.000411304	0.00687577	0.00532613	489/27334/1236/5579/10663/286530/3932/2833	8
GO:0046651	GO:0046651	lymphocyte proliferation	6/68	272/18670	0.000464871	0.00762733	0.00590831	923/64926/973/944/22806/916	6
GO:0032943	GO:0032943	mononuclear cell proliferation	6/68	274/18670	0.00048321	0.00778407	0.00602972	923/64926/973/944/22806/916	6
GO:0032649	GO:0032649	regulation of interferon-gamma production	4/68	101/18670	0.000503814	0.00783121	0.00606623	914/1236/114836/916	4
GO:0046632	GO:0046632	alpha-beta T cell differentiation	4/68	101/18670	0.000503814	0.00783121	0.00606623	944/4063/3662/114836	4
GO:0050864	GO:0050864	regulation of B cell activation	5/68	184/18670	0.000555423	0.00848456	0.00657233	84174/939/22806/28638/3507	5
GO:0045060	GO:0045060	negative thymic T cell selection	2/68	11/18670	0.000703829	0.0105694	0.00818727	1236/916	2
GO:0070661	GO:0070661	leukocyte proliferation	6/68	298/18670	0.000750423	0.0110813	0.00858379	923/64926/973/944/22806/916	6
GO:0032609	GO:0032609	interferon-gamma production	4/68	113/18670	0.000768944	0.0111686	0.00865144	914/1236/114836/916	4
GO:0043383	GO:0043383	negative T cell selection	2/68	12/18670	0.000842608	0.0120411	0.00932735	1236/916	2
GO:0050670	GO:0050670	regulation of lymphocyte proliferation	5/68	208/18670	0.000964909	0.0134726	0.0104362	923/64926/944/22806/916	5
GO:0032944	GO:0032944	regulation of mononuclear cell proliferation	5/68	209/18670	0.000985801	0.0134726	0.0104362	923/64926/944/22806/916	5
GO:0045086	GO:0045086	positive regulation of interleukin-2 biosynthetic process	2/68	13/18670	0.000993469	0.0134726	0.0104362	3662/916	2
GO:0032655	GO:0032655	regulation of interleukin-12 production	3/68	54/18670	0.0010036	0.0134726	0.0104362	6504/1236/201633	3
GO:0007204	GO:0007204	positive regulation of cytosolic calcium ion concentration	6/68	319/18670	0.00106747	0.0141161	0.0109347	27334/1236/10663/286530/3932/2833	6
GO:0032615	GO:0032615	interleukin-12 production	3/68	56/18670	0.00111578	0.0143597	0.0111234	6504/1236/201633	3
GO:0008037	GO:0008037	cell recognition	5/68	215/18670	0.00111831	0.0143597	0.0111234	923/921/1236/28638/3507	5
GO:0001771	GO:0001771	immunological synapse formation	2/68	14/18670	0.00115632	0.0146357	0.0113372	923/1236	2
GO:0019722	GO:0019722	calcium-mediated signaling	5/68	218/18670	0.00118931	0.0148413	0.0114964	84174/1236/10663/2833/916	5
GO:0042093	GO:0042093	T-helper cell differentiation	3/68	58/18670	0.00123557	0.0152044	0.0117777	4063/3662/114836	3
GO:0019724	GO:0019724	B cell mediated immunity	5/68	221/18670	0.00126361	0.0153364	0.0118799	84174/939/28791/28638/3507	5
GO:0070663	GO:0070663	regulation of leukocyte proliferation	5/68	222/18670	0.00128912	0.0154346	0.011956	923/64926/944/22806/916	5
GO:0002294	GO:0002294	CD4-positive, alpha-beta T cell differentiation involved in immune response	3/68	60/18670	0.00136319	0.0161038	0.0124743	4063/3662/114836	3
GO:0002287	GO:0002287	alpha-beta T cell activation involved in immune response	3/68	61/18670	0.00142998	0.0164541	0.0127457	4063/3662/114836	3
GO:0002293	GO:0002293	alpha-beta T cell differentiation involved in immune response	3/68	61/18670	0.00142998	0.0164541	0.0127457	4063/3662/114836	3
GO:0032695	GO:0032695	negative regulation of interleukin-12 production	2/68	16/18670	0.00151766	0.0172391	0.0133538	6504/201633	2
GO:0045580	GO:0045580	regulation of T cell differentiation	4/68	139/18670	0.00165694	0.018335	0.0142027	914/9840/3662/939	4
GO:1903706	GO:1903706	regulation of hemopoiesis	7/68	475/18670	0.00167825	0.018335	0.0142027	914/9840/3662/939/22806/5579/29909	7
GO:0046330	GO:0046330	positive regulation of JNK cascade	4/68	140/18670	0.00170104	0.018335	0.0142027	6504/1236/939/653361	4
GO:0032740	GO:0032740	positive regulation of interleukin-17 production	2/68	17/18670	0.00171598	0.018335	0.0142027	4063/114836	2
GO:0032729	GO:0032729	positive regulation of interferon-gamma production	3/68	65/18670	0.00171761	0.018335	0.0142027	914/114836/916	3
GO:0051480	GO:0051480	regulation of cytosolic calcium ion concentration	6/68	357/18670	0.00189268	0.0199633	0.015464	27334/1236/10663/286530/3932/2833	6
GO:0002292	GO:0002292	T cell differentiation involved in immune response	3/68	68/18670	0.00195542	0.0203824	0.0157887	4063/3662/114836	3
GO:0045076	GO:0045076	regulation of interleukin-2 biosynthetic process	2/68	19/18670	0.00214747	0.0218697	0.0169408	3662/916	2
GO:0046641	GO:0046641	positive regulation of alpha-beta T cell proliferation	2/68	19/18670	0.00214747	0.0218697	0.0169408	64926/916	2
GO:0006909	GO:0006909	phagocytosis	6/68	369/18670	0.00223397	0.022492	0.0174228	51411/6504/917/28791/28638/3507	6
GO:0043367	GO:0043367	CD4-positive, alpha-beta T cell differentiation	3/68	74/18670	0.00249028	0.0247909	0.0192036	4063/3662/114836	3
GO:0042129	GO:0042129	regulation of T cell proliferation	4/68	156/18670	0.00252211	0.0248288	0.0192329	923/64926/944/916	4
GO:0002438	GO:0002438	acute inflammatory response to antigenic stimulus	2/68	21/18670	0.00262489	0.0255566	0.0197967	923/1236	2
GO:0042094	GO:0042094	interleukin-2 biosynthetic process	2/68	22/18670	0.0028806	0.0277415	0.0214892	3662/916	2
GO:1902105	GO:1902105	regulation of leukocyte differentiation	5/68	272/18670	0.00312231	0.0296673	0.022981	914/9840/3662/939/22806	5
GO:0032753	GO:0032753	positive regulation of interleukin-4 production	2/68	23/18670	0.00314755	0.0296673	0.022981	3662/916	2
GO:2000106	GO:2000106	regulation of leukocyte apoptotic process	3/68	83/18670	0.00344844	0.0321612	0.0249128	1236/939/917	3
GO:0032874	GO:0032874	positive regulation of stress-activated MAPK cascade	4/68	172/18670	0.00358183	0.0330573	0.025607	6504/1236/939/653361	4
GO:0070304	GO:0070304	positive regulation of stress-activated protein kinase signaling cascade	4/68	173/18670	0.00365668	0.0334002	0.0258726	6504/1236/939/653361	4
GO:0070098	GO:0070098	chemokine-mediated signaling pathway	3/68	88/18670	0.00406567	0.0367569	0.0284728	1236/10663/2833	3
GO:0032673	GO:0032673	regulation of interleukin-4 production	2/68	27/18670	0.00432597	0.0387153	0.0299897	3662/916	2
GO:0042098	GO:0042098	T cell proliferation	4/68	184/18670	0.00455138	0.0399804	0.0309697	923/64926/944/916	4
GO:0035710	GO:0035710	CD4-positive, alpha-beta T cell activation	3/68	92/18670	0.00460484	0.0399804	0.0309697	4063/3662/114836	3
GO:0046328	GO:0046328	regulation of JNK cascade	4/68	185/18670	0.00463939	0.0399804	0.0309697	6504/1236/939/653361	4
GO:0045577	GO:0045577	regulation of B cell differentiation	2/68	28/18670	0.00464783	0.0399804	0.0309697	939/22806	2
GO:0046634	GO:0046634	regulation of alpha-beta T cell activation	3/68	93/18670	0.00474606	0.0404328	0.0313202	64926/3662/916	3
GO:0035025	GO:0035025	positive regulation of Rho protein signal transduction	2/68	29/18670	0.00498043	0.0417025	0.0323037	27334/286530	2
GO:0060326	GO:0060326	cell chemotaxis	5/68	304/18670	0.00500079	0.0417025	0.0323037	51411/1236/10663/3603/2833	5
GO:0042102	GO:0042102	positive regulation of T cell proliferation	3/68	95/18670	0.00503631	0.0417025	0.0323037	923/64926/916	3
GO:0032743	GO:0032743	positive regulation of interleukin-2 production	2/68	30/18670	0.00532368	0.0426003	0.0329992	3662/916	2
GO:0046640	GO:0046640	regulation of alpha-beta T cell proliferation	2/68	30/18670	0.00532368	0.0426003	0.0329992	64926/916	2
GO:1990868	GO:1990868	response to chemokine	3/68	97/18670	0.00533706	0.0426003	0.0329992	1236/10663/2833	3
GO:1990869	GO:1990869	cellular response to chemokine	3/68	97/18670	0.00533706	0.0426003	0.0329992	1236/10663/2833	3
GO:0051482	GO:0051482	positive regulation of cytosolic calcium ion concentration involved in phospholipase C-activating G protein-coupled signaling pathway	2/68	31/18670	0.00567751	0.0449132	0.0347908	27334/286530	2
GO:0032633	GO:0032633	interleukin-4 production	2/68	33/18670	0.0064166	0.0498694	0.03863	3662/916	2
GO:0046633	GO:0046633	alpha-beta T cell proliferation	2/68	33/18670	0.0064166	0.0498694	0.03863	64926/916	2
GO:0071887	GO:0071887	leukocyte apoptotic process	3/68	104/18670	0.00647386	0.0498769	0.0386358	1236/939/917	3
GO:0002683	GO:0002683	negative regulation of immune system process	6/68	463/18670	0.00674025	0.0512311	0.0396848	84174/3662/53347/197358/29909/201633	6
GO:0032660	GO:0032660	regulation of interleukin-17 production	2/68	34/18670	0.0068017	0.0512311	0.0396848	4063/114836	2
GO:0002286	GO:0002286	T cell activation involved in immune response	3/68	106/18670	0.00682311	0.0512311	0.0396848	4063/3662/114836	3
GO:0032733	GO:0032733	positive regulation of interleukin-10 production	2/68	36/18670	0.00760261	0.0561326	0.0434816	3662/201633	2
GO:0046627	GO:0046627	negative regulation of insulin receptor signaling pathway	2/68	36/18670	0.00760261	0.0561326	0.0434816	84174/5579	2
GO:0007254	GO:0007254	JNK cascade	4/68	214/18670	0.00771437	0.056487	0.0437561	6504/1236/939/653361	4
GO:0016064	GO:0016064	immunoglobulin mediated immune response	4/68	218/18670	0.00822255	0.0597146	0.0462563	939/28791/28638/3507	4
GO:0032620	GO:0032620	interleukin-17 production	2/68	38/18670	0.00844396	0.0603335	0.0467357	4063/114836	2
GO:1900077	GO:1900077	negative regulation of cellular response to insulin stimulus	2/68	38/18670	0.00844396	0.0603335	0.0467357	84174/5579	2
GO:0006911	GO:0006911	phagocytosis, engulfment	3/68	118/18670	0.00915287	0.0648755	0.0502541	51411/28638/3507	3
GO:0006959	GO:0006959	humoral immune response	5/68	356/18670	0.00957972	0.0673622	0.0521803	5450/1236/28791/28638/3507	5
GO:0010811	GO:0010811	positive regulation of cell-substrate adhesion	3/68	121/18670	0.00979926	0.0683633	0.0529558	9806/1236/916	3
