# Supplementary material for: Tumor microenvironment characterization in cervical cancer identifies prognostic relevant gene signatures
Source: PLoS One. 2021 Apr 26;16(4):e0249374. doi: 10.1371/journal.pone.0249374 (PMC8075229; doi:10.1371/journal.pone.0249374)
Supplement: S9 Table — (XLSX) [file pone.0249374.s012.xlsx]

## Sheet: S9
S9 Table.TMEscore classification results
	time	status	TMEscore	group
TCGA-DS-A7WI-01A	252	1	-0.761065	low
TCGA-Q1-A73Q-01A	284	0	-0.0582239	low
TCGA-VS-A9UL-01A	442	1	-1.56406	low
TCGA-EK-A2RC-01A	129	0	0.822073	high
TCGA-C5-A7X3-01A	284	1	0.858031	high
TCGA-ZJ-AAXU-01A	5	0	1.16859	high
TCGA-HM-A6W2-01A	287	0	-0.296944	low
TCGA-FU-A3NI-01A	638	1	-0.0286323	low
TCGA-MA-AA43-01A	346	0	-0.795469	low
TCGA-WL-A834-01A	791	0	-0.84564	low
TCGA-FU-A40J-01A	426	0	0.419418	high
TCGA-ZX-AA5X-01A	119	0	0.64981	high
TCGA-EK-A2PG-01A	46	0	-0.804645	low
TCGA-EK-A2IR-01A	3442	0	-2.79196	low
TCGA-C5-A7CJ-01A	3097	1	0.935728	high
TCGA-C5-A1MI-01A	1083	1	0.985953	high
TCGA-C5-A7UE-01A	4738	0	-0.372667	low
TCGA-C5-A2LS-01A	1345	0	-1.0587	low
TCGA-EK-A2GZ-01A	383	0	-0.400747	low
TCGA-EA-A3HR-01A	940	0	-0.591677	low
TCGA-FU-A3YQ-01A	861	0	1.13488	high
TCGA-C5-A7CM-01A	619	0	-0.614116	low
TCGA-FU-A770-01A	34	0	-0.53073	low
TCGA-JW-A5VJ-01A	652	0	-0.453505	low
TCGA-EA-A1QS-01A	1203	0	-0.227858	low
TCGA-DG-A2KK-01A	2496	0	0.139621	high
TCGA-VS-A8QM-01A	951	1	2.16196	high
TCGA-MU-A5YI-01A	1053	0	0.475867	high
TCGA-EA-A3HQ-01A	1136	0	0.33938	high
TCGA-DS-A7WF-01A	492	1	-0.382917	low
TCGA-VS-A952-01A	1778	0	0.0940326	high
TCGA-Q1-A73R-01A	567	0	-0.769548	low
TCGA-UC-A7PG-01A	370	1	-0.354775	low
TCGA-VS-A9UP-01A	1444	0	-0.508325	low
TCGA-MY-A5BD-01A	1667	0	-0.650043	low
TCGA-MA-AA3Y-01A	542	0	0.716405	high
TCGA-C5-A7CK-01A	4086	1	-0.98228	low
TCGA-UC-A7PI-01A	2114	0	-0.457673	low
TCGA-VS-A9V3-01A	540	0	0.770815	high
TCGA-VS-A9UZ-01A	2044	0	0.946509	high
TCGA-VS-A94W-01A	1243	0	1.43259	high
TCGA-DS-A1OB-01A	861	1	-0.631137	low
TCGA-VS-A9UV-01A	104	1	-0.754387	low
TCGA-IR-A3LB-01A	2032	1	-0.119689	low
TCGA-VS-A9V2-01A	555	0	0.957725	high
TCGA-IR-A3LA-01A	4172	0	-0.0281932	low
TCGA-C5-A7X8-01A	83	0	0.828646	high
TCGA-EK-A2RL-01A	1453	1	-0.578923	low
TCGA-EK-A2R7-01A	27	0	1.04455	high
TCGA-C5-A2M2-01A	1011	1	-0.451697	low
TCGA-C5-A1MP-01A	109	0	1.19972	high
TCGA-DG-A2KH-01A	34	0	-0.898	low
TCGA-VS-A9V4-01A	132	1	-0.742464	low
TCGA-FU-A3EO-01A	490	0	-0.664252	low
TCGA-DS-A1OD-01A	3874	0	2.0108	high
TCGA-VS-A9UQ-01A	1263	0	0.163133	high
TCGA-C5-A1BJ-01A	4385	0	0.961271	high
TCGA-Q1-A6DW-01A	534	0	-0.344009	low
TCGA-VS-AA62-01A	469	1	1.34872	high
TCGA-Q1-A6DV-01A	491	0	-0.259214	low
TCGA-IR-A3LF-01A	2949	0	0.93734	high
TCGA-C5-A1M7-01A	1409	0	0.537692	high
TCGA-EK-A2PL-01A	13	0	-0.585018	low
TCGA-VS-A8EB-01A	305	1	-0.478265	low
TCGA-VS-A959-01A	1561	0	1.14022	high
TCGA-EA-A3HU-01A	1013	0	1.61534	high
TCGA-VS-A9V5-01A	494	1	-0.592935	low
TCGA-FU-A3TX-01A	45	0	0.262501	high
TCGA-FU-A5XV-01A	321	0	-0.252604	low
TCGA-C5-A7XC-01A	1551	0	0.81414	high
TCGA-VS-A9V1-01A	157	1	-0.275822	low
TCGA-C5-A2LZ-01A	3046	1	0.469265	high
TCGA-VS-A8EG-01A	1386	0	-0.211218	low
TCGA-EK-A2PI-01A	586	0	-1.54129	low
TCGA-C5-A8YQ-01A	715	1	-0.687774	low
TCGA-HG-A2PA-01A	773	1	0.595216	high
TCGA-C5-A1M5-01A	2052	1	0.910014	high
TCGA-C5-A3HF-01A	543	1	0.859783	high
TCGA-VS-A9UM-01A	829	1	0.758419	high
TCGA-VS-A8EH-01A	986	0	-1.39682	low
TCGA-Q1-A5R1-01A	474	0	0.297182	high
TCGA-EA-A3HT-01A	954	0	-0.130537	low
TCGA-IR-A3L7-01A	4483	0	-1.26237	low
TCGA-MU-A8JM-01A	607	0	-0.0722414	low
TCGA-C5-A3HL-01A	621	0	-0.799783	low
TCGA-VS-A8EK-01A	829	1	-0.155168	low
TCGA-C5-A1MF-01A	1617	0	-0.151748	low
TCGA-EA-A3QD-01A	397	0	2.10539	high
TCGA-C5-A907-01A	448	0	-0.321096	low
TCGA-DS-A7WH-01A	533	0	-0.513116	low
TCGA-IR-A3LI-01A	2493	0	-2.28438	low
TCGA-DR-A0ZL-01A	2669	0	-0.524361	low
TCGA-HM-A3JJ-01A	659	1	0.367673	high
TCGA-FU-A3TQ-01A	795	0	0.285668	high
TCGA-EA-A5O9-01A	788	0	-0.683256	low
TCGA-EK-A2RM-01A	50	0	-1.0774	low
TCGA-EX-A449-01A	447	0	-0.486086	low
TCGA-EK-A2RO-01A	2	0	-1.65232	low
TCGA-C5-A7CL-01A	471	1	-0.683935	low
TCGA-EA-A50E-01A	227	1	-0.58168	low
TCGA-C5-A1MQ-01A	1031	0	1.11649	high
TCGA-JW-A852-01A	252	1	-0.759144	low
TCGA-C5-A1MN-01A	1245	1	-1.58744	low
TCGA-JW-A5VH-01A	100	1	-2.20052	low
TCGA-Q1-A73S-01A	688	0	-2.07859	low
TCGA-4J-AA1J-01A	542	0	-0.789357	low
TCGA-C5-A7CH-01A	4694	0	-1.03328	low
TCGA-JW-A69B-01A	863	0	0.0472713	high
TCGA-VS-A9V0-01A	573	0	-1.33781	low
TCGA-EA-A97N-01A	11	0	-0.528954	low
TCGA-ZJ-AAXA-01A	43	0	-1.52286	low
TCGA-VS-A957-01A	1688	0	-0.859968	low
TCGA-JX-A3PZ-01A	642	1	-0.63777	low
TCGA-IR-A3LC-01A	3935	0	-0.626138	low
TCGA-JW-A5VK-01A	623	0	-1.47166	low
TCGA-EA-A4BA-01A	755	0	-1.69053	low
TCGA-EA-A411-01A	747	0	0.251571	high
TCGA-HM-A6W2-06A	287	0	-1.81894	low
TCGA-HM-A3JK-01A	632	0	0.427026	high
TCGA-MA-AA3X-01A	617	0	-0.242482	low
TCGA-ZJ-A8QQ-01A	2056	0	-1.04063	low
TCGA-EA-A556-01A	453	0	-0.900014	low
TCGA-VS-A94Y-01A	144	1	-1.23327	low
TCGA-DS-A1OC-01A	376	0	0.542977	high
TCGA-EX-A3L1-01A	463	0	-0.607994	low
TCGA-EK-A2PM-01A	18	0	-2.91955	low
TCGA-VS-A950-01A	1221	0	-0.304677	low
TCGA-C5-A1M6-01A	955	1	-1.95433	low
TCGA-EK-A2RE-01A	57	0	-2.36823	low
TCGA-GH-A9DA-01A	540	0	-0.287007	low
TCGA-MY-A913-01A	524	0	0.382218	high
TCGA-C5-A7X5-01A	414	1	-2.09946	low
TCGA-EK-A2IP-01A	202	0	-0.723015	low
TCGA-EA-A410-01A	803	0	-0.278233	low
TCGA-EK-A2H0-01A	1847	0	-1.13318	low
TCGA-C5-A901-01A	518	0	-0.100071	low
TCGA-VS-A8EC-01A	1415	0	-1.97813	low
TCGA-EK-A3GN-01A	27	0	-2.37543	low
TCGA-C5-A0TN-01A	348	1	-1.14794	low
TCGA-FU-A57G-01A	1078	0	-0.889431	low
TCGA-Q1-A6DT-01A	275	1	-1.43991	low
TCGA-EK-A2H1-01A	799	0	-0.00907273	high
TCGA-EA-A44S-01A	369	0	0.213317	high
TCGA-ZJ-A8QR-01A	582	1	-0.774818	low
TCGA-C5-A1ML-01A	636	1	-0.377048	low
TCGA-C5-A8XH-01A	1394	1	0.0764666	high
TCGA-VS-A9UJ-01A	52	1	-2.14394	low
TCGA-VS-A8EJ-01A	607	1	-0.513497	low
TCGA-C5-A8XK-01A	3039	0	-0.815791	low
TCGA-LP-A4AW-01A	27	0	0.0283932	high
TCGA-VS-A8QH-01A	1210	1	-1.09151	low
TCGA-C5-A7UC-01A	523	1	-2.05402	low
TCGA-Q1-A5R3-01A	485	0	-0.184291	low
TCGA-C5-A2LV-01A	2234	0	-0.531462	low
TCGA-UC-A7PD-01A	355	1	-0.650878	low
TCGA-C5-A1MJ-01A	14	1	-0.196629	low
TCGA-2W-A8YY-01A	533	0	0.197798	high
TCGA-BI-A0VS-01A	1735	0	0.520106	high
TCGA-FU-A3HY-01A	954	0	-1.66982	low
TCGA-VS-A9UY-01A	555	1	-0.0249499	low
TCGA-EA-A5ZF-01A	828	0	-1.34311	low
TCGA-DS-A3LQ-01A	699	0	-0.140489	low
TCGA-C5-A1M8-01A	919	0	-1.1558	low
TCGA-C5-A7UH-01A	3988	0	0.0843175	high
TCGA-DG-A2KL-01A	1367	0	-0.237481	low
TCGA-C5-A8ZZ-01A	636	0	-0.862288	low
TCGA-ZJ-AAX4-01A	21	0	0.829494	high
TCGA-VS-A8QC-01A	350	1	-0.187804	low
TCGA-VS-A958-01A	1525	0	1.61284	high
TCGA-MY-A5BE-01A	1066	0	2.78511	high
TCGA-C5-A2LX-01A	2526	0	1.74137	high
TCGA-BI-A0VR-01A	1505	0	1.10527	high
TCGA-EK-A2PK-01A	12	0	1.20983	high
TCGA-FU-A3WB-01A	491	0	-0.653725	low
TCGA-MA-AA41-01A	279	0	-0.431674	low
TCGA-IR-A3LK-01A	908	1	-0.341479	low
TCGA-C5-A8YT-01A	633	1	-0.282216	low
TCGA-EA-A5ZD-01A	830	0	0.418971	high
TCGA-EA-A1QT-01A	1243	0	-0.422817	low
TCGA-C5-A1BM-01A	2520	1	0.357894	high
TCGA-C5-A2LY-01A	2383	0	1.15143	high
TCGA-MA-AA42-01A	259	0	2.13974	high
TCGA-VS-A9U7-01A	1472	0	0.667683	high
TCGA-LP-A4AX-01A	380	0	1.44479	high
TCGA-C5-A902-01A	149	0	0.987362	high
TCGA-FU-A23L-01A	725	0	1.08793	high
TCGA-VS-A9UT-01A	482	0	1.96484	high
TCGA-C5-A8YR-01A	837	1	-0.0476056	low
TCGA-VS-A94X-01A	506	1	-0.471144	low
TCGA-EK-A2RN-01A	71	0	-1.06612	low
TCGA-C5-A2LT-01A	2226	0	0.406251	high
TCGA-DS-A5RQ-01A	512	0	-0.0493661	low
TCGA-VS-A9UH-01A	1427	0	1.30465	high
TCGA-MA-AA3W-01A	685	0	1.59876	high
TCGA-EA-A5ZE-01A	829	0	0.721881	high
TCGA-DS-A0VL-01A	1692	1	0.241121	high
TCGA-C5-A2M1-01A	1169	0	0.764215	high
TCGA-JW-A5VI-01A	747	0	0.609055	high
TCGA-VS-A9UD-01A	739	0	1.59475	high
TCGA-C5-A7UI-01A	2888	1	0.810837	high
TCGA-LP-A5U3-01A	25	0	-0.192957	low
TCGA-C5-A905-01A	4879	0	-0.476571	low
TCGA-IR-A3LH-01A	2394	0	1.66523	high
TCGA-EA-A3HS-01A	959	0	0.117459	high
TCGA-JX-A3Q0-01A	6375	0	0.701376	high
TCGA-MA-AA3Z-01A	595	0	0.682353	high
TCGA-VS-A9UC-01A	825	0	0.485985	high
TCGA-EA-A3QE-01A	761	0	1.61299	high
TCGA-VS-A9UB-01A	911	0	1.10301	high
TCGA-HM-A4S6-01A	454	0	0.564072	high
TCGA-EX-A69M-01A	253	1	1.03759	high
TCGA-C5-A1MK-01A	74	1	-0.258951	low
TCGA-EA-A3Y4-01A	1122	0	1.19931	high
TCGA-EA-A43B-01A	791	0	0.513121	high
TCGA-C5-A7CO-01A	4482	0	-0.20165	low
TCGA-EA-A439-01A	965	0	-0.324067	low
TCGA-EK-A3GJ-01A	3	0	0.156737	high
TCGA-VS-A9UR-01A	793	0	-0.752312	low
TCGA-VS-A9UU-01A	442	0	-0.299772	low
TCGA-C5-A7CG-01A	6408	0	2.23958	high
TCGA-VS-A8QF-01A	1800	0	0.578093	high
TCGA-JW-A5VL-01A	474	0	0.312634	high
TCGA-DG-A2KJ-01A	2893	0	0.446114	high
TCGA-VS-A8QA-01A	1099	0	-0.0668175	low
TCGA-EA-A5FO-01A	815	0	-1.75348	low
TCGA-EX-A8YF-01A	473	0	1.35898	high
TCGA-LP-A7HU-01A	406	0	0.733152	high
TCGA-VS-A8EI-01A	729	0	0.865509	high
TCGA-Q1-A73P-01A	483	0	0.677345	high
TCGA-DS-A0VM-01A	3589	0	-0.720004	low
TCGA-FU-A23K-01A	372	0	0.742626	high
TCGA-EA-A78R-01A	410	0	-0.197545	low
TCGA-EX-A1H5-01A	619	0	-0.187394	low
TCGA-VS-A953-01A	477	1	-1.03595	low
TCGA-MY-A5BF-01A	634	0	0.362906	high
TCGA-BI-A20A-01A	720	0	0.982944	high
TCGA-C5-A1M9-01A	1065	1	-1.27864	low
TCGA-EA-A6QX-01A	730	0	0.667759	high
TCGA-EK-A2RA-01A	1246	0	0.662024	high
TCGA-Q1-A5R2-01A	499	0	0.31951	high
TCGA-VS-A8Q8-01A	978	1	0.253519	high
TCGA-VS-A8EL-01A	1992	0	1.06253	high
TCGA-EK-A3GK-01A	15	0	-0.0446505	low
TCGA-LP-A4AU-01A	343	0	0.148585	high
TCGA-VS-A94Z-01A	1015	0	1.96413	high
TCGA-EK-A2R9-01A	4	0	0.614447	high
TCGA-C5-A3HE-01A	548	0	1.06711	high
TCGA-DS-A0VK-01A	1118	1	-0.931489	low
TCGA-JW-AAVH-01A	552	0	-0.192991	low
TCGA-R2-A69V-01A	596	0	1.91907	high
TCGA-Q1-A73O-01A	428	0	0.50734	high
TCGA-FU-A2QG-01A	579	0	-0.488372	low
TCGA-DS-A1O9-01A	266	1	-0.0776274	low
TCGA-C5-A1MH-01A	1186	1	1.1645	high
TCGA-XS-A8TJ-01A	890	0	0.181918	high
TCGA-VS-A9U6-01A	1320	0	0.497687	high
TCGA-DS-A1OA-01A	879	1	0.820621	high
TCGA-FU-A3HZ-01A	1103	0	-0.341311	low
TCGA-PN-A8MA-01A	90	0	0.775618	high
TCGA-JX-A3Q8-01A	1357	0	0.2871	high
TCGA-C5-A1ME-01A	1756	0	0.532752	high
TCGA-EK-A2RK-01A	13	0	-0.216951	low
TCGA-VS-A9U5-01A	1535	0	1.19203	high
TCGA-VS-A954-01A	1714	0	-0.0063332	high
TCGA-MU-A51Y-01A	854	0	1.14079	high
TCGA-JX-A5QV-01A	636	0	-0.0436403	low
TCGA-RA-A741-01A	444	0	0.998501	high
TCGA-VS-A9UI-01A	1372	1	0.433611	high
TCGA-EK-A2RJ-01A	53	0	0.654702	high
TCGA-DS-A0VN-01A	3609	0	0.99199	high
TCGA-C5-A8XI-01A	254	0	0.787645	high
TCGA-C5-A8XJ-01A	4467	0	0.469577	high
TCGA-VS-A9UO-01A	1456	0	-0.520044	low
TCGA-DR-A0ZM-01A	1791	0	0.826323	high
TCGA-EK-A2RB-01A	9	0	-1.03931	low
TCGA-UC-A7PG-06A	370	1	0.889729	high
TCGA-VS-A8Q9-01A	1630	0	-0.399936	low
TCGA-EK-A2R8-01A	44	0	-0.764459	low
TCGA-IR-A3LL-01A	1106	0	1.01807	high
TCGA-LP-A5U2-01A	9	0	-0.156464	low
TCGA-JW-A5VG-01A	834	0	-0.222685	low
TCGA-DG-A2KM-01A	1946	0	2.83488	high
TCGA-C5-A1BL-01A	5271	0	0.730758	high
TCGA-UC-A7PF-01A	2859	1	1.20369	high
TCGA-EX-A69L-01A	602	0	1.3408	high
