# Supplementary material for: Tumor microenvironment characterization in cervical cancer identifies prognostic relevant gene signatures
Source: PLoS One. 2021 Apr 26;16(4):e0249374. doi: 10.1371/journal.pone.0249374 (PMC8075229; doi:10.1371/journal.pone.0249374)
Supplement: S11 Table — (XLSX) [file pone.0249374.s014.xlsx]

## Sheet: S11
S11 Table. List of DEGs(n=352)
CD3E
CD27
TRAC
CD2
CXCR3
ITGAL
RASAL3
TRBV28
TRBC2
SASH3
SLAMF6
PTPN7
CCR5
CD48
PCED1B-AS1
TBC1D10C
GIMAP7
CD37
EVI2B
IL10RA
WAS
ARHGAP9
SIT1
CD5
CD3D
CXCR6
SELPLG
SEPT1
TIGIT
GIMAP4
NCKAP1L
SIRPG
SH2D1A
TRBV20-1
FERMT3
CD53
SLAMF7
MPEG1
CYTIP
CD3G
CD96
CORO1A
IGHM
PTPRC
CD52
EVI2A
GIMAP6
CD8A
APBB1IP
CD6
CST7
DOK2
RP11-1094M14.8
GZMM
LCP2
SLA2
CD4
LCK
SLA
IL2RG
TRBV7-9
GZMK
ITM2A
CD79A
ABI3
CCL5
MAP4K1
GMFG
ZAP70
IGJ
CD247
MS4A6A
SLAMF8
JAK3
ITGB2
HCST
CD79B
IL2RB
CTLA4
NKG7
GZMH
GPR171
HLA-DPB1
LAPTM5
PDCD1
IGKV3-11
SPI1
TNFAIP8L2
FGL2
HAVCR2
CXCL9
CD7
IGKC
CYBB
IGSF6
RNASE6
PIM2
CECR1
TNFRSF17
HLA-DQA1
HLA-DPA1
LCP1
IGKV1-17
USP30-AS1
TNFRSF1B
IGHV4-34
IGLV1-44
ZNF683
GBP4
IGLV2-23
IRF8
TNFSF13B
IGHG3
APOL3
CD86
HLA-DRA
IGHV3-23
KLRB1
AOAH
LAG3
IGLL5
IGLV1-47
C1QA
CD74
AIF1
ARHGAP30
IGKV3-20
CCR7
IGHV3-30
IGLV1-40
MNDA
PRF1
IGHG1
IGHV3-33
GZMA
IGLC2
IGHV4-39
C1QC
CXCR2P1
AC092580.4
LILRB4
IGKV4-1
BATF
C1QB
MZB1
CTSW
TYROBP
HLA-DRB1
IGLC3
FCER1G
LST1
SELL
PLA2G2D
IGLV1-51
CCL19
GPSM3
IGLV2-14
PLEK
IGKV1-5
RP11-291B21.2
IGLV3-25
LY86
APOBEC3G
IGKV1-27
IGHV3-21
IGHV1-18
IGKV3-15
SRGN
C3AR1
IGKV1-9
CSF1R
CLEC10A
IGKV1-8
CCL4
FPR3
LY96
SPOCK2
IGHV4-59
IRF1
IGHA1
LTB
IGHGP
IGHV3-74
LYZ
IGKV3D-11
GBP5
IGLV7-43
HLA-DRB5
HLA-E
HLA-DOA
NAPSB
IGLV6-57
IGHV1-24
FYB
IGLV3-9
IGKV1-6
IGLV2-8
LSP1
AC002331.1
IGLV4-69
IGLV3-19
BTN3A1
IGHV3-53
PLA2G7
ARHGDIB
IGHV3-66
IGHV3-15
ADAMDEC1
IGHV1-46
SAMD9L
PSMB10
IGHV5-51
IGHV1-2
IGHV4-28
IGHV4-31
ETV7
IGHV4-55
HLA-DMA
CTSS
IGKV2-30
IGKV2D-29
CXCL10
BTN3A3
IGHG2
LGALS2
IGLV2-11
IGLV9-49
IGLV7-46
IGHV2-26
TRIM22
IGKV1-16
IGHV1-69-2
OR2I1P
HLA-DQB1
IGKV2-24
IGLV3-21
PTGDS
HLA-DRB6
IGLV3-1
IGHV3-7
IGHJ3
IGKV3D-15
IGKV3-7
IGLV3-10
IGHV3-48
IGHA2
HLA-DMB
TAP1
CXCL13
IGHV2-5
IGHV3-11
FCGR3A
UBD
IDO1
IGKV1-12
CXCL11
IGKV3D-20
IGKV1D-16
CIITA
IGHV3-72
CLIC2
GPR183
IGLV5-45
IGKV1D-8
GBP2
HLA-DQA2
ALOX5AP
CD14
IL4I1
APOC1
IGHV1-69
GZMB
IGHJ2
IGLV3-27
HLA-DQB2
BATF2
STAT1
IGKV1-39
GBP1
CD163
IGLV1-36
APOE
IGHV3-20
IGLV8-61
FOLR2
IGHV3-43
AC244250.2
IGKV1OR2-108
PSMB9
IGLC7
IGHV4-61
IGHV3-49
HLA-F
IGHV2-70
FAM26F
EPSTI1
SERPING1
IGHV6-1
VAMP5
GBP1P1
RP11-44K6.2
TREM2
IGLV10-54
IGLV2-18
ACP5
IGHV3-73
RARRES3
ACKR1
IGHG4
IGKV5-2
CCL21
IGLV4-60
RGS1
HLA-B
HLA-C
TMEM176B
IFIT3
KLHDC7B
GNLY
CCL18
IGKV2D-40
CD40
TYMP
IGHV1-58
CD8B
IGHV4-4
CLEC7A
IFI44L
IGHV3-13
IL32
IGHV3-64
RTP4
CD274
WARS
AIM2
CTA-384D8.31
OAS2
CXCR4
TRDC
SECTM1
IGKV6-21
C1S
MX1
IFI44
CX3CL1
IGHD
MGP
CLEC2B
C3
SAA1
SFRP4
NTS
