# Supplementary material for: Tumor microenvironment characterization in cervical cancer identifies prognostic relevant gene signatures
Source: PLoS One. 2021 Apr 26;16(4):e0249374. doi: 10.1371/journal.pone.0249374 (PMC8075229; doi:10.1371/journal.pone.0249374)
Supplement: S12 Table — (XLSX) [file pone.0249374.s015.xlsx]

## Sheet: S12 Table
S12 Table. Results of KEGG enrichment analysis of DEGs(n=352)
ID	Description	GeneRatio	BgRatio	pvalue	p.adjust	qvalue	geneID	Count
hsa04514	Cell adhesion molecules (CAMs)	31/146	147/7946	6.27836e-25	7.97352e-23	5.15487e-23	914/29126/920/958/923/942/925/926/1493/3106/3107/3108/3109/3111/3113/3115/3117/3118/3119/3122/3123/3127/3133/3134/3683/3689/5133/5788/6402/6404/201633	31
hsa05330	Allograft rejection	19/146	38/7946	8.30424e-24	5.27319e-22	3.40911e-22	958/942/3002/3106/3107/3108/3109/3111/3113/3115/3117/3118/3119/3122/3123/3127/3133/3134/5551	19
hsa05320	Autoimmune thyroid disease	20/146	53/7946	6.15863e-22	2.60716e-20	1.68552e-20	958/942/1493/3002/3106/3107/3108/3109/3111/3113/3115/3117/3118/3119/3122/3123/3127/3133/3134/5551	20
hsa05332	Graft-versus-host disease	18/146	41/7946	2.76102e-21	8.76625e-20	5.66737e-20	942/3002/3106/3107/3108/3109/3111/3113/3115/3117/3118/3119/3122/3123/3127/3133/3134/5551	18
hsa04612	Antigen processing and presentation	22/146	78/7946	7.67707e-21	1.7056e-19	1.10267e-19	920/972/925/926/4261/1520/3106/3107/3108/3109/3111/3113/3115/3117/3118/3119/3122/3123/3127/3133/3134/6890	22
hsa04940	Type I diabetes mellitus	18/146	43/7946	8.05795e-21	1.7056e-19	1.10267e-19	942/3002/3106/3107/3108/3109/3111/3113/3115/3117/3118/3119/3122/3123/3127/3133/3134/5551	18
hsa05416	Viral myocarditis	20/146	60/7946	1.14618e-20	2.07951e-19	1.3444e-19	958/942/3106/3107/3108/3109/3111/3113/3115/3117/3118/3119/3122/3123/3127/3133/3134/3683/3689/5551	20
hsa04640	Hematopoietic cell lineage	23/146	99/7946	1.20668e-19	1.91561e-18	1.23844e-18	929/914/951/915/916/917/920/921/924/925/926/1436/3108/3109/3111/3113/3115/3117/3118/3119/3122/3123/3127	23
hsa04658	Th1 and Th2 cell differentiation	22/146	92/7946	4.04752e-19	5.71151e-18	3.69248e-18	919/915/916/917/920/3108/3109/3111/3113/3115/3117/3118/3119/3122/3123/3127/3560/3561/3718/3932/6772/7535	22
hsa05150	Staphylococcus aureus infection	22/146	96/7946	1.09971e-18	1.39663e-17	9.02921e-18	712/713/714/716/718/719/2214/2359/3108/3109/3111/3113/3115/3117/3118/3119/3122/3123/3127/3683/3689/6404	22
hsa04659	Th17 cell differentiation	22/146	107/7946	1.35133e-17	1.56017e-16	1.00865e-16	919/915/916/917/920/3108/3109/3111/3113/3115/3117/3118/3119/3122/3123/3127/3560/3561/3718/3932/6772/7535	22
hsa04672	Intestinal immune network for IgA production	16/146	49/7946	1.46302e-16	1.54837e-15	1.00102e-15	958/942/7852/3108/3109/3111/3113/3115/3117/3118/3119/3122/3123/3127/608/10673	16
hsa04145	Phagosome	24/146	152/7946	2.47048e-16	2.41347e-15	1.5603e-15	718/929/64581/11151/1520/1536/2214/3106/3107/3108/3109/3111/3113/3115/3117/3118/3119/3122/3123/3127/3133/3134/3689/6890	24
hsa05166	Human T-cell leukemia virus 1 infection	27/146	219/7946	1.73338e-15	1.4937e-14	9.65676e-15	915/916/917/920/958/3106/3107/3108/3109/3111/3113/3115/3117/3118/3119/3122/3123/3127/3133/3134/3560/3561/3683/3689/3718/3932/6688	27
hsa05340	Primary immunodeficiency	14/146	38/7946	1.76422e-15	1.4937e-14	9.65676e-15	915/916/920/958/973/925/926/4261/3561/3718/3932/5788/6890/7535	14
hsa05169	Epstein-Barr virus infection	26/146	201/7946	1.88429e-15	1.49565e-14	9.66938e-15	919/915/916/917/958/3627/3106/3107/3108/3109/3111/3113/3115/3117/3118/3119/3122/3123/3127/3133/3134/3683/3718/4939/6772/6890	26
hsa05310	Asthma	13/146	31/7946	2.46427e-15	1.84095e-14	1.19017e-14	958/2207/3108/3109/3111/3113/3115/3117/3118/3119/3122/3123/3127	13
hsa05323	Rheumatoid arthritis	19/146	93/7946	2.89645e-15	2.04361e-14	1.32119e-14	54/6352/942/1493/3108/3109/3111/3113/3115/3117/3118/3119/3122/3123/3127/3683/3689/4050/10673	19
hsa04061	Viral protein interaction with cytokine and cytokine receptor	19/146	100/7946	1.19687e-14	8.00014e-14	5.17208e-14	6362/6363/6366/6351/6352/1234/1236/1436/6376/3627/6373/10563/4283/2833/7852/3587/3560/3561/7133	19
hsa05152	Tuberculosis	24/146	180/7946	1.28001e-14	8.12808e-14	5.25479e-14	718/929/972/4261/64581/11151/1520/2207/2214/3108/3109/3111/3113/3115/3117/3118/3119/3122/3123/3127/3587/3689/4046/6772	24
hsa05140	Leishmaniasis	16/146	77/7946	3.86018e-13	2.33449e-12	1.50924e-12	718/1536/2214/3108/3109/3111/3113/3115/3117/3118/3119/3122/3123/3127/3689/6772	16
hsa04060	Cytokine-cytokine receptor interaction	27/146	294/7946	2.49321e-12	1.43926e-11	9.30479e-12	6362/6363/6366/6351/6352/1234/1236/939/920/958/1436/6376/3627/6373/10563/4283/2833/7852/10663/3587/3560/3561/9235/4050/608/7133/10673	27
hsa05322	Systemic lupus erythematosus	19/146	133/7946	2.6104e-12	1.4414e-11	9.31859e-12	712/713/714/716/718/958/942/2214/3108/3109/3111/3113/3115/3117/3118/3119/3122/3123/3127	19
hsa05145	Toxoplasmosis	17/146	112/7946	1.47077e-11	7.78282e-11	5.03158e-11	1234/958/4261/3108/3109/3111/3113/3115/3117/3118/3119/3122/3123/3127/3587/23643/6772	17
hsa05321	Inflammatory bowel disease (IBD)	13/146	65/7946	1.15011e-10	5.84255e-10	3.7772e-10	3108/3109/3111/3113/3115/3117/3118/3119/3122/3123/3127/3561/6772	13
hsa04650	Natural killer cell mediated cytotoxicity	17/146	131/7946	1.90564e-10	9.3083e-10	6.0178e-10	919/962/2207/2214/3002/10870/3106/3107/3133/3683/3689/3932/3937/5551/4068/7305/7535	17
hsa04062	Chemokine signaling pathway	18/146	189/7946	8.80596e-09	4.14206e-08	2.67784e-08	6362/6363/6366/6351/6352/1234/1236/6376/3627/6373/10563/4283/2833/7852/10663/3718/6772/7454	18
hsa05164	Influenza A	17/146	170/7946	1.12545e-08	5.10472e-08	3.30019e-08	6352/4261/3627/3108/3109/3111/3113/3115/3117/3118/3119/3122/3123/3127/4599/4939/6772	17
hsa04660	T cell receptor signaling pathway	13/146	104/7946	4.64041e-08	2.03218e-07	1.3138e-07	919/915/916/917/920/925/926/1493/3932/3937/5133/5788/7535	13
hsa05235	PD-L1 expression and PD-1 checkpoint pathway in cancer	12/146	89/7946	6.63769e-08	2.80996e-07	1.81663e-07	10538/116071/919/29126/915/916/917/920/3932/5133/6772/7535	12
hsa05133	Pertussis	11/146	76/7946	1.13714e-07	4.65861e-07	3.01178e-07	712/713/714/716/718/929/3659/3394/3689/23643/710	11
hsa04064	NF-kappa B signaling pathway	10/146	102/7946	1.61984e-05	6.42875e-05	4.15617e-05	6363/6366/6351/929/958/3932/4050/23643/10673/7535	10
hsa04620	Toll-like receptor signaling pathway	10/146	104/7946	1.9237e-05	7.40333e-05	4.78624e-05	6351/6352/929/958/942/3627/6373/4283/23643/6772	10
hsa04380	Osteoclast differentiation	11/146	128/7946	2.13501e-05	7.97489e-05	5.15575e-05	54/1436/2214/3932/3937/11006/55423/6688/6772/54209/7305	11
hsa05170	Human immunodeficiency virus 1 infection	14/146	212/7946	3.2447e-05	0.000117736	7.61163e-05	60489/1234/919/915/916/917/920/7852/3106/3107/3133/3134/6890/7133	14
hsa05142	Chagas disease (American trypanosomiasis)	9/146	102/7946	9.99716e-05	0.000352678	0.000228005	712/713/714/718/6352/919/915/916/917	9
hsa04610	Complement and coagulation cascades	8/146	85/7946	0.000156296	0.000536477	0.000346831	712/713/714/716/718/719/3689/710	8
hsa05168	Herpes simplex virus 1 infection	21/146	491/7946	0.00023101	0.000772059	0.000499135	718/6352/972/3106/3107/3108/3109/3111/3113/3115/3117/3118/3119/3122/3123/3127/3133/3134/4939/6772/6890	21
hsa05162	Measles	9/146	138/7946	0.000956358	0.00311429	0.00201339	915/916/917/3560/3561/3718/4599/4939/6772	9
hsa05144	Malaria	5/146	50/7946	0.00213048	0.00676428	0.0043731	2532/958/3683/3689/3820	5
hsa05163	Human cytomegalovirus infection	11/146	225/7946	0.00280872	0.00870018	0.00562465	6351/6352/1234/6376/7852/3106/3107/3133/3134/3587/6890	11
hsa05020	Prion diseases	4/146	35/7946	0.0036789	0.0111243	0.00719183	712/713/714/6352	4
hsa04621	NOD-like receptor signaling pathway	9/146	181/7946	0.00602716	0.0178011	0.0115084	9447/6352/1536/2633/2634/115361/115362/4939/6772	9
hsa05167	Kaposi sarcoma-associated herpesvirus infection	9/146	186/7946	0.00717083	0.0206976	0.013381	718/1234/942/9976/3106/3107/3133/3134/6772	9
