# Supplementary material for: Tumor microenvironment characterization in cervical cancer identifies prognostic relevant gene signatures
Source: PLoS One. 2021 Apr 26;16(4):e0249374. doi: 10.1371/journal.pone.0249374 (PMC8075229; doi:10.1371/journal.pone.0249374)
Supplement: S13 Table — (XLSX) [file pone.0249374.s016.xlsx]

## Sheet: S13 Table
S13 Table.Results of GO enrichment analysis of DEGs(n=352)
ID	Description	GeneRatio	BgRatio	pvalue	p.adjust	qvalue	geneID	Count
GO:0002449	lymphocyte mediated immunity	80/288	293/17913	3.45512e-77	8.15301e-74	6.07412e-74	BATF/BTN3A3/C1QA/C1QB/C1QC/C1S/C3/CD27/CD40/CD74/CD96/CORO1A/FCER1G/FGL2/GZMB/GZMM/HAVCR2/HLA-DQB1/HLA-E/HLA-F/IGHG1/IGHG2/IGHG3/IGHG4/IGHV1-69/IGHV2-5/IGHV2-70/IGHV3-11/IGHV3-13/IGHV3-23/IGHV3-30/IGHV3-33/IGHV3-48/IGHV3-53/IGHV3-7/IGHV4-34/IGHV4-39/IGHV4-59/IGKC/IGKV1-12/IGKV1-16/IGKV1-17/IGKV1-39/IGKV1-5/IGKV2-30/IGKV3-15/IGKV3-20/IGKV3D-11/IGKV3D-20/IGKV4-1/IGKV5-2/IGLC2/IGLC3/IGLC7/IGLV1-40/I…	80
GO:0002460	adaptive immune response based on somatic recombination of immune receptors built from immunoglobulin superfamily domains	80/288	295/17913	6.36209e-77	8.15301e-74	6.07412e-74	BATF/BTN3A3/C1QA/C1QB/C1QC/C1S/C3/CCL19/CD27/CD274/CD4/CD40/CD74/CXCL13/FCER1G/FGL2/GZMM/HAVCR2/HLA-DQB1/HLA-E/HLA-F/IGHG1/IGHG2/IGHG3/IGHG4/IGHV1-69/IGHV2-5/IGHV2-70/IGHV3-11/IGHV3-13/IGHV3-23/IGHV3-30/IGHV3-33/IGHV3-48/IGHV3-53/IGHV3-7/IGHV4-34/IGHV4-39/IGHV4-59/IGKC/IGKV1-12/IGKV1-16/IGKV1-17/IGKV1-39/IGKV1-5/IGKV2-30/IGKV3-15/IGKV3-20/IGKV3D-11/IGKV3D-20/IGKV4-1/IGKV5-2/IGLC2/IGLC3/IGLC7/IGLV…	80
GO:0006958	complement activation, classical pathway	55/288	91/17913	1.7283e-76	1.47654e-73	1.10005e-73	C1QA/C1QB/C1QC/C1S/C3/IGHG1/IGHG2/IGHG3/IGHG4/IGHV1-69/IGHV2-5/IGHV2-70/IGHV3-11/IGHV3-13/IGHV3-23/IGHV3-30/IGHV3-33/IGHV3-48/IGHV3-53/IGHV3-7/IGHV4-34/IGHV4-39/IGHV4-59/IGKC/IGKV1-12/IGKV1-16/IGKV1-17/IGKV1-39/IGKV1-5/IGKV2-30/IGKV3-15/IGKV3-20/IGKV3D-11/IGKV3D-20/IGKV4-1/IGKV5-2/IGLC2/IGLC3/IGLC7/IGLV1-40/IGLV1-44/IGLV1-47/IGLV1-51/IGLV2-11/IGLV2-14/IGLV2-23/IGLV2-8/IGLV3-1/IGLV3-19/IGLV3-21/IG…	55
GO:0002455	humoral immune response mediated by circulating immunoglobulin	57/288	104/17913	8.76562e-76	5.61657e-73	4.18443e-73	C1QA/C1QB/C1QC/C1S/C3/HLA-DQB1/IGHG1/IGHG2/IGHG3/IGHG4/IGHV1-69/IGHV2-5/IGHV2-70/IGHV3-11/IGHV3-13/IGHV3-23/IGHV3-30/IGHV3-33/IGHV3-48/IGHV3-53/IGHV3-7/IGHV4-34/IGHV4-39/IGHV4-59/IGKC/IGKV1-12/IGKV1-16/IGKV1-17/IGKV1-39/IGKV1-5/IGKV2-30/IGKV3-15/IGKV3-20/IGKV3D-11/IGKV3D-20/IGKV4-1/IGKV5-2/IGLC2/IGLC3/IGLC7/IGLV1-40/IGLV1-44/IGLV1-47/IGLV1-51/IGLV2-11/IGLV2-14/IGLV2-23/IGLV2-8/IGLV3-1/IGLV3-19/IG…	57
GO:0019724	B cell mediated immunity	65/288	173/17913	1.00118e-72	5.13207e-70	3.82347e-70	BATF/C1QA/C1QB/C1QC/C1S/C3/CD27/CD40/CD74/FCER1G/FGL2/HLA-DQB1/HLA-E/IGHG1/IGHG2/IGHG3/IGHG4/IGHV1-69/IGHV2-5/IGHV2-70/IGHV3-11/IGHV3-13/IGHV3-23/IGHV3-30/IGHV3-33/IGHV3-48/IGHV3-53/IGHV3-7/IGHV4-34/IGHV4-39/IGHV4-59/IGKC/IGKV1-12/IGKV1-16/IGKV1-17/IGKV1-39/IGKV1-5/IGKV2-30/IGKV3-15/IGKV3-20/IGKV3D-11/IGKV3D-20/IGKV4-1/IGKV5-2/IGLC2/IGLC3/IGLC7/IGLV1-40/IGLV1-44/IGLV1-47/IGLV1-51/IGLV2-11/IGLV2-1…	65
GO:0002429	immune response-activating cell surface receptor signaling pathway	85/288	399/17913	3.12163e-72	1.33346e-69	9.93446e-70	BTN3A1/C3AR1/CCR7/CD247/CD3D/CD3E/CD3G/CD4/CD79A/CLEC10A/CTLA4/FCER1G/FCGR3A/GBP1/HLA-DPA1/HLA-DPB1/HLA-DQA1/HLA-DQA2/HLA-DQB1/HLA-DQB2/HLA-DRA/HLA-DRB1/HLA-DRB5/IGHG1/IGHG2/IGHG3/IGHG4/IGHV1-69/IGHV2-5/IGHV2-70/IGHV3-11/IGHV3-13/IGHV3-23/IGHV3-30/IGHV3-33/IGHV3-48/IGHV3-53/IGHV3-7/IGHV4-34/IGHV4-39/IGHV4-59/IGKC/IGKV1-12/IGKV1-16/IGKV1-17/IGKV1-39/IGKV1-5/IGKV2-30/IGKV3-15/IGKV3-20/IGKV3D-11/IGK…	85
GO:0016064	immunoglobulin mediated immune response	64/288	171/17913	1.89505e-71	6.93859e-69	5.16936e-69	BATF/C1QA/C1QB/C1QC/C1S/C3/CD27/CD40/CD74/FCER1G/FGL2/HLA-DQB1/HLA-E/IGHG1/IGHG2/IGHG3/IGHG4/IGHV1-69/IGHV2-5/IGHV2-70/IGHV3-11/IGHV3-13/IGHV3-23/IGHV3-30/IGHV3-33/IGHV3-48/IGHV3-53/IGHV3-7/IGHV4-34/IGHV4-39/IGHV4-59/IGKC/IGKV1-12/IGKV1-16/IGKV1-17/IGKV1-39/IGKV1-5/IGKV2-30/IGKV3-15/IGKV3-20/IGKV3D-11/IGKV3D-20/IGKV4-1/IGKV5-2/IGLC2/IGLC3/IGLC7/IGLV1-40/IGLV1-44/IGLV1-47/IGLV1-51/IGLV2-11/IGLV2-1…	64
GO:0002920	regulation of humoral immune response	59/288	135/17913	1.06244e-70	3.40378e-68	2.53587e-68	C1QA/C1QB/C1QC/C1S/C3/C3AR1/CCR7/CXCL13/IGHG1/IGHG2/IGHG3/IGHG4/IGHV1-69/IGHV2-5/IGHV2-70/IGHV3-11/IGHV3-13/IGHV3-23/IGHV3-30/IGHV3-33/IGHV3-48/IGHV3-53/IGHV3-7/IGHV4-34/IGHV4-39/IGHV4-59/IGKC/IGKV1-12/IGKV1-16/IGKV1-17/IGKV1-39/IGKV1-5/IGKV2-30/IGKV3-15/IGKV3-20/IGKV3D-11/IGKV3D-20/IGKV4-1/IGKV5-2/IGLC2/IGLC3/IGLC7/IGLV1-40/IGLV1-44/IGLV1-47/IGLV1-51/IGLV2-11/IGLV2-14/IGLV2-23/IGLV2-8/IGLV3-1/IG…	59
GO:0002768	immune response-regulating cell surface receptor signaling pathway	86/288	434/17913	2.91509e-70	8.30154e-68	6.18477e-68	BTN3A1/C3AR1/CCR7/CD247/CD3D/CD3E/CD3G/CD4/CD40/CD79A/CLEC10A/CTLA4/FCER1G/FCGR3A/GBP1/HLA-DPA1/HLA-DPB1/HLA-DQA1/HLA-DQA2/HLA-DQB1/HLA-DQB2/HLA-DRA/HLA-DRB1/HLA-DRB5/IGHG1/IGHG2/IGHG3/IGHG4/IGHV1-69/IGHV2-5/IGHV2-70/IGHV3-11/IGHV3-13/IGHV3-23/IGHV3-30/IGHV3-33/IGHV3-48/IGHV3-53/IGHV3-7/IGHV4-34/IGHV4-39/IGHV4-59/IGKC/IGKV1-12/IGKV1-16/IGKV1-17/IGKV1-39/IGKV1-5/IGKV2-30/IGKV3-15/IGKV3-20/IGKV3D-1…	86
GO:0030449	regulation of complement activation	56/288	116/17913	3.3228e-70	8.51635e-68	6.34481e-68	C1QA/C1QB/C1QC/C1S/C3/C3AR1/IGHG1/IGHG2/IGHG3/IGHG4/IGHV1-69/IGHV2-5/IGHV2-70/IGHV3-11/IGHV3-13/IGHV3-23/IGHV3-30/IGHV3-33/IGHV3-48/IGHV3-53/IGHV3-7/IGHV4-34/IGHV4-39/IGHV4-59/IGKC/IGKV1-12/IGKV1-16/IGKV1-17/IGKV1-39/IGKV1-5/IGKV2-30/IGKV3-15/IGKV3-20/IGKV3D-11/IGKV3D-20/IGKV4-1/IGKV5-2/IGLC2/IGLC3/IGLC7/IGLV1-40/IGLV1-44/IGLV1-47/IGLV1-51/IGLV2-11/IGLV2-14/IGLV2-23/IGLV2-8/IGLV3-1/IGLV3-19/IGLV3…	56
GO:2000257	regulation of protein activation cascade	56/288	117/17913	6.29165e-70	1.46595e-67	1.09216e-67	C1QA/C1QB/C1QC/C1S/C3/C3AR1/IGHG1/IGHG2/IGHG3/IGHG4/IGHV1-69/IGHV2-5/IGHV2-70/IGHV3-11/IGHV3-13/IGHV3-23/IGHV3-30/IGHV3-33/IGHV3-48/IGHV3-53/IGHV3-7/IGHV4-34/IGHV4-39/IGHV4-59/IGKC/IGKV1-12/IGKV1-16/IGKV1-17/IGKV1-39/IGKV1-5/IGKV2-30/IGKV3-15/IGKV3-20/IGKV3D-11/IGKV3D-20/IGKV4-1/IGKV5-2/IGLC2/IGLC3/IGLC7/IGLV1-40/IGLV1-44/IGLV1-47/IGLV1-51/IGLV2-11/IGLV2-14/IGLV2-23/IGLV2-8/IGLV3-1/IGLV3-19/IGLV3…	56
GO:0006959	humoral immune response	72/288	276/17913	1.43164e-67	3.05774e-65	2.27806e-65	C1QA/C1QB/C1QC/C1S/C3/C3AR1/CCR7/CXCL13/GNLY/GPR183/HLA-DQB1/HLA-E/IGHA1/IGHA2/IGHG1/IGHG2/IGHG3/IGHG4/IGHM/IGHV1-69/IGHV2-5/IGHV2-70/IGHV3-11/IGHV3-13/IGHV3-23/IGHV3-30/IGHV3-33/IGHV3-48/IGHV3-53/IGHV3-7/IGHV4-34/IGHV4-39/IGHV4-59/IGKC/IGKV1-12/IGKV1-16/IGKV1-17/IGKV1-39/IGKV1-5/IGKV2-30/IGKV3-15/IGKV3-20/IGKV3D-11/IGKV3D-20/IGKV4-1/IGKV5-2/IGLC2/IGLC3/IGLC7/IGLV1-40/IGLV1-44/IGLV1-47/IGLV1-51/I…	72
GO:0006956	complement activation	56/288	128/17913	4.39614e-67	8.66715e-65	6.45716e-65	C1QA/C1QB/C1QC/C1S/C3/C3AR1/IGHG1/IGHG2/IGHG3/IGHG4/IGHV1-69/IGHV2-5/IGHV2-70/IGHV3-11/IGHV3-13/IGHV3-23/IGHV3-30/IGHV3-33/IGHV3-48/IGHV3-53/IGHV3-7/IGHV4-34/IGHV4-39/IGHV4-59/IGKC/IGKV1-12/IGKV1-16/IGKV1-17/IGKV1-39/IGKV1-5/IGKV2-30/IGKV3-15/IGKV3-20/IGKV3D-11/IGKV3D-20/IGKV4-1/IGKV5-2/IGLC2/IGLC3/IGLC7/IGLV1-40/IGLV1-44/IGLV1-47/IGLV1-51/IGLV2-11/IGLV2-14/IGLV2-23/IGLV2-8/IGLV3-1/IGLV3-19/IGLV3…	56
GO:0002673	regulation of acute inflammatory response	59/288	160/17913	2.70764e-65	4.95691e-63	3.69298e-63	C1QA/C1QB/C1QC/C1S/C3/C3AR1/CCR7/FCER1G/HLA-E/IGHG1/IGHG2/IGHG3/IGHG4/IGHV1-69/IGHV2-5/IGHV2-70/IGHV3-11/IGHV3-13/IGHV3-23/IGHV3-30/IGHV3-33/IGHV3-48/IGHV3-53/IGHV3-7/IGHV4-34/IGHV4-39/IGHV4-59/IGKC/IGKV1-12/IGKV1-16/IGKV1-17/IGKV1-39/IGKV1-5/IGKV2-30/IGKV3-15/IGKV3-20/IGKV3D-11/IGKV3D-20/IGKV4-1/IGKV5-2/IGLC2/IGLC3/IGLC7/IGLV1-40/IGLV1-44/IGLV1-47/IGLV1-51/IGLV2-11/IGLV2-14/IGLV2-23/IGLV2-8/IGLV…	59
GO:0002697	regulation of immune effector process	82/288	441/17913	1.97925e-64	3.38188e-62	2.51955e-62	AIM2/APOBEC3G/C1QA/C1QB/C1QC/C1S/C3/C3AR1/CCL19/CD40/CD74/CD86/CD96/FCER1G/FGL2/HAVCR2/HLA-DMB/HLA-E/HLA-F/IGHG1/IGHG2/IGHG3/IGHG4/IGHV1-69/IGHV2-5/IGHV2-70/IGHV3-11/IGHV3-13/IGHV3-23/IGHV3-30/IGHV3-33/IGHV3-48/IGHV3-53/IGHV3-7/IGHV4-34/IGHV4-39/IGHV4-59/IGKC/IGKV1-12/IGKV1-16/IGKV1-17/IGKV1-39/IGKV1-5/IGKV2-30/IGKV3-15/IGKV3-20/IGKV3D-11/IGKV3D-20/IGKV4-1/IGKV5-2/IGLC2/IGLC3/IGLC7/IGLV1-40/IGLV1…	82
GO:0002433	immune response-regulating cell surface receptor signaling pathway involved in phagocytosis	55/288	139/17913	7.41477e-63	1.11789e-60	8.32842e-61	CD247/CD3G/FCGR3A/IGHG1/IGHG2/IGHG3/IGHG4/IGHV1-69/IGHV2-5/IGHV2-70/IGHV3-11/IGHV3-13/IGHV3-23/IGHV3-30/IGHV3-33/IGHV3-48/IGHV3-53/IGHV3-7/IGHV4-34/IGHV4-39/IGHV4-59/IGKC/IGKV1-12/IGKV1-16/IGKV1-17/IGKV1-39/IGKV1-5/IGKV2-30/IGKV3-15/IGKV3-20/IGKV3D-11/IGKV3D-20/IGKV4-1/IGKV5-2/IGLC2/IGLC3/IGLC7/IGLV1-40/IGLV1-44/IGLV1-47/IGLV1-51/IGLV2-11/IGLV2-14/IGLV2-23/IGLV2-8/IGLV3-1/IGLV3-19/IGLV3-21/IGLV3-…	55
GO:0038096	Fc-gamma receptor signaling pathway involved in phagocytosis	55/288	139/17913	7.41477e-63	1.11789e-60	8.32842e-61	CD247/CD3G/FCGR3A/IGHG1/IGHG2/IGHG3/IGHG4/IGHV1-69/IGHV2-5/IGHV2-70/IGHV3-11/IGHV3-13/IGHV3-23/IGHV3-30/IGHV3-33/IGHV3-48/IGHV3-53/IGHV3-7/IGHV4-34/IGHV4-39/IGHV4-59/IGKC/IGKV1-12/IGKV1-16/IGKV1-17/IGKV1-39/IGKV1-5/IGKV2-30/IGKV3-15/IGKV3-20/IGKV3D-11/IGKV3D-20/IGKV4-1/IGKV5-2/IGLC2/IGLC3/IGLC7/IGLV1-40/IGLV1-44/IGLV1-47/IGLV1-51/IGLV2-11/IGLV2-14/IGLV2-23/IGLV2-8/IGLV3-1/IGLV3-19/IGLV3-21/IGLV3-…	55
GO:0038094	Fc-gamma receptor signaling pathway	55/288	141/17913	1.95109e-62	2.77813e-60	2.06975e-60	CD247/CD3G/FCGR3A/IGHG1/IGHG2/IGHG3/IGHG4/IGHV1-69/IGHV2-5/IGHV2-70/IGHV3-11/IGHV3-13/IGHV3-23/IGHV3-30/IGHV3-33/IGHV3-48/IGHV3-53/IGHV3-7/IGHV4-34/IGHV4-39/IGHV4-59/IGKC/IGKV1-12/IGKV1-16/IGKV1-17/IGKV1-39/IGKV1-5/IGKV2-30/IGKV3-15/IGKV3-20/IGKV3D-11/IGKV3D-20/IGKV4-1/IGKV5-2/IGLC2/IGLC3/IGLC7/IGLV1-40/IGLV1-44/IGLV1-47/IGLV1-51/IGLV2-11/IGLV2-14/IGLV2-23/IGLV2-8/IGLV3-1/IGLV3-19/IGLV3-21/IGLV3-…	55
GO:0050900	leukocyte migration	82/288	467/17913	2.57977e-62	3.47997e-60	2.59263e-60	AIF1/C3AR1/CCL19/CCL21/CCL4/CCL5/CCR5/CCR7/CD2/CD48/CD74/CORO1A/CX3CL1/CXCL10/CXCL11/CXCL13/CXCR3/CXCR4/DOK2/FCER1G/GPR183/GPSM3/IGHA1/IGHA2/IGHM/IGHV1-69/IGHV2-5/IGHV2-70/IGHV3-11/IGHV3-13/IGHV3-23/IGHV3-30/IGHV3-33/IGHV3-48/IGHV3-53/IGHV3-7/IGHV4-34/IGHV4-39/IGHV4-59/IGKC/IGKV1-12/IGKV1-16/IGKV1-17/IGKV1-39/IGKV1-5/IGKV2-30/IGKV3-15/IGKV3-20/IGKV3D-11/IGKV3D-20/IGKV4-1/IGKV5-2/IGLC2/IGLC3/IGLC7…	82
GO:0002431	Fc receptor mediated stimulatory signaling pathway	55/288	142/17913	3.14355e-62	4.02845e-60	3.00126e-60	CD247/CD3G/FCGR3A/IGHG1/IGHG2/IGHG3/IGHG4/IGHV1-69/IGHV2-5/IGHV2-70/IGHV3-11/IGHV3-13/IGHV3-23/IGHV3-30/IGHV3-33/IGHV3-48/IGHV3-53/IGHV3-7/IGHV4-34/IGHV4-39/IGHV4-59/IGKC/IGKV1-12/IGKV1-16/IGKV1-17/IGKV1-39/IGKV1-5/IGKV2-30/IGKV3-15/IGKV3-20/IGKV3D-11/IGKV3D-20/IGKV4-1/IGKV5-2/IGLC2/IGLC3/IGLC7/IGLV1-40/IGLV1-44/IGLV1-47/IGLV1-51/IGLV2-11/IGLV2-14/IGLV2-23/IGLV2-8/IGLV3-1/IGLV3-19/IGLV3-21/IGLV3-…	55
GO:0072376	protein activation cascade	56/288	151/17913	4.33322e-62	5.28859e-60	3.94008e-60	C1QA/C1QB/C1QC/C1S/C3/C3AR1/IGHG1/IGHG2/IGHG3/IGHG4/IGHV1-69/IGHV2-5/IGHV2-70/IGHV3-11/IGHV3-13/IGHV3-23/IGHV3-30/IGHV3-33/IGHV3-48/IGHV3-53/IGHV3-7/IGHV4-34/IGHV4-39/IGHV4-59/IGKC/IGKV1-12/IGKV1-16/IGKV1-17/IGKV1-39/IGKV1-5/IGKV2-30/IGKV3-15/IGKV3-20/IGKV3D-11/IGKV3D-20/IGKV4-1/IGKV5-2/IGLC2/IGLC3/IGLC7/IGLV1-40/IGLV1-44/IGLV1-47/IGLV1-51/IGLV2-11/IGLV2-14/IGLV2-23/IGLV2-8/IGLV3-1/IGLV3-19/IGLV3…	56
GO:0002526	acute inflammatory response	62/288	220/17913	3.02911e-60	3.52891e-58	2.62909e-58	C1QA/C1QB/C1QC/C1S/C3/C3AR1/CCR7/CD163/CD6/FCER1G/HLA-E/IGHG1/IGHG2/IGHG3/IGHG4/IGHV1-69/IGHV2-5/IGHV2-70/IGHV3-11/IGHV3-13/IGHV3-23/IGHV3-30/IGHV3-33/IGHV3-48/IGHV3-53/IGHV3-7/IGHV4-34/IGHV4-39/IGHV4-59/IGKC/IGKV1-12/IGKV1-16/IGKV1-17/IGKV1-39/IGKV1-5/IGKV2-30/IGKV3-15/IGKV3-20/IGKV3D-11/IGKV3D-20/IGKV4-1/IGKV5-2/IGLC2/IGLC3/IGLC7/IGLV1-40/IGLV1-44/IGLV1-47/IGLV1-51/IGLV2-11/IGLV2-14/IGLV2-23/IG…	62
GO:0070613	regulation of protein processing	57/288	173/17913	9.87135e-60	1.10001e-57	8.19525e-58	C1QA/C1QB/C1QC/C1S/C3/C3AR1/CST7/IGHG1/IGHG2/IGHG3/IGHG4/IGHV1-69/IGHV2-5/IGHV2-70/IGHV3-11/IGHV3-13/IGHV3-23/IGHV3-30/IGHV3-33/IGHV3-48/IGHV3-53/IGHV3-7/IGHV4-34/IGHV4-39/IGHV4-59/IGKC/IGKV1-12/IGKV1-16/IGKV1-17/IGKV1-39/IGKV1-5/IGKV2-30/IGKV3-15/IGKV3-20/IGKV3D-11/IGKV3D-20/IGKV4-1/IGKV5-2/IGLC2/IGLC3/IGLC7/IGLV1-40/IGLV1-44/IGLV1-47/IGLV1-51/IGLV2-11/IGLV2-14/IGLV2-23/IGLV2-8/IGLV3-1/IGLV3-19/…	57
GO:1903317	regulation of protein maturation	57/288	175/17913	2.12185e-59	2.26596e-57	1.68818e-57	C1QA/C1QB/C1QC/C1S/C3/C3AR1/CST7/IGHG1/IGHG2/IGHG3/IGHG4/IGHV1-69/IGHV2-5/IGHV2-70/IGHV3-11/IGHV3-13/IGHV3-23/IGHV3-30/IGHV3-33/IGHV3-48/IGHV3-53/IGHV3-7/IGHV4-34/IGHV4-39/IGHV4-59/IGKC/IGKV1-12/IGKV1-16/IGKV1-17/IGKV1-39/IGKV1-5/IGKV2-30/IGKV3-15/IGKV3-20/IGKV3D-11/IGKV3D-20/IGKV4-1/IGKV5-2/IGLC2/IGLC3/IGLC7/IGLV1-40/IGLV1-44/IGLV1-47/IGLV1-51/IGLV2-11/IGLV2-14/IGLV2-23/IGLV2-8/IGLV3-1/IGLV3-19/…	57
GO:0006909	phagocytosis	68/288	308/17913	2.55065e-58	2.61492e-56	1.94816e-56	AIF1/C3/CD14/CD247/CD3G/CLEC7A/CORO1A/FCER1G/FCGR3A/IGHG1/IGHG2/IGHG3/IGHG4/IGHV1-69/IGHV2-5/IGHV2-70/IGHV3-11/IGHV3-13/IGHV3-23/IGHV3-30/IGHV3-33/IGHV3-48/IGHV3-53/IGHV3-7/IGHV4-34/IGHV4-39/IGHV4-59/IGKC/IGKV1-12/IGKV1-16/IGKV1-17/IGKV1-39/IGKV1-5/IGKV2-30/IGKV3-15/IGKV3-20/IGKV3D-11/IGKV3D-20/IGKV4-1/IGKV5-2/IGLC2/IGLC3/IGLC7/IGLV1-40/IGLV1-44/IGLV1-47/IGLV1-51/IGLV2-11/IGLV2-14/IGLV2-23/IGLV2-…	68
GO:0038093	Fc receptor signaling pathway	59/288	241/17913	2.8467e-53	2.80619e-51	2.09065e-51	CD247/CD3G/FCER1G/FCGR3A/IGHG1/IGHG2/IGHG3/IGHG4/IGHV1-69/IGHV2-5/IGHV2-70/IGHV3-11/IGHV3-13/IGHV3-23/IGHV3-30/IGHV3-33/IGHV3-48/IGHV3-53/IGHV3-7/IGHV4-34/IGHV4-39/IGHV4-59/IGKC/IGKV1-12/IGKV1-16/IGKV1-17/IGKV1-39/IGKV1-5/IGKV2-30/IGKV3-15/IGKV3-20/IGKV3D-11/IGKV3D-20/IGKV4-1/IGKV5-2/IGLC2/IGLC3/IGLC7/IGLV1-40/IGLV1-44/IGLV1-47/IGLV1-51/IGLV2-11/IGLV2-14/IGLV2-23/IGLV2-8/IGLV3-1/IGLV3-19/IGLV3-21…	59
GO:0050727	regulation of inflammatory response	75/288	479/17913	6.36352e-53	6.04063e-51	4.50036e-51	ACP5/APOE/C1QA/C1QB/C1QC/C1S/C3/C3AR1/CCL5/CCR7/CD6/CST7/CX3CL1/FCER1G/GBP5/GPSM3/HLA-E/IDO1/IGHG1/IGHG2/IGHG3/IGHG4/IGHV1-69/IGHV2-5/IGHV2-70/IGHV3-11/IGHV3-13/IGHV3-23/IGHV3-30/IGHV3-33/IGHV3-48/IGHV3-53/IGHV3-7/IGHV4-34/IGHV4-39/IGHV4-59/IGKC/IGKV1-12/IGKV1-16/IGKV1-17/IGKV1-39/IGKV1-5/IGKV2-30/IGKV3-15/IGKV3-20/IGKV3D-11/IGKV3D-20/IGKV4-1/IGKV5-2/IGLC2/IGLC3/IGLC7/IGLV1-40/IGLV1-44/IGLV1-47/I…	75
GO:0038095	Fc-epsilon receptor signaling pathway	49/288	169/17913	3.82157e-48	3.4981e-46	2.60614e-46	FCER1G/IGHV1-69/IGHV2-5/IGHV2-70/IGHV3-11/IGHV3-13/IGHV3-23/IGHV3-30/IGHV3-33/IGHV3-48/IGHV3-53/IGHV3-7/IGHV4-34/IGHV4-39/IGHV4-59/IGKC/IGKV1-12/IGKV1-16/IGKV1-17/IGKV1-39/IGKV1-5/IGKV2-30/IGKV3-15/IGKV3-20/IGKV3D-11/IGKV3D-20/IGKV4-1/IGKV5-2/IGLC2/IGLC3/IGLC7/IGLV1-40/IGLV1-44/IGLV1-47/IGLV1-51/IGLV2-11/IGLV2-14/IGLV2-23/IGLV2-8/IGLV3-1/IGLV3-19/IGLV3-21/IGLV3-25/IGLV3-27/IGLV6-57/IGLV7-43/LCP2/…	49
GO:0016485	protein processing	59/288	295/17913	9.95588e-48	8.79894e-46	6.55534e-46	C1QA/C1QB/C1QC/C1S/C3/C3AR1/CST7/CTSS/IGHG1/IGHG2/IGHG3/IGHG4/IGHV1-69/IGHV2-5/IGHV2-70/IGHV3-11/IGHV3-13/IGHV3-23/IGHV3-30/IGHV3-33/IGHV3-48/IGHV3-53/IGHV3-7/IGHV4-34/IGHV4-39/IGHV4-59/IGKC/IGKV1-12/IGKV1-16/IGKV1-17/IGKV1-39/IGKV1-5/IGKV2-30/IGKV3-15/IGKV3-20/IGKV3D-11/IGKV3D-20/IGKV4-1/IGKV5-2/IGLC2/IGLC3/IGLC7/IGLV1-40/IGLV1-44/IGLV1-47/IGLV1-51/IGLV2-11/IGLV2-14/IGLV2-23/IGLV2-8/IGLV3-1/IGLV…	59
GO:0006898	receptor-mediated endocytosis	59/288	301/17913	3.45501e-47	2.95173e-45	2.19909e-45	APOC1/APOE/C3/CCL19/CCL21/CD14/CD163/FCER1G/FOLR2/IGHA1/IGHA2/IGHV1-69/IGHV2-5/IGHV2-70/IGHV3-11/IGHV3-13/IGHV3-23/IGHV3-30/IGHV3-33/IGHV3-48/IGHV3-53/IGHV3-7/IGHV4-34/IGHV4-39/IGHV4-59/IGKC/IGKV1-12/IGKV1-16/IGKV1-17/IGKV1-39/IGKV1-5/IGKV2-30/IGKV3-15/IGKV3-20/IGKV3D-11/IGKV3D-20/IGKV4-1/IGKV5-2/IGLC2/IGLC3/IGLC7/IGLV1-40/IGLV1-44/IGLV1-47/IGLV1-51/IGLV2-11/IGLV2-14/IGLV2-23/IGLV2-8/IGLV3-1/IGLV…	59
GO:0051604	protein maturation	59/288	353/17913	5.5629e-43	4.59926e-41	3.42652e-41	C1QA/C1QB/C1QC/C1S/C3/C3AR1/CST7/CTSS/IGHG1/IGHG2/IGHG3/IGHG4/IGHV1-69/IGHV2-5/IGHV2-70/IGHV3-11/IGHV3-13/IGHV3-23/IGHV3-30/IGHV3-33/IGHV3-48/IGHV3-53/IGHV3-7/IGHV4-34/IGHV4-39/IGHV4-59/IGKC/IGKV1-12/IGKV1-16/IGKV1-17/IGKV1-39/IGKV1-5/IGKV2-30/IGKV3-15/IGKV3-20/IGKV3D-11/IGKV3D-20/IGKV4-1/IGKV5-2/IGLC2/IGLC3/IGLC7/IGLV1-40/IGLV1-44/IGLV1-47/IGLV1-51/IGLV2-11/IGLV2-14/IGLV2-23/IGLV2-8/IGLV3-1/IGLV…	59
GO:0042110	T cell activation	57/288	443/17913	4.43591e-35	3.55288e-33	2.64695e-33	AIF1/APBB1IP/BATF/BTN3A1/CCL19/CCL21/CCL5/CCR7/CD2/CD27/CD274/CD3D/CD3E/CD3G/CD4/CD6/CD7/CD74/CD86/CD8A/CD8B/CLEC7A/CORO1A/CTLA4/FGL2/GPR183/HAVCR2/HLA-DMB/HLA-DOA/HLA-DPA1/HLA-DPB1/HLA-E/IDO1/IRF1/ITGAL/JAK3/LAG3/LCK/LCP1/LILRB4/NCKAP1L/PDCD1/PLA2G2D/PSMB10/PTPRC/RASAL3/SASH3/SIRPG/SIT1/SLA2/SLAMF6/TIGIT/TNFRSF1B/TNFSF13B/WAS/ZAP70/ZNF683	57
GO:0002694	regulation of leukocyte activation	54/288	492/17913	1.16388e-29	9.03946e-28	6.73453e-28	AIF1/C1QA/CCL19/CCL21/CCL5/CCR7/CD2/CD27/CD274/CD3E/CD4/CD40/CD6/CD74/CD86/CORO1A/CST7/CTLA4/CX3CL1/FCER1G/GPR183/HAVCR2/HLA-DMB/HLA-DOA/HLA-DPA1/HLA-DPB1/HLA-E/HLA-F/IDO1/IRF1/ITGB2/JAK3/LAG3/LCK/LILRB4/LST1/MNDA/MZB1/NCKAP1L/PDCD1/PTPRC/RASAL3/SASH3/SIRPG/SIT1/SLA2/SLAMF8/TIGIT/TNFRSF1B/TNFSF13B/TREM2/TYROBP/ZAP70/ZNF683	54
GO:0051249	regulation of lymphocyte activation	48/288	401/17913	4.55456e-28	3.43333e-26	2.55789e-26	AIF1/CCL19/CCL21/CCL5/CCR7/CD2/CD27/CD274/CD3E/CD4/CD40/CD6/CD74/CD86/CORO1A/CTLA4/GPR183/HAVCR2/HLA-DMB/HLA-DOA/HLA-DPA1/HLA-DPB1/HLA-E/HLA-F/IDO1/IRF1/JAK3/LAG3/LCK/LILRB4/LST1/MNDA/MZB1/NCKAP1L/PDCD1/PTPRC/RASAL3/SASH3/SIRPG/SIT1/SLA2/SLAMF8/TIGIT/TNFRSF1B/TNFSF13B/TYROBP/ZAP70/ZNF683	48
GO:0050863	regulation of T cell activation	39/288	307/17913	7.62387e-24	5.58285e-22	4.15931e-22	AIF1/CCL19/CCL21/CCL5/CCR7/CD2/CD27/CD274/CD3E/CD4/CD6/CD74/CD86/CORO1A/CTLA4/HAVCR2/HLA-DMB/HLA-DOA/HLA-DPA1/HLA-DPB1/HLA-E/IDO1/IRF1/JAK3/LAG3/LCK/LILRB4/NCKAP1L/PDCD1/PTPRC/RASAL3/SASH3/SIRPG/SIT1/TIGIT/TNFRSF1B/TNFSF13B/ZAP70/ZNF683	39
GO:0050867	positive regulation of cell activation	39/288	319/17913	3.18016e-23	2.2641e-21	1.68679e-21	AIF1/C1QA/CCL19/CCL21/CCL5/CCR7/CD2/CD27/CD274/CD3E/CD4/CD40/CD6/CD74/CD86/CORO1A/CTLA4/FCER1G/GPR183/HAVCR2/HLA-DMB/HLA-DPA1/HLA-DPB1/HLA-E/HLA-F/ITGB2/LCK/LILRB4/NCKAP1L/PDCD1/PLEK/PTPRC/RASAL3/SASH3/SIRPG/TNFSF13B/TREM2/TYROBP/ZAP70	39
GO:0002696	positive regulation of leukocyte activation	38/288	305/17913	6.07651e-23	4.20922e-21	3.13593e-21	AIF1/C1QA/CCL19/CCL21/CCL5/CCR7/CD2/CD27/CD274/CD3E/CD4/CD40/CD6/CD74/CD86/CORO1A/CTLA4/FCER1G/GPR183/HAVCR2/HLA-DMB/HLA-DPA1/HLA-DPB1/HLA-E/HLA-F/ITGB2/LCK/LILRB4/NCKAP1L/PDCD1/PTPRC/RASAL3/SASH3/SIRPG/TNFSF13B/TREM2/TYROBP/ZAP70	38
GO:0007159	leukocyte cell-cell adhesion	39/288	328/17913	8.90508e-23	6.00624e-21	4.47474e-21	AIF1/CCL19/CCL21/CCL5/CCR7/CD27/CD274/CD3E/CD4/CD6/CD74/CD86/CORO1A/CTLA4/FERMT3/HAVCR2/HLA-DMB/HLA-DPA1/HLA-DPB1/HLA-E/IDO1/IRF1/ITGAL/ITGB2/JAK3/LAG3/LCK/LILRB4/NCKAP1L/PDCD1/PTPRC/RASAL3/SASH3/SELL/SELPLG/SIRPG/TIGIT/TNFSF13B/ZAP70	39
GO:0070661	leukocyte proliferation	35/288	270/17913	9.09177e-22	5.97492e-20	4.45141e-20	AIF1/BTN3A1/CCL19/CCL5/CD274/CD3E/CD4/CD40/CD6/CD74/CD79A/CORO1A/CSF1R/CTLA4/CX3CL1/GPR183/HAVCR2/HLA-DMB/HLA-DPA1/HLA-DPB1/HLA-E/IDO1/IRF1/LST1/MNDA/MZB1/NCKAP1L/PSMB10/PTPRC/RASAL3/SASH3/TNFRSF1B/TNFSF13B/TYROBP/ZAP70	35
GO:0050851	antigen receptor-mediated signaling pathway	32/288	224/17913	2.76473e-21	1.7715e-19	1.31979e-19	BTN3A1/CCR7/CD247/CD3D/CD3E/CD3G/CD4/CD79A/CTLA4/GBP1/HLA-DPA1/HLA-DPB1/HLA-DQA1/HLA-DQA2/HLA-DQB1/HLA-DQB2/HLA-DRA/HLA-DRB1/HLA-DRB5/LCK/LCP2/LILRB4/MNDA/NCKAP1L/PSMB10/PSMB9/PTPRC/SLA2/TRAC/TRBV7-9/WAS/ZAP70	32
GO:0046651	lymphocyte proliferation	33/288	244/17913	3.69786e-21	2.31161e-19	1.72219e-19	AIF1/BTN3A1/CCL19/CCL5/CD274/CD3E/CD4/CD40/CD6/CD74/CD79A/CORO1A/CTLA4/GPR183/HAVCR2/HLA-DMB/HLA-DPA1/HLA-DPB1/HLA-E/IDO1/IRF1/LST1/MNDA/MZB1/NCKAP1L/PSMB10/PTPRC/RASAL3/SASH3/TNFRSF1B/TNFSF13B/TYROBP/ZAP70	33
GO:0032943	mononuclear cell proliferation	33/288	246/17913	4.79869e-21	2.92834e-19	2.18166e-19	AIF1/BTN3A1/CCL19/CCL5/CD274/CD3E/CD4/CD40/CD6/CD74/CD79A/CORO1A/CTLA4/GPR183/HAVCR2/HLA-DMB/HLA-DPA1/HLA-DPB1/HLA-E/IDO1/IRF1/LST1/MNDA/MZB1/NCKAP1L/PSMB10/PTPRC/RASAL3/SASH3/TNFRSF1B/TNFSF13B/TYROBP/ZAP70	33
GO:0050670	regulation of lymphocyte proliferation	30/288	199/17913	1.05736e-20	6.30238e-19	4.69537e-19	AIF1/CCL19/CCL5/CD274/CD3E/CD4/CD40/CD6/CD74/CORO1A/CTLA4/GPR183/HAVCR2/HLA-DMB/HLA-DPA1/HLA-DPB1/HLA-E/IDO1/IRF1/LST1/MNDA/MZB1/NCKAP1L/PTPRC/RASAL3/SASH3/TNFRSF1B/TNFSF13B/TYROBP/ZAP70	30
GO:0032944	regulation of mononuclear cell proliferation	30/288	200/17913	1.22648e-20	7.14423e-19	5.32256e-19	AIF1/CCL19/CCL5/CD274/CD3E/CD4/CD40/CD6/CD74/CORO1A/CTLA4/GPR183/HAVCR2/HLA-DMB/HLA-DPA1/HLA-DPB1/HLA-E/IDO1/IRF1/LST1/MNDA/MZB1/NCKAP1L/PTPRC/RASAL3/SASH3/TNFRSF1B/TNFSF13B/TYROBP/ZAP70	30
GO:1903037	regulation of leukocyte cell-cell adhesion	35/288	295/17913	1.74206e-20	9.92202e-19	7.39205e-19	AIF1/CCL19/CCL21/CCL5/CCR7/CD27/CD274/CD3E/CD4/CD6/CD74/CD86/CORO1A/CTLA4/HAVCR2/HLA-DMB/HLA-DPA1/HLA-DPB1/HLA-E/IDO1/IRF1/ITGB2/JAK3/LAG3/LCK/LILRB4/NCKAP1L/PDCD1/PTPRC/RASAL3/SASH3/SIRPG/TIGIT/TNFSF13B/ZAP70	35
GO:0051251	positive regulation of lymphocyte activation	33/288	258/17913	2.17721e-20	1.21308e-18	9.03765e-19	AIF1/CCL19/CCL21/CCL5/CCR7/CD27/CD274/CD3E/CD4/CD40/CD6/CD74/CD86/CORO1A/CTLA4/GPR183/HAVCR2/HLA-DMB/HLA-DPA1/HLA-DPB1/HLA-E/HLA-F/LCK/LILRB4/NCKAP1L/PDCD1/PTPRC/RASAL3/SASH3/SIRPG/TNFSF13B/TYROBP/ZAP70	33
GO:0034341	response to interferon-gamma	28/288	173/17913	3.01583e-20	1.64459e-18	1.22524e-18	AIF1/CCL5/CD40/CIITA/GBP1/GBP2/GBP4/GBP5/HLA-B/HLA-C/HLA-DPA1/HLA-DPB1/HLA-DQA1/HLA-DQA2/HLA-DQB1/HLA-DQB2/HLA-DRA/HLA-DRB1/HLA-DRB5/HLA-E/HLA-F/IRF1/IRF8/OAS2/STAT1/TRIM22/UBD/WAS	28
GO:0070663	regulation of leukocyte proliferation	30/288	214/17913	8.96371e-20	4.68857e-18	3.49305e-18	AIF1/CCL19/CCL5/CD274/CD3E/CD4/CD40/CD6/CD74/CORO1A/CTLA4/GPR183/HAVCR2/HLA-DMB/HLA-DPA1/HLA-DPB1/HLA-E/IDO1/IRF1/LST1/MNDA/MZB1/NCKAP1L/PTPRC/RASAL3/SASH3/TNFRSF1B/TNFSF13B/TYROBP/ZAP70	30
GO:1903039	positive regulation of leukocyte cell-cell adhesion	30/288	214/17913	8.96371e-20	4.68857e-18	3.49305e-18	AIF1/CCL19/CCL21/CCL5/CCR7/CD27/CD274/CD3E/CD4/CD6/CD74/CD86/CORO1A/CTLA4/HAVCR2/HLA-DMB/HLA-DPA1/HLA-DPB1/HLA-E/ITGB2/LCK/LILRB4/NCKAP1L/PDCD1/PTPRC/RASAL3/SASH3/SIRPG/TNFSF13B/ZAP70	30
GO:0022409	positive regulation of cell-cell adhesion	32/288	251/17913	9.36752e-20	4.80179e-18	3.57741e-18	AIF1/CCL19/CCL21/CCL5/CCR7/CD27/CD274/CD3E/CD4/CD6/CD74/CD86/CORO1A/CTLA4/CX3CL1/CXCL13/HAVCR2/HLA-DMB/HLA-DPA1/HLA-DPB1/HLA-E/ITGB2/LCK/LILRB4/NCKAP1L/PDCD1/PTPRC/RASAL3/SASH3/SIRPG/TNFSF13B/ZAP70	32
GO:0050870	positive regulation of T cell activation	29/288	198/17913	1.09381e-19	5.49695e-18	4.09531e-18	AIF1/CCL19/CCL21/CCL5/CCR7/CD27/CD274/CD3E/CD4/CD6/CD74/CD86/CORO1A/CTLA4/HAVCR2/HLA-DMB/HLA-DPA1/HLA-DPB1/HLA-E/LCK/LILRB4/NCKAP1L/PDCD1/PTPRC/RASAL3/SASH3/SIRPG/TNFSF13B/ZAP70	29
GO:0071346	cellular response to interferon-gamma	26/288	153/17913	1.98222e-19	9.70143e-18	7.22771e-18	AIF1/CCL5/CIITA/GBP1/GBP2/GBP4/GBP5/HLA-B/HLA-C/HLA-DPA1/HLA-DPB1/HLA-DQA1/HLA-DQA2/HLA-DQB1/HLA-DQB2/HLA-DRA/HLA-DRB1/HLA-DRB5/HLA-E/HLA-F/IRF1/IRF8/OAS2/STAT1/TRIM22/WAS	26
GO:0019882	antigen processing and presentation	30/288	220/17913	2.00615e-19	9.70143e-18	7.22771e-18	CCL19/CCL21/CCR7/CD74/CD8A/CTSS/CYBB/FGL2/HLA-B/HLA-C/HLA-DMA/HLA-DMB/HLA-DOA/HLA-DPA1/HLA-DPB1/HLA-DQA1/HLA-DQA2/HLA-DQB1/HLA-DQB2/HLA-DRA/HLA-DRB1/HLA-DRB5/HLA-E/HLA-F/LAG3/PSMB10/PSMB9/TAP1/TREM2/WAS	30
GO:0022407	regulation of cell-cell adhesion	38/288	389/17913	3.34361e-19	1.58698e-17	1.18232e-17	AIF1/CCL19/CCL21/CCL5/CCR7/CD27/CD274/CD3E/CD4/CD6/CD74/CD86/CORO1A/CTLA4/CX3CL1/CXCL13/FERMT3/HAVCR2/HLA-DMB/HLA-DPA1/HLA-DPB1/HLA-E/IDO1/IRF1/ITGB2/JAK3/LAG3/LCK/LILRB4/NCKAP1L/PDCD1/PTPRC/RASAL3/SASH3/SIRPG/TIGIT/TNFSF13B/ZAP70	38
GO:0001819	positive regulation of cytokine production	40/288	446/17913	7.70569e-19	3.59085e-17	2.67524e-17	AIF1/AIM2/C3/C3AR1/CCL19/CCR7/CD14/CD2/CD274/CD3E/CD4/CD40/CD6/CD74/CD86/CSF1R/CX3CL1/CYBB/FCER1G/GBP5/GPSM3/HAVCR2/HLA-DPA1/HLA-DPB1/HLA-E/HLA-F/IDO1/IGHD/IRF1/IRF8/LTB/LY96/PTPRC/SAA1/SASH3/SLAMF6/STAT1/TIGIT/TREM2/TYROBP	40
GO:0060333	interferon-gamma-mediated signaling pathway	21/288	91/17913	8.29971e-19	3.7986e-17	2.83001e-17	CIITA/GBP1/GBP2/HLA-B/HLA-C/HLA-DPA1/HLA-DPB1/HLA-DQA1/HLA-DQA2/HLA-DQB1/HLA-DQB2/HLA-DRA/HLA-DRB1/HLA-DRB5/HLA-E/HLA-F/IRF1/IRF8/OAS2/STAT1/TRIM22	21
GO:0050852	T cell receptor signaling pathway	27/288	180/17913	1.1212e-18	5.04148e-17	3.75598e-17	BTN3A1/CCR7/CD247/CD3D/CD3E/CD3G/CD4/GBP1/HLA-DPA1/HLA-DPB1/HLA-DQA1/HLA-DQA2/HLA-DQB1/HLA-DQB2/HLA-DRA/HLA-DRB1/HLA-DRB5/LCK/LCP2/LILRB4/PSMB10/PSMB9/PTPRC/TRAC/TRBV7-9/WAS/ZAP70	27
GO:0050671	positive regulation of lymphocyte proliferation	22/288	125/17913	5.91408e-17	2.61341e-15	1.94703e-15	AIF1/CCL19/CCL5/CD274/CD3E/CD4/CD40/CD6/CD74/CORO1A/GPR183/HAVCR2/HLA-DMB/HLA-DPA1/HLA-DPB1/HLA-E/NCKAP1L/PTPRC/RASAL3/SASH3/TNFSF13B/ZAP70	22
GO:0032946	positive regulation of mononuclear cell proliferation	22/288	126/17913	7.06298e-17	3.06821e-15	2.28586e-15	AIF1/CCL19/CCL5/CD274/CD3E/CD4/CD40/CD6/CD74/CORO1A/GPR183/HAVCR2/HLA-DMB/HLA-DPA1/HLA-DPB1/HLA-E/NCKAP1L/PTPRC/RASAL3/SASH3/TNFSF13B/ZAP70	22
GO:0042098	T cell proliferation	25/288	177/17913	9.79538e-17	4.18426e-15	3.11734e-15	AIF1/BTN3A1/CCL19/CCL5/CD274/CD3E/CD4/CD6/CORO1A/CTLA4/HAVCR2/HLA-DMB/HLA-DPA1/HLA-DPB1/HLA-E/IDO1/IRF1/NCKAP1L/PSMB10/PTPRC/RASAL3/SASH3/TNFRSF1B/TNFSF13B/ZAP70	25
GO:0045785	positive regulation of cell adhesion	35/288	388/17913	1.1617e-16	4.88104e-15	3.63645e-15	AIF1/APBB1IP/CCL19/CCL21/CCL5/CCR7/CD27/CD274/CD3E/CD4/CD6/CD74/CD86/CORO1A/CTLA4/CX3CL1/CXCL13/HAVCR2/HLA-DMB/HLA-DPA1/HLA-DPB1/HLA-E/ITGB2/LCK/LILRB4/NCKAP1L/PDCD1/PTPRC/RASAL3/SAA1/SASH3/SIRPG/SPOCK2/TNFSF13B/ZAP70	35
GO:0042129	regulation of T cell proliferation	23/288	149/17913	2.32749e-16	9.58608e-15	7.14178e-15	AIF1/CCL19/CCL5/CD274/CD3E/CD4/CD6/CORO1A/CTLA4/HAVCR2/HLA-DMB/HLA-DPA1/HLA-DPB1/HLA-E/IDO1/IRF1/NCKAP1L/PTPRC/RASAL3/SASH3/TNFRSF1B/TNFSF13B/ZAP70	23
GO:0042102	positive regulation of T cell proliferation	19/288	90/17913	2.35631e-16	9.58608e-15	7.14178e-15	AIF1/CCL19/CCL5/CD274/CD3E/CD4/CD6/CORO1A/HAVCR2/HLA-DMB/HLA-DPA1/HLA-DPB1/HLA-E/NCKAP1L/PTPRC/RASAL3/SASH3/TNFSF13B/ZAP70	19
GO:0070665	positive regulation of leukocyte proliferation	22/288	134/17913	2.75916e-16	1.10496e-14	8.23211e-15	AIF1/CCL19/CCL5/CD274/CD3E/CD4/CD40/CD6/CD74/CORO1A/GPR183/HAVCR2/HLA-DMB/HLA-DPA1/HLA-DPB1/HLA-E/NCKAP1L/PTPRC/RASAL3/SASH3/TNFSF13B/ZAP70	22
GO:0002521	leukocyte differentiation	38/288	485/17913	5.58477e-16	2.20212e-14	1.64061e-14	BATF/BATF2/C1QC/CCL19/CCR7/CD2/CD27/CD3D/CD3E/CD4/CD74/CD79A/CD86/CSF1R/CTLA4/EVI2B/FCER1G/GPR183/HLA-DOA/IRF1/ITM2A/JAK3/LAG3/LCK/LILRB4/NCKAP1L/PLA2G2D/PTPRC/SASH3/SLAMF6/SLAMF8/SPI1/TMEM176B/TREM2/TYROBP/UBD/ZAP70/ZNF683	38
GO:0048002	antigen processing and presentation of peptide antigen	24/288	188/17913	4.27066e-15	1.65844e-13	1.23556e-13	CD74/CTSS/CYBB/HLA-B/HLA-C/HLA-DMA/HLA-DMB/HLA-DOA/HLA-DPA1/HLA-DPB1/HLA-DQA1/HLA-DQA2/HLA-DQB1/HLA-DQB2/HLA-DRA/HLA-DRB1/HLA-DRB5/HLA-E/HLA-F/LAG3/PSMB10/PSMB9/TAP1/TREM2	24
GO:0002478	antigen processing and presentation of exogenous peptide antigen	23/288	174/17913	7.54157e-15	2.88493e-13	2.14932e-13	CD74/CTSS/CYBB/HLA-B/HLA-C/HLA-DMA/HLA-DMB/HLA-DOA/HLA-DPA1/HLA-DPB1/HLA-DQA1/HLA-DQA2/HLA-DQB1/HLA-DQB2/HLA-DRA/HLA-DRB1/HLA-DRB5/HLA-E/HLA-F/LAG3/PSMB10/PSMB9/TAP1	23
GO:0019884	antigen processing and presentation of exogenous antigen	23/288	176/17913	9.70531e-15	3.65805e-13	2.7253e-13	CD74/CTSS/CYBB/HLA-B/HLA-C/HLA-DMA/HLA-DMB/HLA-DOA/HLA-DPA1/HLA-DPB1/HLA-DQA1/HLA-DQA2/HLA-DQB1/HLA-DQB2/HLA-DRA/HLA-DRB1/HLA-DRB5/HLA-E/HLA-F/LAG3/PSMB10/PSMB9/TAP1	23
GO:0030595	leukocyte chemotaxis	23/288	188/17913	4.11626e-14	1.52898e-12	1.13912e-12	AIF1/C3AR1/CCL19/CCL21/CCL4/CCL5/CCR5/CCR7/CD74/CORO1A/CX3CL1/CXCL10/CXCL11/CXCL13/CXCR3/CXCR4/GPR183/GPSM3/ITGB2/NCKAP1L/PLA2G7/SAA1/SLAMF8	23
GO:0030217	T cell differentiation	25/288	234/17913	7.29463e-14	2.67088e-12	1.98984e-12	BATF/CCL19/CCR7/CD2/CD27/CD3D/CD3E/CD4/CD74/CD86/CTLA4/GPR183/HLA-DOA/IRF1/JAK3/LAG3/LCK/LILRB4/NCKAP1L/PLA2G2D/PTPRC/SASH3/SLAMF6/ZAP70/ZNF683	25
GO:0030098	lymphocyte differentiation	29/288	325/17913	7.47347e-14	2.69782e-12	2.00992e-12	BATF/CCL19/CCR7/CD2/CD27/CD3D/CD3E/CD4/CD74/CD79A/CD86/CTLA4/GPR183/HLA-DOA/IRF1/ITM2A/JAK3/LAG3/LCK/LILRB4/NCKAP1L/PLA2G2D/PTPRC/SASH3/SLAMF6/SLAMF8/SPI1/ZAP70/ZNF683	29
GO:0002683	negative regulation of immune system process	33/288	451/17913	3.68227e-13	1.31079e-11	9.76556e-12	C1QC/CCL21/CD14/CD274/CD74/CD96/CST7/CTLA4/CX3CL1/FCER1G/FGL2/GBP1/GPR171/HAVCR2/HLA-DOA/HLA-E/HLA-F/IDO1/IRF1/JAK3/LAG3/LILRB4/LST1/LY96/MNDA/PDCD1/PTPRC/SERPING1/SLA2/SLAMF8/TIGIT/TMEM176B/TYROBP	33
GO:0098542	defense response to other organism	34/288	481/17913	4.22074e-13	1.48188e-11	1.10403e-11	ACP5/AIM2/APOBEC3G/BATF/BATF2/CD4/CD40/CLEC7A/CXCL10/CXCL13/CXCL9/FGL2/GBP1/GNLY/HAVCR2/HLA-E/IFI44L/IGHA1/IGHA2/IGHM/IGKV3-20/IRF1/IRF8/LYZ/MPEG1/MX1/OAS2/PRF1/PTPRC/RNASE6/RTP4/SLAMF8/STAT1/TRIM22	34
GO:0032103	positive regulation of response to external stimulus	27/288	315/17913	1.47359e-12	5.10378e-11	3.8024e-11	AIF1/C1QA/C3/C3AR1/CCL19/CCL21/CCL4/CCL5/CCR7/CD6/CD74/CX3CL1/CXCL10/CXCL13/CXCR4/FCER1G/GBP5/GPSM3/HAVCR2/HLA-E/IDO1/ITGB2/LY86/LY96/NCKAP1L/PLA2G7/TREM2	27
GO:0002495	antigen processing and presentation of peptide antigen via MHC class II	16/288	100/17913	5.2676e-12	1.80012e-10	1.34111e-10	CD74/CTSS/HLA-DMA/HLA-DMB/HLA-DOA/HLA-DPA1/HLA-DPB1/HLA-DQA1/HLA-DQA2/HLA-DQB1/HLA-DQB2/HLA-DRA/HLA-DRB1/HLA-DRB5/LAG3/TREM2	16
GO:0002504	antigen processing and presentation of peptide or polysaccharide antigen via MHC class II	16/288	101/17913	6.16963e-12	2.08063e-10	1.5501e-10	CD74/CTSS/HLA-DMA/HLA-DMB/HLA-DOA/HLA-DPA1/HLA-DPB1/HLA-DQA1/HLA-DQA2/HLA-DQB1/HLA-DQB2/HLA-DRA/HLA-DRB1/HLA-DRB5/LAG3/TREM2	16
GO:0060326	cell chemotaxis	23/288	253/17913	2.17025e-11	7.22383e-10	5.38187e-10	AIF1/C3AR1/CCL19/CCL21/CCL4/CCL5/CCR5/CCR7/CD74/CORO1A/CX3CL1/CXCL10/CXCL11/CXCL13/CXCR3/CXCR4/GPR183/GPSM3/ITGB2/NCKAP1L/PLA2G7/SAA1/SLAMF8	23
GO:0019886	antigen processing and presentation of exogenous peptide antigen via MHC class II	15/288	97/17913	4.08967e-11	1.34382e-09	1.00117e-09	CD74/CTSS/HLA-DMA/HLA-DMB/HLA-DOA/HLA-DPA1/HLA-DPB1/HLA-DQA1/HLA-DQA2/HLA-DQB1/HLA-DQB2/HLA-DRA/HLA-DRB1/HLA-DRB5/LAG3	15
GO:0046631	alpha-beta T cell activation	17/288	133/17913	4.62169e-11	1.49942e-09	1.11709e-09	BATF/CCL19/CD274/CD3E/CD86/GPR183/HLA-E/IRF1/JAK3/NCKAP1L/PLA2G2D/PTPRC/RASAL3/SASH3/SLAMF6/ZAP70/ZNF683	17
GO:1902105	regulation of leukocyte differentiation	23/288	267/17913	6.47494e-11	2.07441e-09	1.54547e-09	C1QC/CCL19/CD2/CD27/CD4/CD74/CD86/CTLA4/EVI2B/HLA-DOA/IRF1/JAK3/LAG3/LILRB4/NCKAP1L/PTPRC/SASH3/SLAMF8/TMEM176B/TREM2/TYROBP/ZAP70/ZNF683	23
GO:0002285	lymphocyte activation involved in immune response	18/288	158/17913	8.64437e-11	2.73525e-09	2.0378e-09	APBB1IP/BATF/CCL19/CD40/CD86/CORO1A/FGL2/GPR183/HAVCR2/HLA-DMB/HLA-F/ITGAL/ITM2A/JAK3/LCP1/PTPRC/SLAMF6/ZNF683	18
GO:0002577	regulation of antigen processing and presentation	8/288	19/17913	2.62704e-10	8.21111e-09	6.1174e-09	CCL19/CCL21/CCR7/CD74/FGL2/HLA-DOA/TREM2/WAS	8
GO:0002819	regulation of adaptive immune response	17/288	150/17913	3.17041e-10	9.79008e-09	7.29376e-09	C3/CCL19/CD274/CD4/CD40/CD48/FCER1G/HAVCR2/HLA-E/HLA-F/IRF1/JAK3/PTPRC/SASH3/TNFRSF1B/TNFSF13B/WAS	17
GO:0070098	chemokine-mediated signaling pathway	11/288	51/17913	4.1283e-10	1.25962e-08	9.38438e-09	ACKR1/CCL21/CCL5/CCR5/CCR7/CXCL10/CXCL11/CXCR3/CXCR4/CXCR6/TREM2	11
GO:0002690	positive regulation of leukocyte chemotaxis	13/288	81/17913	5.17549e-10	1.54686e-08	1.15243e-08	AIF1/C3AR1/CCL19/CCL21/CCL4/CCL5/CCR7/CD74/CXCL10/CXCL13/GPSM3/NCKAP1L/PLA2G7	13
GO:0009615	response to virus	24/288	323/17913	5.19039e-10	1.54686e-08	1.15243e-08	AIM2/APOBEC3G/CCL19/CCL4/CCL5/CD40/CXCL10/CXCL9/CXCR4/FGL2/GBP1/IFI44/IFI44L/IFIT3/IRF1/MX1/OAS2/PIM2/PRF1/PTPRC/RNASE6/RTP4/STAT1/TRIM22	24
GO:2000106	regulation of leukocyte apoptotic process	13/288	82/17913	6.063e-10	1.78615e-08	1.33071e-08	CCL19/CCL21/CCL5/CCR5/CCR7/CD27/CD274/CD3G/CD74/FCER1G/IDO1/JAK3/PDCD1	13
GO:0045580	regulation of T cell differentiation	16/288	139/17913	8.44429e-10	2.4594e-08	1.83229e-08	CCL19/CD2/CD27/CD74/CD86/CTLA4/HLA-DOA/IRF1/JAK3/LAG3/LILRB4/NCKAP1L/PTPRC/SASH3/ZAP70/ZNF683	16
GO:0002695	negative regulation of leukocyte activation	17/288	163/17913	1.16735e-09	3.36171e-08	2.50452e-08	CD274/CD74/CST7/CTLA4/CX3CL1/HAVCR2/HLA-F/IDO1/IRF1/JAK3/LAG3/LST1/MNDA/PTPRC/SLA2/TIGIT/TYROBP	17
GO:0045619	regulation of lymphocyte differentiation	17/288	164/17913	1.28372e-09	3.65574e-08	2.72359e-08	CCL19/CD2/CD27/CD74/CD86/CTLA4/HLA-DOA/IRF1/JAK3/LAG3/LILRB4/NCKAP1L/PTPRC/SASH3/SLAMF8/ZAP70/ZNF683	17
GO:0050866	negative regulation of cell activation	18/288	187/17913	1.3885e-09	3.88301e-08	2.8929e-08	APOE/CD274/CD74/CST7/CTLA4/CX3CL1/HAVCR2/HLA-F/IDO1/IRF1/JAK3/LAG3/LST1/MNDA/PTPRC/SLA2/TIGIT/TYROBP	18
GO:0002688	regulation of leukocyte chemotaxis	14/288	105/17913	1.39382e-09	3.88301e-08	2.8929e-08	AIF1/C3AR1/CCL19/CCL21/CCL4/CCL5/CCR7/CD74/CXCL10/CXCL13/GPSM3/NCKAP1L/PLA2G7/SLAMF8	14
GO:0046634	regulation of alpha-beta T cell activation	13/288	90/17913	1.99144e-09	5.48823e-08	4.08881e-08	CCL19/CD274/CD3E/CD86/HLA-E/IRF1/JAK3/NCKAP1L/PTPRC/RASAL3/SASH3/ZAP70/ZNF683	13
GO:0002407	dendritic cell chemotaxis	8/288	24/17913	2.3838e-09	6.49965e-08	4.84234e-08	CCL19/CCL21/CCL5/CCR5/CCR7/CXCR4/GPR183/SLAMF8	8
GO:2000107	negative regulation of leukocyte apoptotic process	10/288	46/17913	2.4154e-09	6.51648e-08	4.85488e-08	CCL19/CCL21/CCL5/CCR5/CCR7/CD27/CD74/FCER1G/IDO1/JAK3	10
GO:1903706	regulation of hemopoiesis	28/288	468/17913	2.49785e-09	6.66873e-08	4.9683e-08	C1QC/CCL19/CD2/CD27/CD4/CD74/CD86/CTLA4/EVI2B/GPR171/HLA-DOA/IRF1/JAK3/LAG3/LILRB4/NCKAP1L/PSMB10/PSMB9/PTPRC/SASH3/SLAMF8/SPI1/STAT1/TMEM176B/TREM2/TYROBP/ZAP70/ZNF683	28
GO:1990868	response to chemokine	11/288	60/17913	2.61299e-09	6.83378e-08	5.09127e-08	ACKR1/CCL21/CCL5/CCR5/CCR7/CXCL10/CXCL11/CXCR3/CXCR4/CXCR6/TREM2	11
GO:1990869	cellular response to chemokine	11/288	60/17913	2.61299e-09	6.83378e-08	5.09127e-08	ACKR1/CCL21/CCL5/CCR5/CCR7/CXCL10/CXCL11/CXCR3/CXCR4/CXCR6/TREM2	11
GO:0050921	positive regulation of chemotaxis	15/288	130/17913	2.77907e-09	7.19469e-08	5.36015e-08	AIF1/C3AR1/CCL19/CCL21/CCL4/CCL5/CCR7/CD74/CXCL10/CXCL13/CXCR4/GPSM3/NCKAP1L/PLA2G7/TREM2	15
GO:1903555	regulation of tumor necrosis factor superfamily cytokine production	16/288	155/17913	4.21924e-09	1.08139e-07	8.05654e-08	ACP5/CCL19/CD14/CD2/CD274/CD86/CX3CL1/CYBB/FCER1G/HAVCR2/HLA-E/LY96/PTPRC/SASH3/TREM2/TYROBP	16
GO:0001906	cell killing	16/288	156/17913	4.63423e-09	1.17599e-07	8.76133e-08	C3/CORO1A/GNLY/GZMB/GZMM/HAVCR2/HLA-E/HLA-F/LAG3/LYZ/PRF1/PTPRC/SH2D1A/SLAMF6/SLAMF7/TYROBP	16
GO:0002822	regulation of adaptive immune response based on somatic recombination of immune receptors built from immunoglobulin superfamily domains	15/288	135/17913	4.70482e-09	1.1822e-07	8.80758e-08	C3/CCL19/CD274/CD4/CD40/FCER1G/HAVCR2/HLA-E/HLA-F/JAK3/PTPRC/SASH3/TNFRSF1B/TNFSF13B/WAS	15
GO:0001909	leukocyte mediated cytotoxicity	13/288	97/17913	5.10884e-09	1.27126e-07	9.47107e-08	CORO1A/GZMB/GZMM/HAVCR2/HLA-E/HLA-F/LAG3/PRF1/PTPRC/SH2D1A/SLAMF6/SLAMF7/TYROBP	13
GO:1903557	positive regulation of tumor necrosis factor superfamily cytokine production	12/288	81/17913	6.25164e-09	1.54067e-07	1.14782e-07	CCL19/CD14/CD2/CD86/CYBB/FCER1G/HAVCR2/HLA-E/LY96/PTPRC/SASH3/TYROBP	12
GO:0036336	dendritic cell migration	8/288	27/17913	6.90039e-09	1.68435e-07	1.25487e-07	CCL19/CCL21/CCL5/CCR5/CCR7/CXCR4/GPR183/SLAMF8	8
GO:0071706	tumor necrosis factor superfamily cytokine production	16/288	161/17913	7.32886e-09	1.77206e-07	1.32021e-07	ACP5/CCL19/CD14/CD2/CD274/CD86/CX3CL1/CYBB/FCER1G/HAVCR2/HLA-E/LY96/PTPRC/SASH3/TREM2/TYROBP	16
GO:0050920	regulation of chemotaxis	17/288	186/17913	8.82397e-09	2.11363e-07	1.57469e-07	AIF1/C3AR1/CCL19/CCL21/CCL4/CCL5/CCR7/CD74/CXCL10/CXCL13/CXCR4/GPR183/GPSM3/NCKAP1L/PLA2G7/SLAMF8/TREM2	17
GO:0002687	positive regulation of leukocyte migration	14/288	121/17913	9.13885e-09	2.16878e-07	1.61578e-07	AIF1/C3AR1/CCL19/CCL21/CCL4/CCL5/CCR7/CD74/CXCL10/CXCL13/GPSM3/NCKAP1L/PLA2G7/TREM2	14
GO:0032655	regulation of interleukin-12 production	10/288	53/17913	1.04625e-08	2.46013e-07	1.83283e-07	ACP5/CCL19/CCR7/CD40/IDO1/IRF1/IRF8/JAK3/LTB/TIGIT	10
GO:0071887	leukocyte apoptotic process	13/288	103/17913	1.07657e-08	2.50841e-07	1.8688e-07	CCL19/CCL21/CCL5/CCR5/CCR7/CD27/CD274/CD3G/CD74/FCER1G/IDO1/JAK3/PDCD1	13
GO:0042113	B cell activation	18/288	215/17913	1.27989e-08	2.95527e-07	2.20172e-07	BATF/CD27/CD40/CD74/CD79A/CTLA4/GPR183/ITM2A/JAK3/MNDA/MZB1/NCKAP1L/PTPRC/SLA2/SLAMF8/TNFSF13B/TYROBP/ZAP70	18
GO:0032609	interferon-gamma production	13/288	105/17913	1.36455e-08	3.12262e-07	2.3264e-07	BTN3A1/CCR7/CD14/CD2/CD274/CD3E/CD96/HAVCR2/HLA-DPA1/HLA-DPB1/IRF8/SASH3/SLAMF6	13
GO:0072676	lymphocyte migration	12/288	87/17913	1.43898e-08	3.2638e-07	2.43158e-07	AIF1/CCL21/CCL4/CCL5/CCR7/CXCL10/CXCL11/CXCL13/CXCR3/GPR183/SAA1/ZAP70	12
GO:0031295	T cell costimulation	10/288	55/17913	1.52552e-08	3.39992e-07	2.53299e-07	CCL19/CCL21/CCR7/CD274/CD3E/CD86/CTLA4/LCK/PDCD1/TNFSF13B	10
GO:0032615	interleukin-12 production	10/288	55/17913	1.52552e-08	3.39992e-07	2.53299e-07	ACP5/CCL19/CCR7/CD40/IDO1/IRF1/IRF8/JAK3/LTB/TIGIT	10
GO:0002286	T cell activation involved in immune response	12/288	88/17913	1.64254e-08	3.62917e-07	2.70379e-07	APBB1IP/BATF/CCL19/CD86/FGL2/GPR183/HAVCR2/HLA-DMB/ITGAL/JAK3/LCP1/SLAMF6	12
GO:0042100	B cell proliferation	11/288	71/17913	1.66923e-08	3.65662e-07	2.72424e-07	CD40/CD74/CD79A/CTLA4/GPR183/MNDA/MZB1/NCKAP1L/PTPRC/TNFSF13B/TYROBP	11
GO:0048247	lymphocyte chemotaxis	9/288	42/17913	1.77494e-08	3.85523e-07	2.8722e-07	CCL21/CCL4/CCL5/CXCL10/CXCL11/CXCL13/CXCR3/GPR183/SAA1	9
GO:0031294	lymphocyte costimulation	10/288	56/17913	1.83103e-08	3.94363e-07	2.93806e-07	CCL19/CCL21/CCR7/CD274/CD3E/CD86/CTLA4/LCK/PDCD1/TNFSF13B	10
GO:0030888	regulation of B cell proliferation	10/288	57/17913	2.18937e-08	4.67612e-07	3.48378e-07	CD40/CD74/CTLA4/GPR183/MNDA/MZB1/NCKAP1L/PTPRC/TNFSF13B/TYROBP	10
GO:0050864	regulation of B cell activation	13/288	110/17913	2.41229e-08	5.10967e-07	3.80678e-07	CD27/CD40/CD74/CTLA4/GPR183/MNDA/MZB1/NCKAP1L/PTPRC/SLA2/SLAMF8/TNFSF13B/TYROBP	13
GO:0051250	negative regulation of lymphocyte activation	14/288	132/17913	2.82269e-08	5.92996e-07	4.41791e-07	CD274/CD74/CTLA4/HAVCR2/HLA-F/IDO1/IRF1/JAK3/LAG3/LST1/MNDA/SLA2/TIGIT/TYROBP	14
GO:0032649	regulation of interferon-gamma production	12/288	93/17913	3.10205e-08	6.46386e-07	4.81567e-07	CCR7/CD14/CD2/CD274/CD3E/CD96/HAVCR2/HLA-DPA1/HLA-DPB1/IRF8/SASH3/SLAMF6	12
GO:0045058	T cell selection	9/288	45/17913	3.38164e-08	6.98964e-07	5.20739e-07	BATF/CCR7/CD3D/CD3E/CD4/CD74/PTPRC/SLAMF6/ZAP70	9
GO:0050663	cytokine secretion	18/288	230/17913	3.64553e-08	7.4748e-07	5.56884e-07	AIF1/AIM2/BTN3A1/CCL19/CCR7/CD14/CD2/CD274/CSF1R/CX3CL1/GBP1/GBP5/HAVCR2/IGHD/LCP2/SAA1/SRGN/TNFRSF1B	18
GO:0002706	regulation of lymphocyte mediated immunity	14/288	136/17913	4.13694e-08	8.41507e-07	6.26935e-07	C3/CD40/CD96/FCER1G/HAVCR2/HLA-E/HLA-F/LAG3/PTPRC/SASH3/SH2D1A/SLAMF6/TNFRSF1B/WAS	14
GO:0001771	immunological synapse formation	6/288	14/17913	4.41897e-08	8.91798e-07	6.64403e-07	CCL19/CCL21/CCR7/CD6/HAVCR2/PRF1	6
GO:0032760	positive regulation of tumor necrosis factor production	11/288	78/17913	4.59004e-08	9.19084e-07	6.84732e-07	CCL19/CD14/CD2/CYBB/FCER1G/HAVCR2/HLA-E/LY96/PTPRC/SASH3/TYROBP	11
GO:0032623	interleukin-2 production	10/288	62/17913	5.07846e-08	1.009e-06	7.5172e-07	CD247/CD3E/CD4/CD86/FCER1G/GBP1/HAVCR2/LAG3/PTPRC/SASH3	10
GO:0045088	regulation of innate immune response	25/288	440/17913	5.12167e-08	1.00976e-06	7.52284e-07	AIM2/APOE/CCL5/CD14/CD96/CLEC10A/CLEC7A/CTSS/FCER1G/GBP5/HAVCR2/HLA-E/HLA-F/IRF1/ITGB2/LAG3/LY96/MNDA/PSMB10/PSMB9/SERPING1/SH2D1A/SLAMF6/SLAMF8/STAT1	25
GO:0002703	regulation of leukocyte mediated immunity	16/288	185/17913	5.31145e-08	1.03918e-06	7.74203e-07	C3/CD40/CD96/FCER1G/HAVCR2/HLA-E/HLA-F/ITGB2/JAK3/LAG3/PTPRC/SASH3/SH2D1A/SLAMF6/TNFRSF1B/WAS	16
GO:0002685	regulation of leukocyte migration	16/288	186/17913	5.7283e-08	1.11224e-06	8.28639e-07	AIF1/C3AR1/CCL19/CCL21/CCL4/CCL5/CCR7/CD74/CXCL10/CXCL13/CXCR3/GPSM3/NCKAP1L/PLA2G7/SLAMF8/TREM2	16
GO:0002228	natural killer cell mediated immunity	10/288	63/17913	5.95178e-08	1.13839e-06	8.48117e-07	CD96/CORO1A/GZMB/HAVCR2/HLA-E/HLA-F/LAG3/SH2D1A/SLAMF6/SLAMF7	10
GO:0030101	natural killer cell activation	10/288	63/17913	5.95178e-08	1.13839e-06	8.48117e-07	CD2/CORO1A/HAVCR2/HLA-E/HLA-F/ITGB2/PTPRC/SLAMF7/TYROBP/ZNF683	10
GO:0046632	alpha-beta T cell differentiation	12/288	99/17913	6.31793e-08	1.19947e-06	8.93624e-07	BATF/CCL19/CD86/GPR183/IRF1/JAK3/NCKAP1L/PLA2G2D/SASH3/SLAMF6/ZAP70/ZNF683	12
GO:0002440	production of molecular mediator of immune response	16/288	191/17913	8.29585e-08	1.5634e-06	1.16476e-06	BATF/CD40/CD74/CD96/FCER1G/FGL2/HLA-DQB1/HLA-E/HLA-F/ITM2A/JAK3/MZB1/PTPRC/SASH3/TNFRSF1B/TNFSF13B	16
GO:0010818	T cell chemotaxis	7/288	25/17913	9.68544e-08	1.81195e-06	1.34993e-06	CCL21/CCL5/CXCL10/CXCL11/CXCL13/CXCR3/GPR183	7
GO:0097529	myeloid leukocyte migration	15/288	170/17913	1.07166e-07	1.99034e-06	1.48283e-06	AIF1/C3AR1/CCL19/CCL21/CCL5/CCR7/CD74/CX3CL1/CXCL10/ITGB2/NCKAP1L/PLA2G7/SAA1/SLAMF8/TREM2	15
GO:0002699	positive regulation of immune effector process	16/288	198/17913	1.36587e-07	2.51851e-06	1.87633e-06	C3/CCL19/CD40/CD74/CD86/FCER1G/HLA-DMB/HLA-E/HLA-F/ITGB2/LAG3/MZB1/PTPRC/SASH3/SH2D1A/SLAMF6	16
GO:0006968	cellular defense response	9/288	53/17913	1.51112e-07	2.76643e-06	2.06103e-06	CCR5/CXCL9/GNLY/LSP1/LY96/MNDA/PRF1/SH2D1A/TYROBP	9
GO:0032680	regulation of tumor necrosis factor production	14/288	151/17913	1.54931e-07	2.81623e-06	2.09813e-06	ACP5/CCL19/CD14/CD2/CX3CL1/CYBB/FCER1G/HAVCR2/HLA-E/LY96/PTPRC/SASH3/TREM2/TYROBP	14
GO:0002573	myeloid leukocyte differentiation	16/288	201/17913	1.67996e-07	3.03221e-06	2.25904e-06	BATF/BATF2/C1QC/CCL19/CCR7/CD4/CD74/CSF1R/EVI2B/FCER1G/GPR183/LILRB4/SPI1/TREM2/TYROBP/UBD	16
GO:0046640	regulation of alpha-beta T cell proliferation	7/288	27/17913	1.74061e-07	3.11972e-06	2.32424e-06	CD274/CD3E/HLA-E/IRF1/PTPRC/RASAL3/ZAP70	7
GO:0002824	positive regulation of adaptive immune response based on somatic recombination of immune receptors built from immunoglobulin superfamily domains	11/288	89/17913	1.84279e-07	3.27991e-06	2.44358e-06	C3/CCL19/CD274/CD4/CD40/FCER1G/HLA-E/HLA-F/PTPRC/SASH3/TNFSF13B	11
GO:0051607	defense response to virus	17/288	231/17913	2.13395e-07	3.76492e-06	2.80492e-06	AIM2/APOBEC3G/CD40/CXCL10/CXCL9/FGL2/GBP1/IFI44L/IRF1/MX1/OAS2/PRF1/PTPRC/RNASE6/RTP4/STAT1/TRIM22	17
GO:0032640	tumor necrosis factor production	14/288	155/17913	2.14467e-07	3.76492e-06	2.80492e-06	ACP5/CCL19/CD14/CD2/CX3CL1/CYBB/FCER1G/HAVCR2/HLA-E/LY96/PTPRC/SASH3/TREM2/TYROBP	14
GO:0060337	type I interferon signaling pathway	11/288	91/17913	2.32109e-07	4.01956e-06	2.99463e-06	GBP2/HLA-B/HLA-C/HLA-E/HLA-F/IFIT3/IRF1/IRF8/MX1/OAS2/STAT1	11
GO:0071357	cellular response to type I interferon	11/288	91/17913	2.32109e-07	4.01956e-06	2.99463e-06	GBP2/HLA-B/HLA-C/HLA-E/HLA-F/IFIT3/IRF1/IRF8/MX1/OAS2/STAT1	11
GO:0002291	T cell activation via T cell receptor contact with antigen bound to MHC molecule on antigen presenting cell	5/288	10/17913	2.44815e-07	4.15537e-06	3.09581e-06	APBB1IP/FGL2/HAVCR2/HLA-DMB/ITGAL	5
GO:0045060	negative thymic T cell selection	5/288	10/17913	2.44815e-07	4.15537e-06	3.09581e-06	CCR7/CD3E/CD74/PTPRC/ZAP70	5
GO:0098883	synapse pruning	5/288	10/17913	2.44815e-07	4.15537e-06	3.09581e-06	C1QA/C1QB/C1QC/C3/CX3CL1	5
GO:0051209	release of sequestered calcium ion into cytosol	12/288	112/17913	2.5075e-07	4.20047e-06	3.12941e-06	CCL19/CCL21/CCR5/CCR7/CLIC2/CORO1A/CX3CL1/CXCL10/CXCL11/CXCL9/LCK/PTPRC	12
GO:0051283	negative regulation of sequestering of calcium ion	12/288	112/17913	2.5075e-07	4.20047e-06	3.12941e-06	CCL19/CCL21/CCR5/CCR7/CLIC2/CORO1A/CX3CL1/CXCL10/CXCL11/CXCL9/LCK/PTPRC	12
GO:0051282	regulation of sequestering of calcium ion	12/288	114/17913	3.04724e-07	5.07148e-06	3.77833e-06	CCL19/CCL21/CCR5/CCR7/CLIC2/CORO1A/CX3CL1/CXCL10/CXCL11/CXCL9/LCK/PTPRC	12
GO:0002821	positive regulation of adaptive immune response	11/288	94/17913	3.24481e-07	5.36546e-06	3.99735e-06	C3/CCL19/CD274/CD4/CD40/FCER1G/HLA-E/HLA-F/PTPRC/SASH3/TNFSF13B	11
GO:0097028	dendritic cell differentiation	8/288	43/17913	3.60557e-07	5.90622e-06	4.40022e-06	BATF/BATF2/CCL19/CCR7/SPI1/TMEM176B/TREM2/UBD	8
GO:0034340	response to type I interferon	11/288	95/17913	3.61793e-07	5.90622e-06	4.40022e-06	GBP2/HLA-B/HLA-C/HLA-E/HLA-F/IFIT3/IRF1/IRF8/MX1/OAS2/STAT1	11
GO:0045061	thymic T cell selection	6/288	19/17913	3.73085e-07	6.05201e-06	4.50884e-06	CCR7/CD3D/CD3E/CD74/PTPRC/ZAP70	6
GO:0046633	alpha-beta T cell proliferation	7/288	30/17913	3.8288e-07	6.17184e-06	4.59811e-06	CD274/CD3E/HLA-E/IRF1/PTPRC/RASAL3/ZAP70	7
GO:0042267	natural killer cell mediated cytotoxicity	9/288	59/17913	3.93815e-07	6.26925e-06	4.67068e-06	CORO1A/GZMB/HAVCR2/HLA-E/HLA-F/LAG3/SH2D1A/SLAMF6/SLAMF7	9
GO:0072678	T cell migration	9/288	59/17913	3.93815e-07	6.26925e-06	4.67068e-06	AIF1/CCL21/CCL5/CXCL10/CXCL11/CXCL13/CXCR3/GPR183/ZAP70	9
GO:0051208	sequestering of calcium ion	12/288	117/17913	4.05132e-07	6.40959e-06	4.77524e-06	CCL19/CCL21/CCR5/CCR7/CLIC2/CORO1A/CX3CL1/CXCL10/CXCL11/CXCL9/LCK/PTPRC	12
GO:0002604	regulation of dendritic cell antigen processing and presentation	5/288	11/17913	4.42927e-07	6.92208e-06	5.15705e-06	CCL19/CCL21/CCR7/CD74/FGL2	5
GO:0043383	negative T cell selection	5/288	11/17913	4.42927e-07	6.92208e-06	5.15705e-06	CCR7/CD3E/CD74/PTPRC/ZAP70	5
GO:0046635	positive regulation of alpha-beta T cell activation	9/288	61/17913	5.2844e-07	8.20843e-06	6.11541e-06	CCL19/CD3E/CD86/HLA-E/NCKAP1L/PTPRC/RASAL3/SASH3/ZAP70	9
GO:1902107	positive regulation of leukocyte differentiation	13/288	143/17913	5.4289e-07	8.38208e-06	6.24478e-06	CCL19/CD27/CD4/CD74/CD86/EVI2B/LILRB4/NCKAP1L/PTPRC/SASH3/TREM2/TYROBP/ZAP70	13
GO:0032729	positive regulation of interferon-gamma production	9/288	62/17913	6.09551e-07	9.35497e-06	6.96959e-06	CD14/CD2/CD3E/HAVCR2/HLA-DPA1/HLA-DPB1/IRF8/SASH3/SLAMF6	9
GO:0060402	calcium ion transport into cytosol	13/288	145/17913	6.37044e-07	9.71871e-06	7.24059e-06	CCL19/CCL21/CCR5/CCR7/CD4/CLIC2/CORO1A/CX3CL1/CXCL10/CXCL11/CXCL9/LCK/PTPRC	13
GO:0002468	dendritic cell antigen processing and presentation	5/288	12/17913	7.49324e-07	1.1364e-05	8.46635e-06	CCL19/CCL21/CCR7/CD74/FGL2	5
GO:0007204	positive regulation of cytosolic calcium ion concentration	17/288	255/17913	8.59165e-07	1.29532e-05	9.65031e-06	C3AR1/CCL19/CCL21/CCR5/CCR7/CD4/CD52/CLIC2/CORO1A/CX3CL1/CXCL10/CXCL11/CXCL13/CXCL9/LCK/PTPRC/SAA1	17
GO:0032653	regulation of interleukin-10 production	8/288	48/17913	8.75143e-07	1.31169e-05	9.7723e-06	CD274/FCER1G/IDO1/JAK3/SASH3/TIGIT/TREM2/TYROBP	8
GO:0097553	calcium ion transmembrane import into cytosol	12/288	126/17913	9.05205e-07	1.34886e-05	1.00492e-05	CCL19/CCL21/CCR5/CCR7/CLIC2/CORO1A/CX3CL1/CXCL10/CXCL11/CXCL9/LCK/PTPRC	12
GO:0050707	regulation of cytokine secretion	15/288	201/17913	9.36461e-07	1.38737e-05	1.03361e-05	AIF1/AIM2/CCL19/CCR7/CD14/CD2/CD274/CSF1R/CX3CL1/GBP1/HAVCR2/IGHD/SAA1/SRGN/TNFRSF1B	15
GO:0032735	positive regulation of interleukin-12 production	7/288	34/17913	9.5756e-07	1.40241e-05	1.04482e-05	CCL19/CCR7/CD40/IDO1/IRF1/IRF8/LTB	7
GO:1902622	regulation of neutrophil migration	7/288	34/17913	9.5756e-07	1.40241e-05	1.04482e-05	C3AR1/CCL19/CCL21/CCR7/CD74/NCKAP1L/SLAMF8	7
GO:0050729	positive regulation of inflammatory response	13/288	153/17913	1.17658e-06	1.71339e-05	1.2765e-05	C1QA/C3/CCR7/CD6/CX3CL1/FCER1G/GBP5/GPSM3/HLA-E/IDO1/ITGB2/PLA2G7/TREM2	13
GO:0001774	microglial cell activation	8/288	50/17913	1.21093e-06	1.73387e-05	1.29176e-05	AIF1/C1QA/CST7/CX3CL1/ITGB2/PTPRC/TREM2/TYROBP	8
GO:0002269	leukocyte activation involved in inflammatory response	8/288	50/17913	1.21093e-06	1.73387e-05	1.29176e-05	AIF1/C1QA/CST7/CX3CL1/ITGB2/PTPRC/TREM2/TYROBP	8
GO:0031343	positive regulation of cell killing	8/288	50/17913	1.21093e-06	1.73387e-05	1.29176e-05	HLA-E/HLA-F/LAG3/PRF1/PTPRC/SH2D1A/SLAMF6/TYROBP	8
GO:0032753	positive regulation of interleukin-4 production	6/288	23/17913	1.31491e-06	1.87228e-05	1.39488e-05	CD3E/CD86/FCER1G/HAVCR2/HLA-E/SASH3	6
GO:0032612	interleukin-1 production	11/288	108/17913	1.32887e-06	1.88171e-05	1.4019e-05	ACP5/AIM2/CCL19/CCR7/CX3CL1/GBP5/HAVCR2/IGHD/SAA1/TREM2/TYROBP	11
GO:0032613	interleukin-10 production	8/288	51/17913	1.41637e-06	1.9837e-05	1.47788e-05	CD274/FCER1G/IDO1/JAK3/SASH3/TIGIT/TREM2/TYROBP	8
GO:0070228	regulation of lymphocyte apoptotic process	8/288	51/17913	1.41637e-06	1.9837e-05	1.47788e-05	CCL5/CD27/CD274/CD3G/CD74/IDO1/JAK3/PDCD1	8
GO:0032496	response to lipopolysaccharide	18/288	295/17913	1.46999e-06	2.04761e-05	1.5255e-05	ACP5/CCL5/CCR5/CCR7/CD14/CD40/CD6/CD96/CX3CL1/CXCL10/HAVCR2/IDO1/IL10RA/IRF8/LY86/LY96/TNFRSF1B/TREM2	18
GO:1903708	positive regulation of hemopoiesis	14/288	182/17913	1.51199e-06	2.09472e-05	1.5606e-05	CCL19/CD27/CD4/CD74/CD86/EVI2B/LILRB4/NCKAP1L/PTPRC/SASH3/STAT1/TREM2/TYROBP/ZAP70	14
GO:0060401	cytosolic calcium ion transport	13/288	157/17913	1.57561e-06	2.17112e-05	1.61752e-05	CCL19/CCL21/CCR5/CCR7/CD4/CLIC2/CORO1A/CX3CL1/CXCL10/CXCL11/CXCL9/LCK/PTPRC	13
GO:0090023	positive regulation of neutrophil chemotaxis	6/288	24/17913	1.72964e-06	2.37062e-05	1.76615e-05	C3AR1/CCL19/CCL21/CCR7/CD74/NCKAP1L	6
GO:0035710	CD4-positive, alpha-beta T cell activation	10/288	90/17913	1.81841e-06	2.47903e-05	1.84692e-05	BATF/CCL19/CD274/CD86/GPR183/JAK3/NCKAP1L/PLA2G2D/SASH3/SLAMF6	10
GO:0002708	positive regulation of lymphocyte mediated immunity	10/288	91/17913	2.01425e-06	2.73149e-05	2.035e-05	C3/CD40/FCER1G/HLA-E/HLA-F/LAG3/PTPRC/SASH3/SH2D1A/SLAMF6	10
GO:0032663	regulation of interleukin-2 production	8/288	54/17913	2.21973e-06	2.98221e-05	2.22179e-05	CD3E/CD4/CD86/GBP1/HAVCR2/LAG3/PTPRC/SASH3	8
GO:1990266	neutrophil migration	9/288	72/17913	2.2224e-06	2.98221e-05	2.22179e-05	C3AR1/CCL19/CCL21/CCR7/CD74/ITGB2/NCKAP1L/SAA1/SLAMF8	9
GO:0043367	CD4-positive, alpha-beta T cell differentiation	9/288	74/17913	2.80607e-06	3.74581e-05	2.79068e-05	BATF/CCL19/CD86/GPR183/JAK3/NCKAP1L/PLA2G2D/SASH3/SLAMF6	9
GO:0045089	positive regulation of innate immune response	20/288	373/17913	2.82219e-06	3.74748e-05	2.79193e-05	AIM2/CCL5/CD14/CLEC10A/CLEC7A/CTSS/FCER1G/GBP5/HAVCR2/HLA-E/HLA-F/IRF1/ITGB2/LAG3/LY96/MNDA/PSMB10/PSMB9/SH2D1A/SLAMF6	20
GO:0002237	response to molecule of bacterial origin	18/288	309/17913	2.83656e-06	3.74748e-05	2.79193e-05	ACP5/CCL5/CCR5/CCR7/CD14/CD40/CD6/CD96/CX3CL1/CXCL10/HAVCR2/IDO1/IL10RA/IRF8/LY86/LY96/TNFRSF1B/TREM2	18
GO:0002507	tolerance induction	6/288	26/17913	2.87962e-06	3.76554e-05	2.80538e-05	CD274/CD3E/HAVCR2/HLA-E/IDO1/PDCD1	6
GO:0071624	positive regulation of granulocyte chemotaxis	6/288	26/17913	2.87962e-06	3.76554e-05	2.80538e-05	C3AR1/CCL19/CCL21/CCR7/CD74/NCKAP1L	6
GO:0002705	positive regulation of leukocyte mediated immunity	11/288	117/17913	2.94122e-06	3.82657e-05	2.85085e-05	C3/CD40/FCER1G/HLA-E/HLA-F/ITGB2/LAG3/PTPRC/SASH3/SH2D1A/SLAMF6	11
GO:0001912	positive regulation of leukocyte mediated cytotoxicity	7/288	40/17913	3.05568e-06	3.94119e-05	2.93625e-05	HLA-E/HLA-F/LAG3/PTPRC/SH2D1A/SLAMF6/TYROBP	7
GO:0006874	cellular calcium ion homeostasis	20/288	375/17913	3.06008e-06	3.94119e-05	2.93625e-05	APOE/C3AR1/CCL19/CCL21/CCL5/CCR5/CCR7/CD4/CD40/CD52/CLIC2/CORO1A/CX3CL1/CXCL10/CXCL11/CXCL13/CXCL9/LCK/PTPRC/SAA1	20
GO:0032652	regulation of interleukin-1 production	10/288	96/17913	3.29422e-06	4.20054e-05	3.12946e-05	ACP5/AIM2/CCL19/CCR7/CX3CL1/HAVCR2/IGHD/SAA1/TREM2/TYROBP	10
GO:0042116	macrophage activation	10/288	96/17913	3.29422e-06	4.20054e-05	3.12946e-05	AIF1/C1QA/CD74/CST7/CX3CL1/HAVCR2/ITGB2/PTPRC/TREM2/TYROBP	10
GO:0150076	neuroinflammatory response	9/288	76/17913	3.51699e-06	4.46239e-05	3.32455e-05	AIF1/C1QA/CST7/CX3CL1/ITGB2/PTPRC/TNFRSF1B/TREM2/TYROBP	9
GO:0032673	regulation of interleukin-4 production	6/288	27/17913	3.65263e-06	4.58907e-05	3.41892e-05	CD3E/CD86/FCER1G/HAVCR2/HLA-E/SASH3	6
GO:1902624	positive regulation of neutrophil migration	6/288	27/17913	3.65263e-06	4.58907e-05	3.41892e-05	C3AR1/CCL19/CCL21/CCR7/CD74/NCKAP1L	6
GO:0002715	regulation of natural killer cell mediated immunity	7/288	42/17913	4.30187e-06	5.37839e-05	4.00698e-05	CD96/HAVCR2/HLA-E/HLA-F/LAG3/SH2D1A/SLAMF6	7
GO:0061900	glial cell activation	8/288	59/17913	4.413e-06	5.49055e-05	4.09054e-05	AIF1/C1QA/CST7/CX3CL1/ITGB2/PTPRC/TREM2/TYROBP	8
GO:0001773	myeloid dendritic cell activation	6/288	28/17913	4.58637e-06	5.67869e-05	4.23071e-05	BATF/BATF2/CD2/HAVCR2/SPI1/UBD	6
GO:0051480	regulation of cytosolic calcium ion concentration	17/288	289/17913	4.72073e-06	5.81693e-05	4.3337e-05	C3AR1/CCL19/CCL21/CCR5/CCR7/CD4/CD52/CLIC2/CORO1A/CX3CL1/CXCL10/CXCL11/CXCL13/CXCL9/LCK/PTPRC/SAA1	17
GO:0097530	granulocyte migration	10/288	100/17913	4.77781e-06	5.8591e-05	4.36512e-05	C3AR1/CCL19/CCL21/CCL5/CCR7/CD74/ITGB2/NCKAP1L/SAA1/SLAMF8	10
GO:0030593	neutrophil chemotaxis	8/288	60/17913	5.02164e-06	6.1288e-05	4.56605e-05	C3AR1/CCL19/CCL21/CCR7/CD74/ITGB2/NCKAP1L/SAA1	8
GO:0055074	calcium ion homeostasis	20/288	388/17913	5.10457e-06	6.20048e-05	4.61945e-05	APOE/C3AR1/CCL19/CCL21/CCL5/CCR5/CCR7/CD4/CD40/CD52/CLIC2/CORO1A/CX3CL1/CXCL10/CXCL11/CXCL13/CXCL9/LCK/PTPRC/SAA1	20
GO:0002643	regulation of tolerance induction	5/288	17/17913	5.4802e-06	6.62535e-05	4.93599e-05	CD274/CD3E/HAVCR2/IDO1/PDCD1	5
GO:0071622	regulation of granulocyte chemotaxis	7/288	44/17913	5.94487e-06	7.12157e-05	5.30567e-05	C3AR1/CCL19/CCL21/CCL5/CCR7/CD74/NCKAP1L	7
GO:0072503	cellular divalent inorganic cation homeostasis	20/288	392/17913	5.94622e-06	7.12157e-05	5.30567e-05	APOE/C3AR1/CCL19/CCL21/CCL5/CCR5/CCR7/CD4/CD40/CD52/CLIC2/CORO1A/CX3CL1/CXCL10/CXCL11/CXCL13/CXCL9/LCK/PTPRC/SAA1	20
GO:0031341	regulation of cell killing	9/288	82/17913	6.65073e-06	7.92829e-05	5.90669e-05	HAVCR2/HLA-E/HLA-F/LAG3/PRF1/PTPRC/SH2D1A/SLAMF6/TYROBP	9
GO:0090022	regulation of neutrophil chemotaxis	6/288	30/17913	7.03576e-06	8.34845e-05	6.21972e-05	C3AR1/CCL19/CCL21/CCR7/CD74/NCKAP1L	6
GO:0042108	positive regulation of cytokine biosynthetic process	8/288	63/17913	7.29075e-06	8.61115e-05	6.41543e-05	CD3E/CD4/CD86/CYBB/IRF1/LTB/PTPRC/TYROBP	8
GO:0045582	positive regulation of T cell differentiation	9/288	83/17913	7.35579e-06	8.64811e-05	6.44298e-05	CCL19/CD27/CD74/CD86/LILRB4/NCKAP1L/PTPRC/SASH3/ZAP70	9
GO:0046641	positive regulation of alpha-beta T cell proliferation	5/288	18/17913	7.48845e-06	8.76388e-05	6.52922e-05	CD3E/HLA-E/PTPRC/RASAL3/ZAP70	5
GO:0001776	leukocyte homeostasis	9/288	84/17913	8.12385e-06	9.42146e-05	7.01913e-05	CD74/CORO1A/FCER1G/GPR183/JAK3/NCKAP1L/SIT1/TNFRSF17/TNFSF13B	9
GO:0071621	granulocyte chemotaxis	9/288	84/17913	8.12385e-06	9.42146e-05	7.01913e-05	C3AR1/CCL19/CCL21/CCL5/CCR7/CD74/ITGB2/NCKAP1L/SAA1	9
GO:0001910	regulation of leukocyte mediated cytotoxicity	8/288	64/17913	8.21734e-06	9.48696e-05	7.06793e-05	HAVCR2/HLA-E/HLA-F/LAG3/PTPRC/SH2D1A/SLAMF6/TYROBP	8
GO:0071219	cellular response to molecule of bacterial origin	13/288	183/17913	8.5805e-06	9.84841e-05	7.33721e-05	CCL5/CCR5/CD14/CD40/CD6/CX3CL1/CXCL10/HAVCR2/IRF8/LY86/LY96/TNFRSF1B/TREM2	13
GO:1903978	regulation of microglial cell activation	6/288	31/17913	8.60727e-06	9.84841e-05	7.33721e-05	C1QA/CST7/CX3CL1/ITGB2/PTPRC/TREM2	6
GO:0045076	regulation of interleukin-2 biosynthetic process	5/288	19/17913	1.00296e-05	0.000114249	8.51171e-05	CD3E/CD4/CD86/LAG3/PTPRC	5
GO:0043030	regulation of macrophage activation	8/288	66/17913	1.03711e-05	0.000116974	8.71474e-05	C1QA/CD74/CST7/CX3CL1/HAVCR2/ITGB2/PTPRC/TREM2	8
GO:0032633	interleukin-4 production	6/288	32/17913	1.04514e-05	0.000116974	8.71474e-05	CD3E/CD86/FCER1G/HAVCR2/HLA-E/SASH3	6
GO:0043368	positive T cell selection	6/288	32/17913	1.04514e-05	0.000116974	8.71474e-05	BATF/CD3D/CD74/PTPRC/SLAMF6/ZAP70	6
GO:0070232	regulation of T cell apoptotic process	6/288	32/17913	1.04514e-05	0.000116974	8.71474e-05	CCL5/CD27/CD274/IDO1/JAK3/PDCD1	6
GO:0042742	defense response to bacterium	15/288	245/17913	1.06996e-05	0.00011923	8.88285e-05	ACP5/CD4/CXCL13/GNLY/HAVCR2/HLA-E/IGHA1/IGHA2/IGHM/IGKV3-20/IRF8/LYZ/MPEG1/RNASE6/SLAMF8	15
GO:0070227	lymphocyte apoptotic process	8/288	67/17913	1.16149e-05	0.00012887	9.60103e-05	CCL5/CD27/CD274/CD3G/CD74/IDO1/JAK3/PDCD1	8
GO:0002456	T cell mediated immunity	9/288	88/17913	1.19212e-05	0.000131167	9.77211e-05	BTN3A3/GZMM/HLA-E/HLA-F/PRF1/PTPRC/SASH3/TNFRSF1B/WAS	9
GO:0030099	myeloid cell differentiation	20/288	411/17913	1.19242e-05	0.000131167	9.77211e-05	BATF/BATF2/C1QC/CCL19/CCR7/CD4/CD74/CSF1R/EVI2B/FCER1G/GPR171/GPR183/IRF8/LILRB4/NCKAP1L/SPI1/STAT1/TREM2/TYROBP/UBD	20
GO:0072507	divalent inorganic cation homeostasis	20/288	412/17913	1.23532e-05	0.000135305	0.000100804	APOE/C3AR1/CCL19/CCL21/CCL5/CCR5/CCR7/CD4/CD40/CD52/CLIC2/CORO1A/CX3CL1/CXCL10/CXCL11/CXCL13/CXCL9/LCK/PTPRC/SAA1	20
GO:0002438	acute inflammatory response to antigenic stimulus	5/288	20/17913	1.31976e-05	0.000142723	0.000106331	C3/CCR7/CD6/FCER1G/HLA-E	5
GO:0033630	positive regulation of cell adhesion mediated by integrin	5/288	20/17913	1.31976e-05	0.000142723	0.000106331	CCL21/CCL5/CD3E/CXCL13/NCKAP1L	5
GO:0042832	defense response to protozoan	5/288	20/17913	1.31976e-05	0.000142723	0.000106331	BATF/BATF2/CD40/CLEC7A/IRF8	5
GO:0002700	regulation of production of molecular mediator of immune response	11/288	138/17913	1.44784e-05	0.000155916	0.00011616	CD40/CD74/CD96/FCER1G/HLA-E/HLA-F/JAK3/MZB1/PTPRC/SASH3/TNFRSF1B	11
GO:2000403	positive regulation of lymphocyte migration	6/288	34/17913	1.5098e-05	0.000161909	0.000120625	AIF1/CCL21/CCL4/CCL5/CXCL10/CXCL13	6
GO:0007249	I-kappaB kinase/NF-kappaB signaling	15/288	253/17913	1.56667e-05	0.000167307	0.000124646	APOL3/CCL19/CCL21/CCR7/CD14/CD4/CD40/CD74/CX3CL1/LY96/PIM2/SECTM1/STAT1/TRIM22/UBD	15
GO:0150077	regulation of neuroinflammatory response	7/288	51/17913	1.63156e-05	0.000173514	0.00012927	C1QA/CST7/CX3CL1/ITGB2/PTPRC/TNFRSF1B/TREM2	7
GO:0051235	maintenance of location	16/288	286/17913	1.68211e-05	0.000178151	0.000132725	APOE/C3/CCL19/CCL21/CCR5/CCR7/CD4/CLIC2/CORO1A/CX3CL1/CXCL10/CXCL11/CXCL9/LCK/PTPRC/SRGN	16
GO:0001562	response to protozoan	5/288	21/17913	1.70949e-05	0.000180305	0.00013433	BATF/BATF2/CD40/CLEC7A/IRF8	5
GO:0045621	positive regulation of lymphocyte differentiation	9/288	93/17913	1.87119e-05	0.000196552	0.000146434	CCL19/CD27/CD74/CD86/LILRB4/NCKAP1L/PTPRC/SASH3/ZAP70	9
GO:0033632	regulation of cell-cell adhesion mediated by integrin	4/288	11/17913	1.97567e-05	0.000205839	0.000153353	CCL5/CD3E/CXCL13/FERMT3	4
GO:0045059	positive thymic T cell selection	4/288	11/17913	1.97567e-05	0.000205839	0.000153353	CD3D/CD74/PTPRC/ZAP70	4
GO:0001818	negative regulation of cytokine production	16/288	290/17913	1.99536e-05	0.000207049	0.000154255	ACP5/CD274/CD96/CX3CL1/GBP1/HAVCR2/HLA-F/IDO1/JAK3/LAG3/NCKAP1L/PTPRC/SRGN/TIGIT/TREM2/TYROBP	16
GO:0033622	integrin activation	5/288	22/17913	2.18331e-05	0.000224732	0.000167428	CX3CL1/CXCL13/FERMT3/MZB1/PLEK	5
GO:0042094	interleukin-2 biosynthetic process	5/288	22/17913	2.18331e-05	0.000224732	0.000167428	CD3E/CD4/CD86/LAG3/PTPRC	5
GO:0043123	positive regulation of I-kappaB kinase/NF-kappaB signaling	12/288	172/17913	2.28238e-05	0.00023399	0.000174326	APOL3/CCL19/CCL21/CCR7/CD4/CD40/CD74/CX3CL1/PIM2/SECTM1/TRIM22/UBD	12
GO:1903038	negative regulation of leukocyte cell-cell adhesion	10/288	121/17913	2.59726e-05	0.00026521	0.000197586	CCL21/CD274/CD74/CTLA4/HAVCR2/IDO1/IRF1/JAK3/LAG3/TIGIT	10
GO:0002479	antigen processing and presentation of exogenous peptide antigen via MHC class I, TAP-dependent	8/288	75/17913	2.68874e-05	0.000273462	0.000203733	CYBB/HLA-B/HLA-C/HLA-E/HLA-F/PSMB10/PSMB9/TAP1	8
GO:0002377	immunoglobulin production	9/288	98/17913	2.85461e-05	0.000288046	0.000214599	BATF/CD40/FGL2/HLA-DQB1/HLA-E/ITM2A/MZB1/PTPRC/TNFSF13B	9
GO:0050848	regulation of calcium-mediated signaling	9/288	98/17913	2.85461e-05	0.000288046	0.000214599	CCL4/CD3E/CD4/CLIC2/GBP1/PLEK/SLA2/TREM2/ZAP70	9
GO:0071222	cellular response to lipopolysaccharide	12/288	176/17913	2.86723e-05	0.000288185	0.000214702	CCL5/CCR5/CD14/CD40/CD6/CX3CL1/CXCL10/HAVCR2/IRF8/LY86/LY96/TNFRSF1B	12
GO:0002863	positive regulation of inflammatory response to antigenic stimulus	4/288	12/17913	2.92604e-05	0.000292947	0.00021825	C3/CCR7/FCER1G/HLA-E	4
GO:0071216	cellular response to biotic stimulus	13/288	206/17913	3.02666e-05	0.000301841	0.000224876	CCL5/CCR5/CD14/CD40/CD6/CX3CL1/CXCL10/HAVCR2/IRF8/LY86/LY96/TNFRSF1B/TREM2	13
GO:0031348	negative regulation of defense response	14/288	237/17913	3.13137e-05	0.000311074	0.000231755	ACP5/APOE/CD96/CST7/CX3CL1/FGL2/HAVCR2/HLA-E/HLA-F/PTPRC/SAA1/SERPING1/SLAMF8/TNFRSF1B	14
GO:0030890	positive regulation of B cell proliferation	6/288	39/17913	3.42379e-05	0.000337047	0.000251105	CD40/CD74/GPR183/NCKAP1L/PTPRC/TNFSF13B	6
GO:0042269	regulation of natural killer cell mediated cytotoxicity	6/288	39/17913	3.42379e-05	0.000337047	0.000251105	HAVCR2/HLA-E/HLA-F/LAG3/SH2D1A/SLAMF6	6
GO:0045954	positive regulation of natural killer cell mediated cytotoxicity	5/288	24/17913	3.43228e-05	0.000337047	0.000251105	HLA-E/HLA-F/LAG3/SH2D1A/SLAMF6	5
GO:0007162	negative regulation of cell adhesion	15/288	271/17913	3.49202e-05	0.000341605	0.000254501	ADAMDEC1/ARHGDIB/CCL21/CD274/CD74/CTLA4/CX3CL1/GBP1/HAVCR2/IDO1/IRF1/JAK3/LAG3/PTPRC/TIGIT	15
GO:0042590	antigen processing and presentation of exogenous peptide antigen via MHC class I	8/288	78/17913	3.58452e-05	0.00034932	0.000260249	CYBB/HLA-B/HLA-C/HLA-E/HLA-F/PSMB10/PSMB9/TAP1	8
GO:0002791	regulation of peptide secretion	21/288	483/17913	3.84554e-05	0.000373338	0.000278142	AIF1/AIM2/APOE/CCL19/CCL5/CCR7/CD14/CD2/CD274/CD40/CD74/CSF1R/CX3CL1/GBP1/HAVCR2/HLA-E/IGHD/SAA1/SRGN/TNFRSF1B/TREM2	21
GO:0019835	cytolysis	6/288	40/17913	3.97406e-05	0.000384359	0.000286353	GZMA/GZMB/GZMH/GZMM/LYZ/PRF1	6
GO:0002864	regulation of acute inflammatory response to antigenic stimulus	4/288	13/17913	4.1731e-05	0.000397608	0.000296224	C3/CCR7/FCER1G/HLA-E	4
GO:0035723	interleukin-15-mediated signaling pathway	4/288	13/17913	4.1731e-05	0.000397608	0.000296224	CD4/IL2RB/IL2RG/JAK3	4
GO:0045086	positive regulation of interleukin-2 biosynthetic process	4/288	13/17913	4.1731e-05	0.000397608	0.000296224	CD3E/CD4/CD86/PTPRC	4
GO:0071350	cellular response to interleukin-15	4/288	13/17913	4.1731e-05	0.000397608	0.000296224	CD4/IL2RB/IL2RG/JAK3	4
GO:0090025	regulation of monocyte chemotaxis	5/288	25/17913	4.23422e-05	0.000400454	0.000298344	AIF1/CCL5/CXCL10/PLA2G7/SLAMF8	5
GO:1901623	regulation of lymphocyte chemotaxis	5/288	25/17913	4.23422e-05	0.000400454	0.000298344	CCL21/CCL4/CCL5/CXCL10/CXCL13	5
GO:0050868	negative regulation of T cell activation	9/288	104/17913	4.58285e-05	0.000431206	0.000321255	CD274/CD74/CTLA4/HAVCR2/IDO1/IRF1/JAK3/LAG3/TIGIT	9
GO:0006911	phagocytosis, engulfment	6/288	41/17913	4.59302e-05	0.000431206	0.000321255	AIF1/C3/FCER1G/ITGB2/NCKAP1L/TREM2	6
GO:0002260	lymphocyte homeostasis	7/288	60/17913	4.81115e-05	0.000450036	0.000335283	CD74/CORO1A/JAK3/NCKAP1L/SIT1/TNFRSF17/TNFSF13B	7
GO:0070374	positive regulation of ERK1 and ERK2 cascade	12/288	186/17913	4.93054e-05	0.000459526	0.000342354	APOE/CCL19/CCL21/CCR7/CD4/CD74/CSF1R/CX3CL1/GPR183/HAVCR2/PTPRC/TREM2	12
GO:0060142	regulation of syncytium formation by plasma membrane fusion	5/288	26/17913	5.1738e-05	0.000480451	0.000357943	CD53/CXCL10/CXCL9/TREM2/TYROBP	5
GO:0050708	regulation of protein secretion	20/288	456/17913	5.21888e-05	0.000482888	0.000359759	AIF1/AIM2/APOE/CCL19/CCL5/CCR7/CD14/CD2/CD274/CD40/CSF1R/CX3CL1/GBP1/HAVCR2/HLA-E/IGHD/SAA1/SRGN/TNFRSF1B/TREM2	20
GO:0019722	calcium-mediated signaling	12/288	188/17913	5.47022e-05	0.000504054	0.000375528	CCL4/CCR5/CD3E/CD4/CLIC2/CXCR4/GBP1/PLEK/PTPRC/SLA2/TREM2/ZAP70	12
GO:0050715	positive regulation of cytokine secretion	10/288	132/17913	5.48697e-05	0.000504054	0.000375528	AIF1/AIM2/CCL19/CD14/CD2/CD274/CSF1R/HAVCR2/IGHD/SAA1	10
GO:0002718	regulation of cytokine production involved in immune response	8/288	83/17913	5.62647e-05	0.000515023	0.0003837	CD74/CD96/FCER1G/HLA-E/HLA-F/JAK3/SASH3/TNFRSF1B	8
GO:0019883	antigen processing and presentation of endogenous antigen	4/288	14/17913	5.76855e-05	0.000522431	0.000389219	CD74/HLA-E/HLA-F/TAP1	4
GO:0070234	positive regulation of T cell apoptotic process	4/288	14/17913	5.76855e-05	0.000522431	0.000389219	CCL5/CD274/IDO1/PDCD1	4
GO:0070672	response to interleukin-15	4/288	14/17913	5.76855e-05	0.000522431	0.000389219	CD4/IL2RB/IL2RG/JAK3	4
GO:0034612	response to tumor necrosis factor	15/288	284/17913	5.96219e-05	0.000538066	0.000400867	AIM2/CCL5/CD14/CD27/CD40/GBP1/GBP2/LTB/PSMB10/PSMB9/STAT1/TNFRSF17/TNFRSF1B/TNFSF13B/UBD	15
GO:0042119	neutrophil activation	21/288	499/17913	6.14038e-05	0.000552203	0.0004114	ARHGAP9/C3/C3AR1/CCL5/CD14/CD53/CTSS/CYBB/FCER1G/FGL2/GMFG/ITGAL/ITGB2/LYZ/MNDA/NCKAP1L/PTPRC/SELL/TBC1D10C/TNFRSF1B/TYROBP	21
GO:0046637	regulation of alpha-beta T cell differentiation	7/288	63/17913	6.61509e-05	0.000592814	0.000441655	CCL19/CD86/JAK3/NCKAP1L/SASH3/ZAP70/ZNF683	7
GO:0019731	antibacterial humoral response	6/288	44/17913	6.92525e-05	0.000618447	0.000460752	HLA-E/IGHA1/IGHA2/IGHM/IGKV3-20/RNASE6	6
GO:0042035	regulation of cytokine biosynthetic process	9/288	110/17913	7.12243e-05	0.000633847	0.000472226	CD3E/CD4/CD86/CYBB/IRF1/LAG3/LTB/PTPRC/TYROBP	9
GO:0043122	regulation of I-kappaB kinase/NF-kappaB signaling	13/288	224/17913	7.18167e-05	0.000636907	0.000474505	APOL3/CCL19/CCL21/CCR7/CD4/CD40/CD74/CX3CL1/PIM2/SECTM1/STAT1/TRIM22/UBD	13
GO:0006875	cellular metal ion homeostasis	20/288	467/17913	7.2469e-05	0.000640476	0.000477164	APOE/C3AR1/CCL19/CCL21/CCL5/CCR5/CCR7/CD4/CD40/CD52/CLIC2/CORO1A/CX3CL1/CXCL10/CXCL11/CXCL13/CXCL9/LCK/PTPRC/SAA1	20
GO:0002717	positive regulation of natural killer cell mediated immunity	5/288	28/17913	7.52926e-05	0.000656378	0.000489011	HLA-E/HLA-F/LAG3/SH2D1A/SLAMF6	5
GO:0032814	regulation of natural killer cell activation	5/288	28/17913	7.52926e-05	0.000656378	0.000489011	HAVCR2/HLA-E/HLA-F/TYROBP/ZNF683	5
GO:0070229	negative regulation of lymphocyte apoptotic process	5/288	28/17913	7.52926e-05	0.000656378	0.000489011	CCL5/CD27/CD74/IDO1/JAK3	5
GO:2000406	positive regulation of T cell migration	5/288	28/17913	7.52926e-05	0.000656378	0.000489011	AIF1/CCL21/CCL5/CXCL10/CXCL13	5
GO:0002716	negative regulation of natural killer cell mediated immunity	4/288	15/17913	7.76691e-05	0.000670255	0.00049935	CD96/HAVCR2/HLA-E/HLA-F	4
GO:0010819	regulation of T cell chemotaxis	4/288	15/17913	7.76691e-05	0.000670255	0.00049935	CCL21/CCL5/CXCL10/CXCL13	4
GO:2001185	regulation of CD8-positive, alpha-beta T cell activation	4/288	15/17913	7.76691e-05	0.000670255	0.00049935	CD274/HLA-E/IRF1/NCKAP1L	4
GO:0033628	regulation of cell adhesion mediated by integrin	6/288	45/17913	7.88384e-05	0.000675796	0.000503478	CCL21/CCL5/CD3E/CXCL13/FERMT3/NCKAP1L	6
GO:0071675	regulation of mononuclear cell migration	6/288	45/17913	7.88384e-05	0.000675796	0.000503478	AIF1/C3AR1/CCL5/CXCL10/PLA2G7/SLAMF8	6
GO:0032945	negative regulation of mononuclear cell proliferation	7/288	65/17913	8.09926e-05	0.000689648	0.000513798	CD274/CTLA4/HAVCR2/IDO1/LST1/MNDA/TYROBP	7
GO:0050672	negative regulation of lymphocyte proliferation	7/288	65/17913	8.09926e-05	0.000689648	0.000513798	CD274/CTLA4/HAVCR2/IDO1/LST1/MNDA/TYROBP	7
GO:0070231	T cell apoptotic process	6/288	46/17913	8.94524e-05	0.000759161	0.000565586	CCL5/CD27/CD274/IDO1/JAK3/PDCD1	6
GO:0045807	positive regulation of endocytosis	10/288	141/17913	9.56621e-05	0.000809182	0.000602852	APOE/C3/CCL19/CCL21/CD14/IL2RB/IL2RG/NCKAP1L/PTPRC/SFRP4	10
GO:0033631	cell-cell adhesion mediated by integrin	4/288	16/17913	0.000102252	0.00086208	0.000642263	CCL5/CD3E/CXCL13/FERMT3	4
GO:0032743	positive regulation of interleukin-2 production	5/288	30/17913	0.000106341	0.000893612	0.000665755	CD3E/CD4/CD86/PTPRC/SASH3	5
GO:0002698	negative regulation of immune effector process	9/288	116/17913	0.000107543	0.000898139	0.000669127	CD96/FGL2/HAVCR2/HLA-E/HLA-F/JAK3/PTPRC/SERPING1/SLAMF8	9
GO:0050777	negative regulation of immune response	10/288	143/17913	0.00010758	0.000898139	0.000669127	CD96/CTLA4/HAVCR2/HLA-E/HLA-F/JAK3/PDCD1/PTPRC/SERPING1/SLAMF8	10
GO:0002704	negative regulation of leukocyte mediated immunity	6/288	48/17913	0.000114081	0.000949321	0.000707258	CD96/HAVCR2/HLA-E/HLA-F/JAK3/PTPRC	6
GO:0043900	regulation of multi-organism process	18/288	408/17913	0.00011494	0.000953366	0.000710272	AIM2/APOBEC3G/APOE/ARHGDIB/CCL4/CCL5/CD4/CD74/CX3CL1/CXCR4/FGL2/HAVCR2/IRF8/LY86/LY96/MX1/PRF1/STAT1	18
GO:0043312	neutrophil degranulation	20/288	485/17913	0.000120988	0.0010003	0.000745239	ARHGAP9/C3/C3AR1/CD14/CD53/CTSS/CYBB/FCER1G/FGL2/GMFG/ITGAL/ITGB2/LYZ/MNDA/NCKAP1L/PTPRC/SELL/TBC1D10C/TNFRSF1B/TYROBP	20
GO:0002702	positive regulation of production of molecular mediator of immune response	8/288	93/17913	0.000126502	0.00103918	0.000774208	CD40/CD74/FCER1G/HLA-E/HLA-F/MZB1/PTPRC/SASH3	8
GO:0032611	interleukin-1 beta production	8/288	93/17913	0.000126502	0.00103918	0.000774208	ACP5/AIM2/CCL19/CCR7/CX3CL1/GBP5/TREM2/TYROBP	8
GO:0050871	positive regulation of B cell activation	7/288	70/17913	0.000130249	0.00106654	0.000794592	CD27/CD40/CD74/GPR183/NCKAP1L/PTPRC/TNFSF13B	7
GO:0002283	neutrophil activation involved in immune response	20/288	488/17913	0.000131404	0.00107257	0.000799083	ARHGAP9/C3/C3AR1/CD14/CD53/CTSS/CYBB/FCER1G/FGL2/GMFG/ITGAL/ITGB2/LYZ/MNDA/NCKAP1L/PTPRC/SELL/TBC1D10C/TNFRSF1B/TYROBP	20
GO:0070233	negative regulation of T cell apoptotic process	4/288	17/17913	0.000132028	0.00107425	0.000800331	CCL5/CD27/IDO1/JAK3	4
GO:0042089	cytokine biosynthetic process	9/288	120/17913	0.000139502	0.00113147	0.000842961	CD3E/CD4/CD86/CYBB/IRF1/LAG3/LTB/PTPRC/TYROBP	9
GO:0070664	negative regulation of leukocyte proliferation	7/288	71/17913	0.000142535	0.00115181	0.000858119	CD274/CTLA4/HAVCR2/IDO1/LST1/MNDA/TYROBP	7
GO:0032732	positive regulation of interleukin-1 production	6/288	50/17913	0.000143808	0.00115181	0.000858119	AIM2/CCL19/HAVCR2/IGHD/SAA1/TYROBP	6
GO:0099024	plasma membrane invagination	6/288	50/17913	0.000143808	0.00115181	0.000858119	AIF1/C3/FCER1G/ITGB2/NCKAP1L/TREM2	6
GO:1905517	macrophage migration	6/288	50/17913	0.000143808	0.00115181	0.000858119	C3AR1/CCL5/CX3CL1/SAA1/SLAMF8/TREM2	6
GO:0032733	positive regulation of interleukin-10 production	5/288	32/17913	0.000146374	0.00116871	0.000870706	CD274/FCER1G/SASH3/TIGIT/TREM2	5
GO:0002474	antigen processing and presentation of peptide antigen via MHC class I	8/288	95/17913	0.000146868	0.00116901	0.000870933	CYBB/HLA-B/HLA-C/HLA-E/HLA-F/PSMB10/PSMB9/TAP1	8
GO:0042107	cytokine metabolic process	9/288	121/17913	0.000148625	0.00117934	0.000878625	CD3E/CD4/CD86/CYBB/IRF1/LAG3/LTB/PTPRC/TYROBP	9
GO:0048872	homeostasis of number of cells	13/288	241/17913	0.000149677	0.00118402	0.00088211	CCR7/CD74/CORO1A/FCER1G/GPR183/JAK3/NCKAP1L/SASH3/SIT1/SPI1/STAT1/TNFRSF17/TNFSF13B	13
GO:0002532	production of molecular mediator involved in inflammatory response	7/288	72/17913	0.000155743	0.00122821	0.000915038	CD6/CD96/FCER1G/GBP5/GPSM3/IDO1/SLAMF8	7
GO:0001911	negative regulation of leukocyte mediated cytotoxicity	4/288	18/17913	0.000167611	0.00130178	0.000969845	HAVCR2/HLA-E/HLA-F/PTPRC	4
GO:0032693	negative regulation of interleukin-10 production	4/288	18/17913	0.000167611	0.00130178	0.000969845	CD274/IDO1/JAK3/TYROBP	4
GO:0043011	myeloid dendritic cell differentiation	4/288	18/17913	0.000167611	0.00130178	0.000969845	BATF/BATF2/SPI1/UBD	4
GO:0070230	positive regulation of lymphocyte apoptotic process	4/288	18/17913	0.000167611	0.00130178	0.000969845	CCL5/CD274/IDO1/PDCD1	4
GO:0090026	positive regulation of monocyte chemotaxis	4/288	18/17913	0.000167611	0.00130178	0.000969845	AIF1/CCL5/CXCL10/PLA2G7	4
GO:0001913	T cell mediated cytotoxicity	5/288	33/17913	0.000170261	0.00131837	0.000982204	GZMM/HLA-E/HLA-F/PRF1/PTPRC	5
GO:0002446	neutrophil mediated immunity	20/288	499/17913	0.000176696	0.00136407	0.00101625	ARHGAP9/C3/C3AR1/CD14/CD53/CTSS/CYBB/FCER1G/FGL2/GMFG/ITGAL/ITGB2/LYZ/MNDA/NCKAP1L/PTPRC/SELL/TBC1D10C/TNFRSF1B/TYROBP	20
GO:1902106	negative regulation of leukocyte differentiation	8/288	99/17913	0.000195738	0.00150654	0.00112239	C1QC/CD74/CTLA4/IRF1/JAK3/LAG3/LILRB4/TMEM176B	8
GO:0045730	respiratory burst	5/288	34/17913	0.000197014	0.00151181	0.00112632	CD52/CYBB/IGHA1/IGHA2/SLAMF8	5
GO:0035458	cellular response to interferon-beta	4/288	19/17913	0.000209633	0.00159907	0.00119133	AIM2/IRF1/MNDA/STAT1	4
GO:0140131	positive regulation of lymphocyte chemotaxis	4/288	19/17913	0.000209633	0.00159907	0.00119133	CCL21/CCL4/CCL5/CXCL13	4
GO:0002367	cytokine production involved in immune response	8/288	101/17913	0.000224767	0.00170943	0.00127355	CD74/CD96/FCER1G/HLA-E/HLA-F/JAK3/SASH3/TNFRSF1B	8
GO:0045066	regulatory T cell differentiation	5/288	35/17913	0.000226853	0.00171512	0.00127779	CTLA4/IRF1/LAG3/LILRB4/PLA2G2D	5
GO:0048246	macrophage chemotaxis	5/288	35/17913	0.000226853	0.00171512	0.00127779	C3AR1/CCL5/CX3CL1/SAA1/SLAMF8	5
GO:0008037	cell recognition	9/288	129/17913	0.000241162	0.00181793	0.00135439	CCL19/CCL21/CCR7/CD5/CD6/CLEC7A/CXCR4/HAVCR2/PRF1	9
GO:0019932	second-messenger-mediated signaling	16/288	360/17913	0.000252631	0.00189881	0.00141464	APOE/CCL4/CCR5/CD3E/CD4/CLIC2/CXCL10/CXCL11/CXCL9/CXCR4/GBP1/PLEK/PTPRC/SLA2/TREM2/ZAP70	16
GO:0002714	positive regulation of B cell mediated immunity	5/288	37/17913	0.00029672	0.00221718	0.00165183	C3/CD40/FCER1G/HLA-E/PTPRC	5
GO:0002891	positive regulation of immunoglobulin mediated immune response	5/288	37/17913	0.00029672	0.00221718	0.00165183	C3/CD40/FCER1G/HLA-E/PTPRC	5
GO:0045824	negative regulation of innate immune response	6/288	57/17913	0.000298945	0.00222731	0.00165938	CD96/HAVCR2/HLA-E/HLA-F/SERPING1/SLAMF8	6
GO:0019730	antimicrobial humoral response	8/288	106/17913	0.00031305	0.00232564	0.00173264	GNLY/HLA-E/IGHA1/IGHA2/IGHM/IGKV3-20/LYZ/RNASE6	8
GO:0010324	membrane invagination	6/288	58/17913	0.000328996	0.00243002	0.0018104	AIF1/C3/FCER1G/ITGB2/NCKAP1L/TREM2	6
GO:0042093	T-helper cell differentiation	6/288	58/17913	0.000328996	0.00243002	0.0018104	BATF/CCL19/CD86/GPR183/JAK3/SLAMF6	6
GO:0002707	negative regulation of lymphocyte mediated immunity	5/288	38/17913	0.000337228	0.00248367	0.00185037	CD96/HAVCR2/HLA-E/HLA-F/PTPRC	5
GO:0032651	regulation of interleukin-1 beta production	7/288	82/17913	0.000350687	0.00257539	0.0019187	ACP5/AIM2/CCL19/CCR7/CX3CL1/TREM2/TYROBP	7
GO:2000514	regulation of CD4-positive, alpha-beta T cell activation	6/288	59/17913	0.000361364	0.00264621	0.00197147	CCL19/CD274/CD86/JAK3/NCKAP1L/SASH3	6
GO:0033209	tumor necrosis factor-mediated signaling pathway	10/288	167/17913	0.000379994	0.00275762	0.00205447	AIM2/CD27/CD40/LTB/PSMB10/PSMB9/STAT1/TNFRSF17/TNFRSF1B/TNFSF13B	10
GO:0031342	negative regulation of cell killing	4/288	22/17913	0.000380881	0.00275762	0.00205447	HAVCR2/HLA-E/HLA-F/PTPRC	4
GO:0036037	CD8-positive, alpha-beta T cell activation	4/288	22/17913	0.000380881	0.00275762	0.00205447	CD274/HLA-E/IRF1/NCKAP1L	4
GO:0150079	negative regulation of neuroinflammatory response	4/288	22/17913	0.000380881	0.00275762	0.00205447	CST7/CX3CL1/PTPRC/TNFRSF1B	4
GO:0071356	cellular response to tumor necrosis factor	13/288	266/17913	0.000390536	0.00281956	0.00210061	AIM2/CCL5/CD27/CD40/GBP1/GBP2/LTB/PSMB10/PSMB9/STAT1/TNFRSF17/TNFRSF1B/TNFSF13B	13
GO:0002294	CD4-positive, alpha-beta T cell differentiation involved in immune response	6/288	60/17913	0.000396169	0.00283626	0.00211306	BATF/CCL19/CD86/GPR183/JAK3/SLAMF6	6
GO:0050701	interleukin-1 secretion	6/288	60/17913	0.000396169	0.00283626	0.00211306	AIM2/CCL19/CCR7/GBP5/IGHD/SAA1	6
GO:2000401	regulation of lymphocyte migration	6/288	60/17913	0.000396169	0.00283626	0.00211306	AIF1/CCL21/CCL4/CCL5/CXCL10/CXCL13	6
GO:0022408	negative regulation of cell-cell adhesion	10/288	169/17913	0.00041759	0.00298129	0.00222111	CCL21/CD274/CD74/CTLA4/HAVCR2/IDO1/IRF1/JAK3/LAG3/TIGIT	10
GO:0002831	regulation of response to biotic stimulus	9/288	139/17913	0.000419562	0.00298705	0.00222539	AIM2/APOBEC3G/CD274/CX3CL1/FGL2/HAVCR2/LY86/LY96/STAT1	9
GO:0002287	alpha-beta T cell activation involved in immune response	6/288	61/17913	0.00043354	0.00305264	0.00227427	BATF/CCL19/CD86/GPR183/JAK3/SLAMF6	6
GO:0002293	alpha-beta T cell differentiation involved in immune response	6/288	61/17913	0.00043354	0.00305264	0.00227427	BATF/CCL19/CD86/GPR183/JAK3/SLAMF6	6
GO:0002709	regulation of T cell mediated immunity	6/288	61/17913	0.00043354	0.00305264	0.00227427	HLA-E/HLA-F/PTPRC/SASH3/TNFRSF1B/WAS	6
GO:0033627	cell adhesion mediated by integrin	6/288	61/17913	0.00043354	0.00305264	0.00227427	CCL21/CCL5/CD3E/CXCL13/FERMT3/NCKAP1L	6
GO:0001768	establishment of T cell polarity	3/288	10/17913	0.000453914	0.00314517	0.0023432	CCL19/CCL21/CCR7	3
GO:0002645	positive regulation of tolerance induction	3/288	10/17913	0.000453914	0.00314517	0.0023432	CD274/CD3E/IDO1	3
GO:0044803	multi-organism membrane organization	3/288	10/17913	0.000453914	0.00314517	0.0023432	CCR5/CD4/CXCR4	3
GO:0071104	response to interleukin-9	3/288	10/17913	0.000453914	0.00314517	0.0023432	IL2RG/JAK3/STAT1	3
GO:0032703	negative regulation of interleukin-2 production	4/288	23/17913	0.00045527	0.00314517	0.0023432	GBP1/HAVCR2/LAG3/PTPRC	4
GO:0060143	positive regulation of syncytium formation by plasma membrane fusion	4/288	23/17913	0.00045527	0.00314517	0.0023432	CD53/CXCL9/TREM2/TYROBP	4
GO:0071677	positive regulation of mononuclear cell migration	4/288	23/17913	0.00045527	0.00314517	0.0023432	AIF1/CCL5/CXCL10/PLA2G7	4
GO:0070372	regulation of ERK1 and ERK2 cascade	13/288	271/17913	0.000465992	0.00321059	0.00239194	APOE/CCL19/CCL21/CCR7/CD4/CD74/CSF1R/CX3CL1/GBP1/GPR183/HAVCR2/PTPRC/TREM2	13
GO:0030183	B cell differentiation	8/288	113/17913	0.000482322	0.00331419	0.00246912	CD27/CD79A/GPR183/ITM2A/JAK3/NCKAP1L/PTPRC/SLAMF8	8
GO:2000404	regulation of T cell migration	5/288	41/17913	0.000484082	0.00331739	0.0024715	AIF1/CCL21/CCL5/CXCL10/CXCL13	5
GO:0002861	regulation of inflammatory response to antigenic stimulus	4/288	24/17913	0.000539459	0.00368702	0.00274689	C3/CCR7/FCER1G/HLA-E	4
GO:0050850	positive regulation of calcium-mediated signaling	5/288	43/17913	0.000605741	0.00412902	0.00307618	CCL4/CD3E/CD4/TREM2/ZAP70	5
GO:0001767	establishment of lymphocyte polarity	3/288	11/17913	0.000616723	0.00413609	0.00308145	CCL19/CCL21/CCR7	3
GO:0002323	natural killer cell activation involved in immune response	3/288	11/17913	0.000616723	0.00413609	0.00308145	CORO1A/HLA-F/ZNF683	3
GO:0002483	antigen processing and presentation of endogenous peptide antigen	3/288	11/17913	0.000616723	0.00413609	0.00308145	HLA-E/HLA-F/TAP1	3
GO:0097048	dendritic cell apoptotic process	3/288	11/17913	0.000616723	0.00413609	0.00308145	CCL19/CCL21/CCR7	3
GO:1903979	negative regulation of microglial cell activation	3/288	11/17913	0.000616723	0.00413609	0.00308145	CST7/CX3CL1/PTPRC	3
GO:2000668	regulation of dendritic cell apoptotic process	3/288	11/17913	0.000616723	0.00413609	0.00308145	CCL19/CCL21/CCR7	3
GO:0045639	positive regulation of myeloid cell differentiation	7/288	90/17913	0.000618074	0.00413609	0.00308145	CD4/CD74/EVI2B/NCKAP1L/STAT1/TREM2/TYROBP	7
GO:0002292	T cell differentiation involved in immune response	6/288	66/17913	0.000663488	0.00442843	0.00329925	BATF/CCL19/CD86/GPR183/JAK3/SLAMF6	6
GO:0002437	inflammatory response to antigenic stimulus	5/288	44/17913	0.000674521	0.00447875	0.00333674	C3/CCR7/CD6/FCER1G/HLA-E	5
GO:0002548	monocyte chemotaxis	5/288	44/17913	0.000674521	0.00447875	0.00333674	AIF1/CCL5/CXCL10/PLA2G7/SLAMF8	5
GO:0045581	negative regulation of T cell differentiation	5/288	45/17913	0.000748981	0.00496031	0.0036955	CD74/CTLA4/IRF1/JAK3/LAG3	5
GO:0071674	mononuclear cell migration	6/288	68/17913	0.000778177	0.00514038	0.00382966	AIF1/C3AR1/CCL5/CXCL10/PLA2G7/SLAMF8	6
GO:1903707	negative regulation of hemopoiesis	9/288	152/17913	0.00080135	0.00527984	0.00393356	C1QC/CD74/CTLA4/GPR171/IRF1/JAK3/LAG3/LILRB4/TMEM176B	9
GO:0016322	neuron remodeling	3/288	12/17913	0.000812543	0.00532621	0.00396811	C1QA/C3/CX3CL1	3
GO:0038110	interleukin-2-mediated signaling pathway	3/288	12/17913	0.000812543	0.00532621	0.00396811	IL2RB/IL2RG/JAK3	3
GO:0009988	cell-cell recognition	6/288	69/17913	0.000840971	0.0054845	0.00408604	CCL19/CCL21/CCR7/CD6/HAVCR2/PRF1	6
GO:0033077	T cell differentiation in thymus	6/288	69/17913	0.000840971	0.0054845	0.00408604	CCR7/CD3D/CD3E/CD74/PTPRC/ZAP70	6
GO:0070371	ERK1 and ERK2 cascade	13/288	289/17913	0.000848248	0.00551792	0.00411093	APOE/CCL19/CCL21/CCR7/CD4/CD74/CSF1R/CX3CL1/GBP1/GPR183/HAVCR2/PTPRC/TREM2	13
GO:0035456	response to interferon-beta	4/288	27/17913	0.000857845	0.00556622	0.00414692	AIM2/IRF1/MNDA/STAT1	4
GO:0043370	regulation of CD4-positive, alpha-beta T cell differentiation	5/288	47/17913	0.000916107	0.00591431	0.00440625	CCL19/CD86/JAK3/NCKAP1L/SASH3	5
GO:0046638	positive regulation of alpha-beta T cell differentiation	5/288	47/17913	0.000916107	0.00591431	0.00440625	CCL19/CD86/NCKAP1L/SASH3/ZAP70	5
GO:0050714	positive regulation of protein secretion	12/288	256/17913	0.000934622	0.00601868	0.00448401	AIF1/AIM2/CCL19/CD14/CD2/CD274/CSF1R/HAVCR2/HLA-E/IGHD/SAA1/TREM2	12
GO:0050869	negative regulation of B cell activation	4/288	28/17913	0.000988271	0.00633234	0.00471769	CTLA4/MNDA/SLA2/TYROBP	4
GO:2000108	positive regulation of leukocyte apoptotic process	4/288	28/17913	0.000988271	0.00633234	0.00471769	CCL5/CD274/IDO1/PDCD1	4
GO:0010522	regulation of calcium ion transport into cytosol	7/288	98/17913	0.00102658	0.00656139	0.00488833	CD4/CLIC2/CORO1A/CX3CL1/CXCL10/CXCL11/CXCL9	7
GO:0071352	cellular response to interleukin-2	3/288	13/17913	0.00104379	0.00665479	0.00495792	IL2RB/IL2RG/JAK3	3
GO:0002534	cytokine production involved in inflammatory response	5/288	49/17913	0.00110949	0.00703868	0.00524392	CD6/CD96/GBP5/GPSM3/IDO1	5
GO:0031529	ruffle organization	5/288	49/17913	0.00110949	0.00703868	0.00524392	AIF1/CCL21/CCR7/CSF1R/PLEK	5
GO:0002888	positive regulation of myeloid leukocyte mediated immunity	4/288	29/17913	0.00113203	0.00716392	0.00533723	C3/FCER1G/HLA-E/ITGB2	4
GO:0006816	calcium ion transport	16/288	415/17913	0.00117035	0.00738822	0.00550434	CCL19/CCL21/CCL4/CCL5/CCR5/CCR7/CD4/CLIC2/CORO1A/CX3CL1/CXCL10/CXCL11/CXCL9/CXCR4/LCK/PTPRC	16
GO:0043372	positive regulation of CD4-positive, alpha-beta T cell differentiation	4/288	30/17913	0.00128983	0.00810251	0.00603649	CCL19/CD86/NCKAP1L/SASH3	4
GO:0050690	regulation of defense response to virus by virus	4/288	30/17913	0.00128983	0.00810251	0.00603649	CD247/CD4/CD8B/LCK	4
GO:0002523	leukocyte migration involved in inflammatory response	3/288	14/17913	0.00131272	0.00814652	0.00606928	CX3CL1/ITGB2/SLAMF8	3
GO:0010820	positive regulation of T cell chemotaxis	3/288	14/17913	0.00131272	0.00814652	0.00606928	CCL21/CCL5/CXCL13	3
GO:0030889	negative regulation of B cell proliferation	3/288	14/17913	0.00131272	0.00814652	0.00606928	CTLA4/MNDA/TYROBP	3
GO:0045953	negative regulation of natural killer cell mediated cytotoxicity	3/288	14/17913	0.00131272	0.00814652	0.00606928	HAVCR2/HLA-E/HLA-F	3
GO:0070669	response to interleukin-2	3/288	14/17913	0.00131272	0.00814652	0.00606928	IL2RB/IL2RG/JAK3	3
GO:0002712	regulation of B cell mediated immunity	5/288	51/17913	0.00133157	0.00820388	0.00611201	C3/CD40/FCER1G/HLA-E/PTPRC	5
GO:0002889	regulation of immunoglobulin mediated immune response	5/288	51/17913	0.00133157	0.00820388	0.00611201	C3/CD40/FCER1G/HLA-E/PTPRC	5
GO:0045620	negative regulation of lymphocyte differentiation	5/288	51/17913	0.00133157	0.00820388	0.00611201	CD74/CTLA4/IRF1/JAK3/LAG3	5
GO:1903532	positive regulation of secretion by cell	15/288	381/17913	0.00134779	0.00828388	0.00617161	AIF1/AIM2/CCL19/CD14/CD2/CD274/CSF1R/FCER1G/HAVCR2/HLA-E/HLA-F/IGHD/ITGB2/SAA1/TREM2	15
GO:0002720	positive regulation of cytokine production involved in immune response	5/288	52/17913	0.00145415	0.00889493	0.00662685	CD74/FCER1G/HLA-E/HLA-F/SASH3	5
GO:0050704	regulation of interleukin-1 secretion	5/288	52/17913	0.00145415	0.00889493	0.00662685	AIM2/CCL19/CCR7/IGHD/SAA1	5
GO:0002675	positive regulation of acute inflammatory response	4/288	31/17913	0.00146237	0.00892395	0.00664848	C3/CCR7/FCER1G/HLA-E	4
GO:0000768	syncytium formation by plasma membrane fusion	5/288	53/17913	0.00158483	0.00960266	0.00715412	CD53/CXCL10/CXCL9/TREM2/TYROBP	5
GO:0050853	B cell receptor signaling pathway	5/288	53/17913	0.00158483	0.00960266	0.00715412	CD79A/CTLA4/MNDA/NCKAP1L/PTPRC	5
GO:0140253	cell-cell fusion	5/288	53/17913	0.00158483	0.00960266	0.00715412	CD53/CXCL10/CXCL9/TREM2/TYROBP	5
GO:0051279	regulation of release of sequestered calcium ion into cytosol	6/288	78/17913	0.00159791	0.00965906	0.00719615	CLIC2/CORO1A/CX3CL1/CXCL10/CXCL11/CXCL9	6
GO:0002793	positive regulation of peptide secretion	12/288	275/17913	0.00171898	0.0103477	0.00770921	AIF1/AIM2/CCL19/CD14/CD2/CD274/CSF1R/HAVCR2/HLA-E/IGHD/SAA1/TREM2	12
GO:0002763	positive regulation of myeloid leukocyte differentiation	5/288	54/17913	0.00172395	0.0103477	0.00770921	CD4/CD74/EVI2B/TREM2/TYROBP	5
GO:0010524	positive regulation of calcium ion transport into cytosol	5/288	54/17913	0.00172395	0.0103477	0.00770921	CD4/CX3CL1/CXCL10/CXCL11/CXCL9	5
GO:0031334	positive regulation of protein complex assembly	11/288	239/17913	0.00174597	0.0104554	0.00778945	AIM2/CCL21/CCR7/CORO1A/CXCL13/GBP5/LCP1/NCKAP1L/PLEK/WARS/WAS	11
GO:0042554	superoxide anion generation	4/288	33/17913	0.00185453	0.0110027	0.00819715	ACP5/CYBB/ITGB2/TYROBP	4
GO:0043032	positive regulation of macrophage activation	4/288	33/17913	0.00185453	0.0110027	0.00819715	C1QA/HAVCR2/ITGB2/TREM2	4
GO:0045589	regulation of regulatory T cell differentiation	4/288	33/17913	0.00185453	0.0110027	0.00819715	CTLA4/IRF1/LAG3/LILRB4	4
GO:0097242	amyloid-beta clearance	4/288	33/17913	0.00185453	0.0110027	0.00819715	APOE/C3/ITGB2/TREM2	4
GO:0002381	immunoglobulin production involved in immunoglobulin mediated immune response	5/288	55/17913	0.00187181	0.0110286	0.00821649	BATF/CD40/FGL2/HLA-DQB1/PTPRC	5
GO:0006949	syncytium formation	5/288	55/17913	0.00187181	0.0110286	0.00821649	CD53/CXCL10/CXCL9/TREM2/TYROBP	5
GO:0031663	lipopolysaccharide-mediated signaling pathway	5/288	55/17913	0.00187181	0.0110286	0.00821649	CCL5/CD6/CX3CL1/LY86/LY96	5
GO:0001916	positive regulation of T cell mediated cytotoxicity	3/288	16/17913	0.00197208	0.0114874	0.00855826	HLA-E/HLA-F/PTPRC	3
GO:0002830	positive regulation of type 2 immune response	3/288	16/17913	0.00197208	0.0114874	0.00855826	CD74/CD86/IDO1	3
GO:0032695	negative regulation of interleukin-12 production	3/288	16/17913	0.00197208	0.0114874	0.00855826	ACP5/JAK3/TIGIT	3
GO:0033033	negative regulation of myeloid cell apoptotic process	3/288	16/17913	0.00197208	0.0114874	0.00855826	CCL5/CCR5/FCER1G	3
GO:0060263	regulation of respiratory burst	3/288	16/17913	0.00197208	0.0114874	0.00855826	IGHA1/IGHA2/SLAMF8	3
GO:0002218	activation of innate immune response	13/288	319/17913	0.00205541	0.0119456	0.00889965	AIM2/CD14/CLEC10A/CLEC7A/CTSS/FCER1G/HAVCR2/IRF1/ITGB2/LY96/MNDA/PSMB10/PSMB9	13
GO:0042092	type 2 immune response	4/288	35/17913	0.00231407	0.0133881	0.00997437	BATF/CD74/CD86/IDO1	4
GO:0050716	positive regulation of interleukin-1 secretion	4/288	35/17913	0.00231407	0.0133881	0.00997437	AIM2/CCL19/IGHD/SAA1	4
GO:0002418	immune response to tumor cell	3/288	17/17913	0.00236638	0.0136293	0.010154	CD274/HAVCR2/PRF1	3
GO:1903980	positive regulation of microglial cell activation	3/288	17/17913	0.00236638	0.0136293	0.010154	C1QA/ITGB2/TREM2	3
GO:0045637	regulation of myeloid cell differentiation	11/288	250/17913	0.00248058	0.014255	0.0106202	C1QC/CD4/CD74/EVI2B/GPR171/LILRB4/NCKAP1L/SPI1/STAT1/TREM2/TYROBP	11
GO:0045123	cellular extravasation	5/288	59/17913	0.0025572	0.0146624	0.0109237	CCL21/CX3CL1/ITGB2/SELL/SELPLG	5
GO:1905521	regulation of macrophage migration	4/288	36/17913	0.00257082	0.0146749	0.010933	C3AR1/CCL5/SLAMF8/TREM2	4
GO:2000516	positive regulation of CD4-positive, alpha-beta T cell activation	4/288	36/17913	0.00257082	0.0146749	0.010933	CCL19/CD86/NCKAP1L/SASH3	4
GO:0050830	defense response to Gram-positive bacterium	6/288	86/17913	0.00262939	0.0149758	0.0111572	ACP5/HAVCR2/HLA-E/LYZ/MPEG1/RNASE6	6
GO:0051047	positive regulation of secretion	15/288	409/17913	0.00267192	0.0151843	0.0113125	AIF1/AIM2/CCL19/CD14/CD2/CD274/CSF1R/FCER1G/HAVCR2/HLA-E/HLA-F/IGHD/ITGB2/SAA1/TREM2	15
GO:0050766	positive regulation of phagocytosis	5/288	60/17913	0.00275366	0.0156142	0.0116328	C3/IL2RB/IL2RG/NCKAP1L/PTPRC	5
GO:0043901	negative regulation of multi-organism process	9/288	182/17913	0.00278622	0.015764	0.0117444	APOBEC3G/ARHGDIB/CCL4/CCL5/FGL2/HAVCR2/IRF8/MX1/STAT1	9
GO:1901739	regulation of myoblast fusion	3/288	18/17913	0.00280613	0.0158417	0.0118023	CD53/CXCL10/CXCL9	3
GO:0002761	regulation of myeloid leukocyte differentiation	7/288	117/17913	0.00284516	0.0159989	0.0119194	C1QC/CD4/CD74/EVI2B/LILRB4/TREM2/TYROBP	7
GO:0043029	T cell homeostasis	4/288	37/17913	0.00284647	0.0159989	0.0119194	CORO1A/JAK3/NCKAP1L/SIT1	4
GO:0070838	divalent metal ion transport	16/288	454/17913	0.00289524	0.0162197	0.0120839	CCL19/CCL21/CCL4/CCL5/CCR5/CCR7/CD4/CLIC2/CORO1A/CX3CL1/CXCL10/CXCL11/CXCL9/CXCR4/LCK/PTPRC	16
GO:0070588	calcium ion transmembrane transport	12/288	293/17913	0.00289841	0.0162197	0.0120839	CCL19/CCL21/CCR5/CCR7/CLIC2/CORO1A/CX3CL1/CXCL10/CXCL11/CXCL9/LCK/PTPRC	12
GO:0043410	positive regulation of MAPK cascade	17/288	499/17913	0.0030654	0.0171168	0.0127523	APOE/CCL19/CCL21/CCR7/CD27/CD4/CD40/CD74/CSF1R/CX3CL1/CXCR4/GPR183/HAVCR2/MAP4K1/PTPRC/SAA1/TREM2	17
GO:0051928	positive regulation of calcium ion transport	7/288	119/17913	0.00312796	0.0173912	0.0129567	CCL4/CCL5/CD4/CX3CL1/CXCL10/CXCL11/CXCL9	7
GO:0002711	positive regulation of T cell mediated immunity	4/288	38/17913	0.00314168	0.0173912	0.0129567	HLA-E/HLA-F/PTPRC/SASH3	4
GO:0010559	regulation of glycoprotein biosynthetic process	4/288	38/17913	0.00314168	0.0173912	0.0129567	CCL19/CCL21/CCR7/JAK3	4
GO:0050856	regulation of T cell receptor signaling pathway	4/288	38/17913	0.00314168	0.0173912	0.0129567	CCR7/GBP1/LCK/LILRB4	4
GO:0072511	divalent inorganic cation transport	16/288	458/17913	0.00315423	0.017423	0.0129804	CCL19/CCL21/CCL4/CCL5/CCR5/CCR7/CD4/CLIC2/CORO1A/CX3CL1/CXCL10/CXCL11/CXCL9/CXCR4/LCK/PTPRC	16
GO:0030168	platelet activation	8/288	152/17913	0.00323388	0.0178246	0.0132796	APOE/CD40/FCER1G/FERMT3/LCK/LCP2/PLEK/SAA1	8
GO:0002544	chronic inflammatory response	3/288	19/17913	0.00329297	0.0179955	0.0134069	CCL5/CXCL13/IDO1	3
GO:0002922	positive regulation of humoral immune response	3/288	19/17913	0.00329297	0.0179955	0.0134069	C3/CCR7/PTPRC	3
GO:1900017	positive regulation of cytokine production involved in inflammatory response	3/288	19/17913	0.00329297	0.0179955	0.0134069	CD6/GBP5/GPSM3	3
GO:2000010	positive regulation of protein localization to cell surface	3/288	19/17913	0.00329297	0.0179955	0.0134069	CD247/FCER1G/TYROBP	3
GO:0050854	regulation of antigen receptor-mediated signaling pathway	5/288	63/17913	0.00340852	0.0185873	0.0138478	CCR7/GBP1/LCK/LILRB4/PTPRC	5
GO:0030100	regulation of endocytosis	11/288	262/17913	0.00354866	0.0193104	0.0143866	APOC1/APOE/C3/CCL19/CCL21/CD14/IL2RB/IL2RG/NCKAP1L/PTPRC/SFRP4	11
GO:0002823	negative regulation of adaptive immune response based on somatic recombination of immune receptors built from immunoglobulin superfamily domains	4/288	40/17913	0.00379336	0.0205277	0.0152935	HAVCR2/HLA-F/JAK3/PTPRC	4
GO:0051281	positive regulation of release of sequestered calcium ion into cytosol	4/288	40/17913	0.00379336	0.0205277	0.0152935	CX3CL1/CXCL10/CXCL11/CXCL9	4
GO:0032102	negative regulation of response to external stimulus	13/288	343/17913	0.00382609	0.0205277	0.0152935	ACP5/AIF1/APOE/CST7/CX3CL1/CXCL13/FGL2/HAVCR2/PTPRC/SAA1/SERPING1/SLAMF8/TNFRSF1B	13
GO:0010560	positive regulation of glycoprotein biosynthetic process	3/288	20/17913	0.00382843	0.0205277	0.0152935	CCL19/CCL21/CCR7	3
GO:0032816	positive regulation of natural killer cell activation	3/288	20/17913	0.00382843	0.0205277	0.0152935	HLA-E/HLA-F/TYROBP	3
GO:0043031	negative regulation of macrophage activation	3/288	20/17913	0.00382843	0.0205277	0.0152935	CST7/CX3CL1/PTPRC	3
GO:1905523	positive regulation of macrophage migration	3/288	20/17913	0.00382843	0.0205277	0.0152935	C3AR1/CCL5/TREM2	3
GO:0007229	integrin-mediated signaling pathway	6/288	94/17913	0.00409462	0.0218635	0.0162887	FCER1G/FERMT3/ITGAL/ITGB2/PLEK/TYROBP	6
GO:0030316	osteoclast differentiation	6/288	94/17913	0.00409462	0.0218635	0.0162887	CSF1R/FCER1G/GPR183/LILRB4/TREM2/TYROBP	6
GO:0002639	positive regulation of immunoglobulin production	4/288	41/17913	0.00415112	0.0221192	0.0164791	CD40/HLA-E/MZB1/PTPRC	4
GO:0035821	modification of morphology or physiology of other organism	8/288	160/17913	0.00441173	0.0233736	0.0174137	APOE/CCL4/CCL5/CD4/GNLY/LYZ/MPEG1/PRF1	8
GO:0003094	glomerular filtration	3/288	21/17913	0.0044139	0.0233736	0.0174137	IGHA1/IGHA2/IGKV3-20	3
GO:0032928	regulation of superoxide anion generation	3/288	21/17913	0.0044139	0.0233736	0.0174137	ACP5/ITGB2/TYROBP	3
GO:0043903	regulation of symbiosis, encompassing mutualism through parasitism	10/288	232/17913	0.00444167	0.02345	0.0174706	APOBEC3G/APOE/CCL4/CCL5/CD4/CD74/CXCR4/IRF8/MX1/STAT1	10
GO:0050918	positive chemotaxis	5/288	67/17913	0.00444662	0.02345	0.0174706	CCL5/CORO1A/CX3CL1/CXCL10/SAA1	5
GO:0034695	response to prostaglandin E	3/288	22/17913	0.00505069	0.0264182	0.019682	CCL19/CCL21/CCR7	3
GO:0043302	positive regulation of leukocyte degranulation	3/288	22/17913	0.00505069	0.0264182	0.019682	FCER1G/HLA-F/ITGB2	3
GO:0048305	immunoglobulin secretion	3/288	22/17913	0.00505069	0.0264182	0.019682	CD40/HLA-E/TNFSF13B	3
GO:0097205	renal filtration	3/288	22/17913	0.00505069	0.0264182	0.019682	IGHA1/IGHA2/IGKV3-20	3
GO:0030225	macrophage differentiation	4/288	44/17913	0.00535949	0.0279763	0.0208428	C1QC/CD4/CSF1R/SPI1	4
GO:0002312	B cell activation involved in immune response	5/288	71/17913	0.00569222	0.0295926	0.022047	BATF/CD40/GPR183/ITM2A/PTPRC	5
GO:1903556	negative regulation of tumor necrosis factor superfamily cytokine production	5/288	71/17913	0.00569222	0.0295926	0.022047	ACP5/CD274/CX3CL1/HAVCR2/TREM2	5
GO:0002347	response to tumor cell	3/288	23/17913	0.00574	0.0296605	0.0220975	CD274/HAVCR2/PRF1	3
GO:0010758	regulation of macrophage chemotaxis	3/288	23/17913	0.00574	0.0296605	0.0220975	C3AR1/CCL5/SLAMF8	3
GO:0050857	positive regulation of antigen receptor-mediated signaling pathway	3/288	23/17913	0.00574	0.0296605	0.0220975	CCR7/LCK/PTPRC	3
GO:0002820	negative regulation of adaptive immune response	4/288	45/17913	0.0058093	0.0297785	0.0221854	HAVCR2/HLA-F/JAK3/PTPRC	4
GO:0002833	positive regulation of response to biotic stimulus	4/288	45/17913	0.0058093	0.0297785	0.0221854	CD274/HAVCR2/LY86/LY96	4
GO:0061756	leukocyte adhesion to vascular endothelial cell	4/288	45/17913	0.0058093	0.0297785	0.0221854	CCL21/ITGB2/SELL/SELPLG	4
GO:1903018	regulation of glycoprotein metabolic process	4/288	45/17913	0.0058093	0.0297785	0.0221854	CCL19/CCL21/CCR7/JAK3	4
GO:0050792	regulation of viral process	9/288	204/17913	0.00587313	0.0300456	0.0223844	APOBEC3G/APOE/CCL4/CCL5/CD4/CD74/CXCR4/MX1/STAT1	9
GO:0045687	positive regulation of glial cell differentiation	4/288	46/17913	0.00628357	0.03204	0.0238703	C1QA/CXCR4/TNFRSF1B/TREM2	4
GO:0051924	regulation of calcium ion transport	10/288	244/17913	0.00628798	0.03204	0.0238703	CCL4/CCL5/CD4/CLIC2/CORO1A/CX3CL1/CXCL10/CXCL11/CXCL9/CXCR4	10
GO:0050728	negative regulation of inflammatory response	8/288	170/17913	0.00631891	0.0321337	0.0239401	ACP5/APOE/CST7/CX3CL1/PTPRC/SAA1/SLAMF8/TNFRSF1B	8
GO:0001895	retina homeostasis	5/288	73/17913	0.0063992	0.0324775	0.0241962	IGHA1/IGHA2/IGHG3/IGKC/LYZ	5
GO:0001914	regulation of T cell mediated cytotoxicity	3/288	24/17913	0.00648294	0.0327082	0.0243681	HLA-E/HLA-F/PTPRC	3
GO:0150078	positive regulation of neuroinflammatory response	3/288	24/17913	0.00648294	0.0327082	0.0243681	C1QA/ITGB2/TREM2	3
GO:1903020	positive regulation of glycoprotein metabolic process	3/288	24/17913	0.00648294	0.0327082	0.0243681	CCL19/CCL21/CCR7	3
GO:1901224	positive regulation of NIK/NF-kappaB signaling	5/288	75/17913	0.0071656	0.0360814	0.0268812	CCL19/CD14/CD27/HAVCR2/TREM2	5
GO:0032675	regulation of interleukin-6 production	7/288	139/17913	0.00727693	0.0363033	0.0270465	AIF1/CX3CL1/FCER1G/HAVCR2/NCKAP1L/TREM2/TYROBP	7
GO:0002335	mature B cell differentiation	3/288	25/17913	0.0072805	0.0363033	0.0270465	GPR183/ITM2A/SLAMF8	3
GO:0002719	negative regulation of cytokine production involved in immune response	3/288	25/17913	0.0072805	0.0363033	0.0270465	CD96/HLA-F/JAK3	3
GO:0031664	regulation of lipopolysaccharide-mediated signaling pathway	3/288	25/17913	0.0072805	0.0363033	0.0270465	CX3CL1/LY86/LY96	3
GO:0050901	leukocyte tethering or rolling	3/288	25/17913	0.0072805	0.0363033	0.0270465	CCL21/SELL/SELPLG	3
GO:0007259	JAK-STAT cascade	7/288	140/17913	0.00755772	0.0376125	0.0280219	CCL5/CD40/CSF1R/IL10RA/JAK3/PTPRC/STAT1	7
GO:0048260	positive regulation of receptor-mediated endocytosis	4/288	49/17913	0.00785869	0.0390345	0.0290813	C3/CCL19/CCL21/SFRP4	4
GO:0002230	positive regulation of defense response to virus by host	3/288	26/17913	0.0081336	0.0402441	0.0299824	AIM2/APOBEC3G/STAT1	3
GO:0002825	regulation of T-helper 1 type immune response	3/288	26/17913	0.0081336	0.0402441	0.0299824	CCL19/HAVCR2/JAK3	3
GO:0043902	positive regulation of multi-organism process	8/288	180/17913	0.00879516	0.0434335	0.0323586	APOE/CCL5/CD4/CD74/HAVCR2/LY86/LY96/PRF1	8
GO:0032642	regulation of chemokine production	5/288	79/17913	0.00888639	0.0437996	0.0326314	AIF1/CD74/CSF1R/HAVCR2/TREM2	5
GO:0001954	positive regulation of cell-matrix adhesion	4/288	51/17913	0.0090409	0.0443162	0.0330163	CCL21/CCR7/CD3E/CX3CL1	4
GO:0050702	interleukin-1 beta secretion	4/288	51/17913	0.0090409	0.0443162	0.0330163	AIM2/CCL19/CCR7/GBP5	4
GO:0001782	B cell homeostasis	3/288	27/17913	0.00904307	0.0443162	0.0330163	CD74/NCKAP1L/TNFSF13B	3
GO:0002758	innate immune response-activating signal transduction	11/288	298/17913	0.00908284	0.0444262	0.0330982	CD14/CLEC10A/CLEC7A/CTSS/FCER1G/HAVCR2/IRF1/ITGB2/LY96/PSMB10/PSMB9	11
GO:0002886	regulation of myeloid leukocyte mediated immunity	4/288	52/17913	0.00967313	0.0472233	0.0351821	C3/FCER1G/HLA-E/ITGB2	4
GO:0050731	positive regulation of peptidyl-tyrosine phosphorylation	8/288	184/17913	0.00996604	0.048314	0.0359946	CCL5/CD3E/CD4/CD40/CD74/CSF1R/PTPRC/TREM2	8
GO:0033032	regulation of myeloid cell apoptotic process	3/288	28/17913	0.0100096	0.048314	0.0359946	CCL5/CCR5/FCER1G	3
GO:0034367	protein-containing complex remodeling	3/288	28/17913	0.0100096	0.048314	0.0359946	APOC1/APOE/PLA2G7	3
GO:0034368	protein-lipid complex remodeling	3/288	28/17913	0.0100096	0.048314	0.0359946	APOC1/APOE/PLA2G7	3
GO:0034369	plasma lipoprotein particle remodeling	3/288	28/17913	0.0100096	0.048314	0.0359946	APOC1/APOE/PLA2G7	3
GO:0045577	regulation of B cell differentiation	3/288	28/17913	0.0100096	0.048314	0.0359946	CD27/NCKAP1L/SLAMF8	3
GO:0051260	protein homooligomerization	12/288	345/17913	0.0102756	0.0494137	0.0368139	ALOX5AP/APOE/CD247/CD3D/CD3E/CD3G/CD79A/CD79B/FCER1G/GBP1/GBP5/PRF1	12
GO:1902905	positive regulation of supramolecular fiber organization	8/288	185/17913	0.010276	0.0494137	0.0368139	APOE/CCL21/CCR7/CORO1A/CX3CL1/NCKAP1L/PLEK/WAS	8
GO:0042130	negative regulation of T cell proliferation	4/288	53/17913	0.0103334	0.0495037	0.036881	CD274/CTLA4/HAVCR2/IDO1	4
GO:0043551	regulation of phosphatidylinositol 3-kinase activity	4/288	53/17913	0.0103334	0.0495037	0.036881	CCL19/CCL21/CCR7/SLA2	4
GO:0032635	interleukin-6 production	7/288	149/17913	0.0104574	0.0498797	0.0371611	AIF1/CX3CL1/FCER1G/HAVCR2/NCKAP1L/TREM2/TYROBP	7
GO:0018108	peptidyl-tyrosine phosphorylation	12/288	346/17913	0.010497	0.0498797	0.0371611	CCL5/CD3E/CD4/CD40/CD74/CSF1R/ITGB2/JAK3/LCK/PTPRC/TREM2/ZAP70	12
GO:0002664	regulation of T cell tolerance induction	2/288	10/17913	0.0106454	0.0498797	0.0371611	CD3E/IDO1	2
GO:0032488	Cdc42 protein signal transduction	2/288	10/17913	0.0106454	0.0498797	0.0371611	APOE/WAS	2
GO:0034447	very-low-density lipoprotein particle clearance	2/288	10/17913	0.0106454	0.0498797	0.0371611	APOC1/APOE	2
GO:0045625	regulation of T-helper 1 cell differentiation	2/288	10/17913	0.0106454	0.0498797	0.0371611	CCL19/JAK3	2
GO:0045657	positive regulation of monocyte differentiation	2/288	10/17913	0.0106454	0.0498797	0.0371611	CD4/CD74	2
GO:0048304	positive regulation of isotype switching to IgG isotypes	2/288	10/17913	0.0106454	0.0498797	0.0371611	CD40/PTPRC	2
GO:0070099	regulation of chemokine-mediated signaling pathway	2/288	10/17913	0.0106454	0.0498797	0.0371611	CCL5/TREM2	2
GO:0070391	response to lipoteichoic acid	2/288	10/17913	0.0106454	0.0498797	0.0371611	CD14/TREM2	2
GO:0071223	cellular response to lipoteichoic acid	2/288	10/17913	0.0106454	0.0498797	0.0371611	CD14/TREM2	2
GO:2000109	regulation of macrophage apoptotic process	2/288	10/17913	0.0106454	0.0498797	0.0371611	CCL5/CCR5	2
