# Supplementary material for: Tumor microenvironment characterization in cervical cancer identifies prognostic relevant gene signatures
Source: PLoS One. 2021 Apr 26;16(4):e0249374. doi: 10.1371/journal.pone.0249374 (PMC8075229; doi:10.1371/journal.pone.0249374)
Supplement: S14 Table — (XLSX) [file pone.0249374.s017.xlsx]

## Sheet: S14 Table
S14 Table. DEGs expression Summary Table about Survival Information
Samples	time	status	ABI3	AC002331.1	AC092580.4	AC244250.2	ACKR1	ACP5	ADAMDEC1	AIF1	AIM2	ALOX5AP	AOAH	APBB1IP	APOBEC3G	APOC1	APOE	APOL3	ARHGAP30	ARHGAP9	ARHGDIB	BATF	BATF2	BTN3A1	BTN3A3	C1QA	C1QB	C1QC	C1S	C3	C3AR1	CCL18	CCL19	CCL21	CCL4	CCL5	CCR5	CCR7	CD14	CD163	CD2	CD247	CD27	CD274	CD37	CD3D	CD3E	CD3G	CD4
TCGA-2W-A8YY-01A	533	0	2.08747	0.542849	1.45267	1.48482	1.38046	4.13105	3.10609	3.70541	0.77931	2.4821	1.48465	1.6012	1.08321	5.3185	6.79342	2.31235	2.29246	1.30497	4.68221	2.32588	1.37419	1.79628	1.40682	6.83	6.36625	6.31112	3.36538	4.2494	2.64199	4.02442	3.43015	3.6153	2.52821	4.18145	1.62523	0.838351	5.30331	3.03952	2.42063	0.925217	1.55874	0.975887	2.45838	2.49224	2.20037	0.580333	3.15181
TCGA-4J-AA1J-01A	542	0	1.5855	0.539878	1.06916	1.51259	2.74691	3.24846	0.29636	2.71362	1.16336	2.85025	0.831312	0.954926	1.46757	2.32497	3.92019	1.54136	2.0124	0.937513	5.53467	2.48127	2.79714	1.51208	1.54112	4.31211	4.14764	4.58125	5.27558	4.44727	1.77654	2.93923	1.48704	5.00214	2.13511	3.25258	0.823054	1.28479	3.9763	1.94204	1.61023	0.543558	0.558917	0.878994	1.05259	1.49534	1.29539	0.405613	2.13642
TCGA-BI-A0VR-01A	1505	0	2.66738	1.77055	3.06237	0.198777	2.5347	4.31898	1.95149	4.16584	5.83055	4.09453	1.50711	1.91241	3.18417	5.05359	6.09906	4.23421	3.10207	2.35109	5.85571	4.11223	2.96192	4.28879	3.71412	6.53434	6.39291	6.50927	5.79775	4.6667	2.47901	3.35154	4.35962	3.69557	3.69236	6.09968	2.27007	1.97833	4.61017	2.12251	4.11566	2.31602	3.07084	3.21333	2.65218	3.90086	3.95798	1.43131	3.76426
TCGA-BI-A0VS-01A	1735	0	2.15735	0.988947	1.33629	3.49231	2.7623	5.05124	2.8676	3.25676	3.4895	3.01977	1.10752	1.49323	1.34328	4.82226	6.85128	1.70173	2.67944	1.51662	5.38435	2.59311	1.28292	1.97648	1.66241	6.24793	6.39793	6.25597	4.52803	4.53303	2.5796	2.93356	5.74607	4.15029	2.19144	4.91117	1.36738	2.9379	4.28135	2.18399	3.1545	1.43114	2.22635	0.767175	2.23484	3.27069	3.11221	1.12259	3.3242
TCGA-BI-A20A-01A	720	0	3.59177	1.71367	2.65879	4.33942	3.4032	4.56286	2.25156	5.19351	2.15921	4.32116	2.40195	2.31835	3.37982	4.92808	6.47314	3.63267	2.99695	2.61155	6.37721	4.42757	2.88379	4.00944	3.87027	7.26148	7.05988	7.35192	5.36472	5.27212	2.57206	2.26054	5.42053	4.74019	2.59758	5.67786	2.35191	2.51918	4.78452	1.09317	4.27968	1.73391	2.74267	2.32756	2.68216	4.13567	3.75644	1.53646	4.19078
TCGA-C5-A0TN-01A	348	1	1.829	0.531916	1.73876	0.295803	0.0442129	3.28303	1.06573	3.05794	3.2151	2.83849	0.75777	0.725119	1.59399	3.40856	5.07233	1.69426	1.28231	0.757275	6.19217	2.01937	3.17675	2.7882	2.61624	6.07905	6.08891	6.24728	5.5619	5.31577	1.87517	2.72213	0.388776	2.2218	1.49964	4.49831	0.878827	0.468086	4.62169	1.98193	1.94469	0.603975	0.736599	2.71195	0.772977	2.10962	1.62014	0.436267	2.13554
TCGA-C5-A1BJ-01A	4385	0	2.17517	0.455696	2.20013	0.130662	3.07521	4.06743	1.80774	3.81923	4.56978	3.509	1.80281	1.7133	2.38261	2.99882	4.42945	2.69619	3.6849	2.19148	5.55737	3.14363	3.76734	2.87176	2.63973	5.14181	4.54079	5.15305	5.45756	5.50817	1.78042	2.08102	4.9556	5.48346	1.73502	5.33904	2.21356	3.58692	4.11428	1.59208	4.09116	2.33159	2.65805	1.71446	2.48977	4.00154	3.87635	1.47348	3.47264
TCGA-C5-A1BL-01A	5271	0	2.54621	2.56117	2.76013	1.98655	0.877643	5.11629	2.95586	4.0062	4.82929	3.26502	2.31816	1.65672	2.49252	5.97059	6.86318	3.15462	3.56976	1.77195	5.32122	2.85023	2.80751	3.07174	3.06172	7.26815	7.21323	6.9979	4.16374	3.08944	2.83137	5.8545	3.93326	2.07792	3.32806	6.26914	2.6726	1.71517	4.29872	2.72695	4.15057	1.87392	2.20295	3.26227	2.43356	3.7864	3.46484	1.76657	3.64652
TCGA-C5-A1BM-01A	2520	1	3.17423	0.696408	2.29698	0.859461	0.909619	4.69937	4.63562	5.1876	4.68101	4.24724	1.91145	2.39904	2.81938	7.389	8.55843	3.86544	3.41401	1.9185	6.45209	3.78281	2.69587	3.6558	3.35083	8.06144	8.2917	8.16211	3.99451	4.11346	3.95531	5.86554	2.26503	2.12772	2.98412	5.01342	2.51496	1.13075	6.23423	2.97351	3.38681	1.49326	1.90835	2.44459	2.67137	3.13721	2.85964	0.810705	4.74053
TCGA-C5-A1M5-01A	2052	1	2.92729	1.6504	3.34268	4.46661	3.35957	4.51025	2.22662	4.12347	4.81696	3.37459	1.39864	2.02445	3.29011	5.2471	5.89885	3.95129	2.94764	2.04594	6.10544	4.44296	1.84785	3.96193	3.76478	6.01337	5.78825	5.92647	5.41314	5.32742	2.09893	2.90166	5.34561	5.00307	2.31484	5.72576	2.04034	2.6046	4.49882	1.2141	4.33773	2.13368	2.81486	1.90256	2.68434	4.21153	3.98022	1.40625	3.84614
TCGA-C5-A1M6-01A	955	1	0.767068	0.0951429	0.114339	0.875856	0.589178	2.54324	0.135731	1.11259	0.0564519	1.79807	0.141147	0.177467	1.63831	3.1373	5.77313	0.785291	1.15248	0.396864	4.00928	2.36503	0.631974	2.76536	1.12171	2.52569	1.89396	2.28935	4.08069	6.8628	0.387741	1.28373	0.740416	0.814902	0.697232	2.58113	0.135202	0.670261	2.58878	0.604664	0.454227	0.116979	0.408094	0.946343	1.23481	0.473354	0.242728	0.0590761	0.657421
TCGA-C5-A1M7-01A	1409	0	2.06487	1.27274	1.74673	3.59859	3.11762	3.77188	1.33706	3.38297	3.46956	3.5453	1.48241	1.4222	1.54501	1.9021	3.11251	2.91622	2.9774	1.98978	6.02164	3.12989	1.45339	3.6633	3.18503	4.58343	4.14576	4.61806	4.99573	5.14562	1.80199	1.46969	3.89226	3.7188	1.20154	5.8356	1.30688	2.56008	4.90405	1.20192	2.80696	1.64113	2.71061	2.0055	2.40588	2.88492	2.86333	0.696634	2.90771
TCGA-C5-A1M8-01A	919	0	1.25718	0.122999	0.937521	0.862078	0.788104	4.13879	0.324471	3.44951	0.617278	1.37958	0.577238	0.482986	2.51314	4.66499	5.30665	2.46652	2.83138	0.654553	4.4442	1.42333	0.705052	1.447	1.10533	5.19159	4.9167	5.33643	2.49367	0.683802	1.37737	1.42023	0.89429	0.673247	1.50329	2.9984	0.454731	0.248276	4.6455	1.34063	1.62677	0.695479	0.697462	0.782179	0.839283	1.46482	1.32964	0.227152	2.38536
TCGA-C5-A1M9-01A	1065	1	1.23295	0.662486	1.63941	0	0.34839	3.25758	0.202389	2.83952	0.397022	2.97156	0.397591	0.871901	1.28993	4.79879	5.4321	3.05862	1.54068	0.938601	4.71021	1.66018	3.92653	3.03321	2.48233	5.23714	5.11197	5.43171	3.4617	8.32735	1.58353	3.12695	0	0.354066	2.7437	3.62058	1.35231	0.134351	4.90413	2.26882	2.40818	0.776507	1.47027	0.839568	1.1414	2.69904	1.96366	0.595015	1.88435
TCGA-C5-A1ME-01A	1756	0	2.59053	1.44131	4.09484	3.07785	4.24968	3.41374	0.688908	3.891	0.42785	3.61758	1.22359	1.02859	2.10774	5.49505	5.87076	2.16798	2.06176	1.68971	5.31305	3.31367	2.2868	2.03805	1.50712	5.79765	5.12658	4.50324	4.21587	7.21025	1.50693	1.54134	3.56311	1.87233	2.21436	5.58193	1.45114	2.15192	4.42656	1.318	3.67853	1.7305	2.60474	0.52092	1.70389	4.18357	2.95364	0.630302	2.50528
TCGA-C5-A1MF-01A	1617	0	2.39554	1.51445	3.52806	1.46721	1.39824	4.66815	0.856599	4.58143	2.26716	3.04154	1.17656	1.10055	2.70316	5.89579	6.98568	3.02552	2.1392	1.37084	5.42034	4.12777	1.5717	1.70948	1.63356	7.14504	6.55436	5.77675	6.2419	6.86353	2.01627	1.41735	1.20684	1.94572	1.7495	6.46297	1.1573	0.886108	5.79076	1.82068	3.27474	1.88648	2.33497	0.474585	1.55847	3.99408	2.28459	0.527746	2.04471
TCGA-C5-A1MH-01A	1186	1	3.33308	1.72754	2.76043	4.72211	3.4094	5.70919	4.08682	4.8858	5.85564	4.00914	2.82422	2.43732	2.88828	7.11143	9.58627	4.2431	3.50665	2.62116	6.27784	4.6439	3.39038	3.86656	3.64354	8.75135	8.47131	8.26972	5.07092	4.12185	3.63779	5.06104	4.53898	3.70312	4.1611	6.46063	3.01604	1.85422	6.87376	4.74388	4.27993	2.11409	3.04822	3.54483	2.97321	4.35403	3.84516	1.79604	4.39298
TCGA-C5-A1MI-01A	1083	1	2.11382	0.849312	1.74336	3.77218	3.37202	4.03889	2.63105	3.3853	0.810053	2.86213	1.88199	1.71953	2.63049	5.44004	7.24936	1.92678	2.88859	2.08722	5.36289	3.88844	1.59635	3.38856	2.41648	6.16451	6.23936	6.16503	4.36987	4.04812	2.3191	2.96376	5.21937	4.01284	1.80853	5.69895	2.26009	2.90478	3.95748	2.65158	3.93505	1.88625	2.67248	1.08629	2.41858	3.74607	3.51071	1.4472	3.47614
TCGA-C5-A1MK-01A	74	1	1.71558	0.430826	0.642831	0.616247	0.323089	4.05766	0.628129	3.64612	3.70348	2.92641	1.44607	1.21368	2.45345	3.7851	5.50119	3.11496	2.88844	1.38576	5.70254	3.56139	2.00573	3.06712	2.70116	5.95599	5.61608	5.85497	5.18095	4.32381	2.55024	2.22469	0.958797	0.702625	2.82629	4.35752	1.36936	1.78563	4.76037	2.59167	3.00688	1.01948	1.15152	3.01612	2.91468	2.41465	2.14719	0.737079	2.88819
TCGA-C5-A1ML-01A	636	1	2.81665	0.424166	1.61714	1.36184	2.25023	4.0667	3.29732	3.95331	1.12131	4.27241	1.21222	1.08199	2.96919	2.99998	4.67648	1.85018	2.42374	1.47694	5.58368	2.22212	1.9058	4.02147	3.45757	6.38942	6.41624	6.87747	2.58392	2.767	2.76	1.91432	1.61789	3.09275	1.76488	4.04165	1.61642	1.10563	4.74782	1.93436	2.56625	1.27494	1.23517	2.20608	1.29929	2.44225	1.97227	0.491637	3.15364
TCGA-C5-A1MN-01A	1245	1	0.938069	0	1.02634	0	0.386963	3.96532	0.920824	2.25698	4.68456	2.34244	0.409415	0.361547	2.27331	3.5612	5.86503	1.48668	1.30112	0.528357	4.41741	0.980608	2.03588	2.58722	1.97434	3.85069	3.48775	3.94714	4.52384	3.70499	1.26373	3.86062	0.616098	3.44809	1.12296	3.37398	0.497425	1.08367	3.54806	0.799033	1.37093	0.306201	0.313258	2.93633	0.70234	1.47625	0.910419	0.298525	1.27357
TCGA-C5-A1MP-01A	109	0	3.76814	1.48781	2.42405	1.77894	4.14796	4.86185	2.51552	5.47442	2.50044	4.23415	2.69688	2.31833	2.64547	7.09647	9.03374	3.16563	3.71691	2.63108	6.47081	3.66854	1.64809	3.20627	2.99307	7.88008	7.81571	7.76846	5.89509	4.93721	3.3267	3.44891	5.60229	4.6413	1.87313	5.75751	1.85063	2.95626	6.21244	3.68991	4.26694	2.31382	3.15657	4.00022	3.04308	4.28739	3.85789	1.53487	5.0542
TCGA-C5-A1MQ-01A	1031	0	3.7529	1.77681	3.62673	0.319299	2.65186	5.35544	4.08641	6.06479	2.12885	4.00409	2.57684	1.87118	2.40581	7.04715	8.56765	3.7024	2.99952	2.25852	6.51514	4.79526	3.5581	3.40413	3.01327	9.6042	9.18083	8.93199	6.19461	7.42161	3.87154	3.90459	4.74918	3.85407	3.77962	7.15029	1.90535	2.55198	7.529	3.85967	4.51355	2.44025	4.1275	2.28478	3.43167	5.20615	4.08432	1.17537	4.73266
TCGA-C5-A2LS-01A	1345	0	0.786602	0.632819	1.22175	0	2.54181	1.85781	0.262059	1.94054	0.125183	2.64936	0.27206	0.411834	1.57945	1.99696	1.3976	2.29442	1.52906	0.726951	5.55618	3.12125	1.04768	2.57113	2.62472	2.71187	2.11234	2.56705	1.88353	6.94289	0.411603	0.724025	1.70735	2.37368	0.900203	3.08192	0.267698	0.780765	1.94227	0.143297	1.55595	0.45013	0.627906	0.587277	0.59512	1.61785	1.18042	0.205355	1.34281
TCGA-C5-A2LT-01A	2226	0	2.42782	2.44422	3.38814	2.13788	0.94877	4.97218	2.58186	3.91046	3.1275	3.46058	1.42399	1.32178	1.8121	2.75421	4.71066	2.37116	2.61021	1.89304	7.94795	3.30518	2.22291	2.03565	1.5245	6.56386	6.32215	6.26448	5.57663	4.03206	2.20696	4.79297	2.01492	6.56799	3.16066	6.05067	2.04138	1.79384	5.13632	2.22746	3.67048	1.70936	2.11074	3.40885	1.65298	3.93162	3.19397	1.3194	2.68819
TCGA-C5-A2LV-01A	2234	0	3.46053	1.74353	2.19541	1.65888	0.194411	5.22867	3.63251	5.10243	2.68642	4.67802	2.3888	1.50863	1.26618	4.30507	5.5823	2.72605	2.06714	1.0207	5.65037	2.90883	1.2795	2.15234	1.53669	7.74441	7.31313	7.27326	4.38719	5.14049	2.84147	2.67521	1.56315	5.47929	2.40649	4.88999	1.36499	0.653184	5.71131	1.46607	2.78943	0.829504	1.38735	1.77272	0.85051	3.31664	2.13396	0.567926	3.80474
TCGA-C5-A2LX-01A	2526	0	4.13677	4.01654	4.45738	0	4.0479	5.33114	3.2226	5.90268	1.72861	4.71571	2.33948	2.31249	3.88552	6.65111	7.74317	3.73788	3.74772	3.27505	6.73771	4.63305	1.54137	2.2058	1.7654	7.99716	7.51689	7.07413	4.62453	3.54259	3.02389	1.78965	9.29651	3.88862	4.63597	7.4148	3.37779	3.67011	5.66623	2.00015	5.79412	3.135	4.4418	2.63518	3.26493	6.34813	5.02799	2.26313	4.31133
TCGA-C5-A2LY-01A	2383	0	4.33657	4.46184	5.60867	0.988115	1.44094	6.33003	3.0414	5.91215	4.77377	4.41855	2.8127	2.31237	3.0299	7.73195	8.58355	5.21052	3.37236	2.98135	6.50459	5.2858	3.87405	3.93336	3.97945	8.53851	8.26457	7.87886	5.07634	4.91425	3.47142	3.13307	2.81678	1.0694	4.19819	7.67691	2.95302	1.96659	6.23598	2.8425	5.50106	2.97099	3.27636	1.51404	2.95335	6.09568	4.58747	2.20741	4.44857
TCGA-C5-A2LZ-01A	3046	1	2.21516	1.03393	3.44266	2.67884	1.09706	4.08231	1.72561	3.24969	5.31567	3.18142	1.21464	1.46843	2.41988	5.15779	5.46815	3.95434	3.44383	2.05937	5.47705	3.65859	2.89434	3.75726	3.4239	6.05397	5.77942	5.90748	4.81068	3.57292	1.85692	2.49309	2.99423	3.25455	2.58924	5.56291	1.97499	1.50694	4.16517	1.34444	3.71226	2.50319	2.44299	2.03756	2.09374	3.36218	3.27512	1.17587	2.81583
TCGA-C5-A2M1-01A	1169	0	2.68051	1.89114	3.86884	0.506004	1.081	3.66334	2.3085	4.47457	2.19641	3.74659	2.06149	2.11031	2.83506	6.89961	7.75786	3.88992	2.89936	2.26464	5.84958	3.46621	2.9529	3.49463	3.39647	7.57324	7.28044	7.34386	3.32953	7.90521	2.76663	2.88788	2.73503	0.511536	3.51726	6.22148	2.56505	2.41407	5.45639	2.80585	4.42758	2.02832	2.55329	1.48242	2.17967	4.22593	3.9366	1.76989	3.77107
TCGA-C5-A2M2-01A	1011	1	0.93171	1.16533	2.33912	0	0.23082	1.15935	0.229411	1.49487	0.295545	1.97045	0.392101	0.58518	2.4947	2.98749	3.12871	1.582	1.41315	0.891593	5.76141	2.59744	2.56891	3.76638	3.37218	3.00423	2.56519	2.92789	2.22248	4.93518	0.432117	1.54717	0.410541	0.374718	1.88647	3.64979	0.606365	0.508434	2.64394	0.478054	2.37251	0.667903	1.0353	1.24476	0.542638	2.23783	1.96719	0.607766	1.56235
TCGA-C5-A3HE-01A	548	0	2.72584	3.70737	4.78967	2.78883	1.38769	4.3044	0.747458	4.14674	3.4944	4.42778	1.69634	2.24052	2.08493	5.41842	6.06664	2.86968	2.89043	2.88165	6.42342	3.24917	3.77812	3.51203	3.27008	6.3385	5.92946	6.16718	5.46414	6.93779	1.92866	5.7035	1.37993	2.63688	3.8569	7.351	2.17214	1.18237	4.64735	2.48508	4.3627	2.24346	2.23612	1.45923	2.4495	4.86361	4.54064	2.24212	3.22926
TCGA-C5-A3HF-01A	543	1	2.28444	0.279581	1.86865	4.27329	3.21708	4.58098	1.5176	3.03666	1.23957	2.92747	1.23134	1.47948	2.08476	4.20785	5.50864	2.81848	2.4709	1.57253	6.11272	2.84292	2.73414	3.53501	2.71461	4.80984	4.41823	5.03406	4.98232	7.26563	1.53861	3.31877	4.36608	4.63803	1.70767	5.28365	1.84726	2.17896	3.51839	0.728602	3.99885	1.61222	3.09911	0.807277	1.86707	3.67338	3.38853	1.41555	2.98751
TCGA-C5-A3HL-01A	621	0	1.57148	0.133443	0.954549	5.947	1.05347	4.35364	0.476628	2.95915	0.860324	2.83896	0.736043	0.793742	2.05402	2.26869	2.69042	2.24176	1.99447	0.967767	5.1282	1.43335	0.787682	2.40084	2.48411	4.44161	4.33894	4.72983	3.79434	2.41351	1.52247	1.62304	1.87122	1.12903	1.53249	3.42645	1.05285	0.6065	3.531	0.862756	1.95781	1.01979	1.28969	1.78875	0.784398	1.78805	1.63402	0.447776	2.05483
TCGA-C5-A7CG-01A	6408	0	4.04961	2.08407	4.18724	4.16404	2.97372	5.80849	3.93937	5.30902	5.35052	4.47983	3.64868	3.50282	4.22879	6.08302	7.38535	4.96387	4.43193	3.68623	7.13949	5.04356	2.9248	4.6125	4.22756	8.03756	8.0643	8.12563	6.08444	5.6412	3.47485	2.85407	5.91702	4.07967	4.53308	8.10686	3.98989	3.25204	5.82846	3.21115	5.85274	3.62732	4.35655	4.46159	4.27527	6.08042	5.7349	3.43705	5.14952
TCGA-C5-A7CH-01A	4694	0	1.29058	0.520119	0.838156	1.07573	0.510132	4.45828	0.166251	2.29784	2.73871	2.20834	0.434523	0.632554	1.01003	3.012	4.58715	2.09275	2.70744	0.903961	4.27768	1.22998	3.51512	2.0945	1.83948	4.41616	4.45882	4.5863	3.59877	4.19885	1.66069	3.84323	0.989477	5.11015	2.88666	3.63162	0.627125	0.957067	3.77833	1.02278	1.66277	0.502366	0.538583	1.5942	1.10099	1.84284	1.2118	0.308505	1.87339
TCGA-C5-A7CJ-01A	3097	1	2.79448	0.761877	2.78491	1.91446	4.19354	3.86135	2.06336	4.43174	1.29623	4.49891	1.82876	2.15631	2.15021	3.9313	5.05825	2.41297	3.61216	2.49049	6.31404	3.26599	1.25581	3.64181	3.62993	6.18834	6.1203	6.59765	5.11883	4.27928	3.03381	3.12847	4.05168	5.2791	2.28846	5.30621	2.16392	2.74603	5.16456	2.68542	3.68813	2.54649	2.23681	2.84175	2.62553	3.4208	3.57758	1.37532	4.22805
TCGA-C5-A7CK-01A	4086	1	1.3193	0.0753496	0.603077	3.25375	1.46803	2.34586	0.346595	1.97825	1.9294	2.14378	0.333967	0.435527	0.936067	2.75752	3.83821	1.88674	1.86996	0.726725	4.37105	0.688159	0.676811	2.08393	1.65826	4.11753	4.19448	4.25737	4.376	3.12162	1.49698	1.2489	0.572302	2.60497	1.26084	3.2569	0.667315	0.249209	2.99468	1.42583	1.25102	0.233693	1.5529	1.17788	1.7679	1.07239	0.957724	0.193866	1.59406
TCGA-C5-A7CL-01A	471	1	1.49652	0.898294	1.73618	1.01259	0.333132	3.56444	1.11766	2.80457	4.63824	2.32148	0.785404	0.698881	1.78964	3.57518	5.08105	1.95371	3.65146	1.22025	5.6856	1.68384	1.85762	2.85126	2.61124	5.21846	4.96862	5.19223	4.9629	3.69304	1.93831	2.69019	0.8109	0.225457	2.50646	3.89377	1.17692	0.719441	4.25447	2.10558	2.33274	0.966478	1.14107	2.79393	1.38947	2.18714	1.73794	0.487839	3.77375
TCGA-C5-A7CM-01A	619	0	1.53443	0	1.80118	1.23138	0.672611	3.87205	0.145551	1.46351	0.228678	2.2699	0.236568	0.722544	1.06446	2.48289	3.88947	1.27384	1.42801	1.20415	4.50136	0.944324	1.35308	2.26844	1.85393	2.70274	2.33763	2.63645	3.34265	7.23112	0.698995	1.5734	0.222234	1.9085	0.927631	3.43094	0.612207	0.489708	4.0697	0.58222	1.67649	1.16715	1.73332	0.598835	1.14251	1.40505	1.30518	0.231786	1.73525
TCGA-C5-A7CO-01A	4482	0	2.55175	0.83804	2.48692	0.264245	2.15521	2.64765	1.19044	3.53994	3.73485	1.85216	0.964281	1.28666	2.63167	4.67956	5.88103	2.75533	1.94354	1.67888	6.26546	1.60777	0.864724	1.90218	1.66717	5.71392	5.60208	5.96086	2.37313	2.52937	1.6008	0.595579	4.81478	3.22229	1.90841	4.20225	1.29302	0.592452	3.94638	0.796553	3.22047	1.12217	1.53038	3.4552	2.08462	3.6872	2.59971	0.80697	2.63813
TCGA-C5-A7UC-01A	523	1	0.766777	0.337271	0.639341	0.265003	0.0262802	2.72084	0.0995758	1.39134	3.94621	1.58933	0.0469651	0.268101	0.985192	1.83315	2.21137	1.32897	1.30326	0.389121	7.64655	2.6032	2.6574	1.16275	0.99433	2.80964	2.30497	2.52141	4.83573	3.95262	0.325021	0.771186	0	3.47218	0.737112	4.16079	0.178606	0.388166	2.45825	0.446754	0.898927	0.299045	0.185595	1.3901	0.263082	1.48128	1.04865	0.283314	0.63926
TCGA-C5-A7UE-01A	4738	0	1.47205	0.318477	2.2884	2.00932	1.45189	4.30528	1.30423	3.15252	2.42921	1.90239	0.47831	0.635379	1.72596	3.40282	5.00854	1.55599	3.06213	1.51139	4.34105	2.35759	0.328092	1.646	1.37858	5.32652	4.82924	4.96809	2.82907	1.64243	1.05111	0.293094	3.90579	3.36096	0.865524	3.14747	0.598564	1.96898	3.60487	0.80701	2.19396	1.29054	1.30829	1.523	1.88047	2.4751	2.07927	0.37473	1.95163
TCGA-C5-A7UH-01A	3988	0	2.08816	0.909605	2.45863	1.61806	0.538875	4.77904	2.52384	3.63744	2.56923	2.43048	1.44402	1.2342	1.32453	4.88753	6.70277	2.04187	2.65907	1.47644	4.50234	2.27859	1.33112	1.65657	1.20118	6.67128	6.43346	6.4573	5.0259	4.44285	2.63141	6.13116	0.941512	1.06807	2.59581	4.47901	1.8272	0.749569	6.30913	2.44448	3.22564	1.1547	1.27691	1.54362	1.84125	2.7601	2.43887	0.816704	3.11442
TCGA-C5-A7UI-01A	2888	1	3.14074	2.91493	4.54648	3.95586	2.61717	4.75023	1.71662	4.52891	5.5574	3.52555	1.54687	1.54868	2.76569	5.592	6.77606	3.92728	2.70507	2.20477	5.70268	4.66214	3.30734	3.94833	3.76732	7.3673	7.03826	7.065	6.91993	2.76563	2.17685	3.82669	2.81288	4.1269	3.05273	6.74052	1.80943	2.5419	5.77254	1.63686	4.51294	2.36149	3.55512	2.41204	2.31591	5.2432	3.7302	1.34923	3.1058
TCGA-C5-A7X3-01A	284	1	2.63561	1.62801	3.06664	1.51985	2.09065	4.0041	2.4585	4.42724	3.17504	3.61598	1.8383	1.77362	2.19043	5.71814	7.10897	3.04793	3.11228	2.45448	6.52601	3.89004	2.38261	2.438	1.94218	7.65963	7.15193	7.25076	6.4254	5.58386	2.71729	5.66976	2.54738	5.11601	3.01055	5.346	1.8626	2.161	5.71231	3.32028	3.89992	2.2942	3.16875	2.10585	2.60949	3.94667	3.30581	1.05774	4.2275
TCGA-C5-A7X5-01A	414	1	0.794087	0.156535	0.0967075	0	0	5.34524	0.304452	1.84311	4.78353	1.72189	0.188013	0.644174	2.33971	2.37894	5.29506	2.11495	1.10284	0.427637	3.3776	0.854379	1.21475	2.43644	1.8237	4.82192	4.60899	4.97794	4.17647	2.4912	1.93344	1.59166	0	0	1.52294	2.35376	0.602597	0.164675	3.65373	2.11051	0.697875	0.233158	0.193306	0.608751	0.724095	0.521288	0.419707	0.0860858	1.3533
TCGA-C5-A7X8-01A	83	0	2.76096	0.31715	2.75511	4.48117	2.98584	3.94907	0.991541	3.9684	0.481077	2.25681	0.800233	1.49352	2.02674	3.88555	5.06643	2.10818	2.04643	1.90118	6.08382	3.18802	0.872061	2.81157	2.0683	5.84658	5.3844	5.63084	4.84657	4.19595	1.70888	1.3022	2.56818	5.25889	2.00427	4.80135	1.3608	1.08681	5.08907	1.0636	3.53492	1.35555	3.73931	0.697533	1.92482	3.43349	2.96875	0.736227	3.09321
TCGA-C5-A7XC-01A	1551	0	2.91958	1.10292	3.35412	4.63544	4.01797	4.75024	1.48008	3.79143	3.51437	3.77233	2.49108	1.98586	2.5261	4.95054	6.03572	2.87014	3.49474	2.7975	6.20373	3.53012	2.03342	3.21255	3.22701	5.61088	5.60761	5.83227	5.65058	7.26295	2.32215	2.94393	3.645	5.71635	2.78077	5.82255	1.67177	2.21498	5.26968	2.41843	2.86561	3.31837	2.20927	0.972581	2.45826	3.01039	3.63426	0.779371	3.57077
TCGA-C5-A8XH-01A	1394	1	2.55546	1.58966	2.9424	1.43814	1.05347	4.97965	1.56843	4.07994	5.46204	1.92029	1.27871	1.86341	2.59903	5.79735	7.58915	4.57908	2.76383	1.65301	5.36476	2.74656	4.63531	4.06358	4.38344	6.93191	6.69175	6.67659	4.54451	2.76181	2.49101	2.93765	3.16069	2.40564	2.8275	5.23074	1.78451	1.05646	4.61301	2.40683	3.20191	1.51161	1.94122	2.68298	2.01621	3.36114	2.97912	0.748736	3.26231
TCGA-C5-A8XI-01A	254	0	2.26021	0.90776	3.68787	5.16515	1.85983	4.05881	1.7526	3.14705	4.2901	2.93775	1.33649	1.57437	3.21125	2.83952	4.00585	3.04315	2.73722	2.05339	5.64105	3.54396	2.79604	3.23698	2.73653	5.46094	5.08475	5.65518	6.61247	3.40949	1.31261	1.06566	3.15524	3.27228	2.16542	5.60045	1.92824	2.71707	4.22393	0.920338	3.74819	2.00368	2.90656	2.88581	2.47935	4.51504	3.92232	1.41637	2.65885
TCGA-C5-A8XJ-01A	4467	0	2.34552	0.870603	1.50464	4.72086	0.509998	4.18947	0.962775	3.11815	1.70621	2.51055	1.21313	3.25009	2.83448	4.16852	5.5008	2.98805	2.74661	1.5063	5.87655	2.93901	2.35553	3.57113	3.04435	5.79998	5.73728	6.01574	4.6331	3.32689	2.46296	1.47872	0.393371	2.52221	2.85654	4.75353	2.30481	1.00833	4.40377	2.01974	3.4638	1.50919	2.48705	2.89774	1.99994	2.90893	2.83541	1.20595	3.19496
TCGA-C5-A8XK-01A	3039	0	1.98776	0.45054	1.64557	1.59484	0.735716	3.51693	2.27669	3.3537	4.44995	3.0158	0.899806	0.957574	0.778445	4.61349	6.41638	2.32388	2.25171	1.34643	5.37047	4.95618	1.93041	2.38075	1.9757	6.58201	6.40513	6.83204	5.35783	7.71599	2.38965	1.9522	0.256013	2.13168	1.40276	3.33958	0.749214	1.6066	5.74824	2.7661	1.85036	0.534862	0.950428	1.70313	1.31117	1.94623	1.54091	0.344484	3.26961
TCGA-C5-A8YQ-01A	715	1	1.98645	0.0969627	1.5939	1.64572	1.23799	3.73692	1.99743	2.96783	1.94814	2.92192	1.15994	1.3303	2.5547	4.73977	6.56607	3.92739	2.32186	1.04572	5.13181	1.07407	0.442896	2.45334	2.0964	5.72037	5.74545	5.99551	5.45787	4.30254	1.96928	0.495339	1.90137	1.25915	1.08851	2.55579	1.19619	0.380206	4.09899	1.76017	2.4732	0.666963	1.56408	0.930179	1.94078	2.27802	1.72861	0.462887	2.67822
TCGA-C5-A8YR-01A	837	1	2.53185	2.90708	3.46878	0.571036	0.031586	4.45436	2.35899	4.44905	2.40084	4.01623	1.2796	2.00128	1.80386	7.24165	9.01505	1.95292	3.83675	2.25774	5.89652	2.86844	1.31707	1.69209	1.32402	7.82054	7.63417	7.88288	5.17016	6.83014	3.09811	4.64342	0.443579	0.295169	3.9423	5.97448	1.65619	1.43335	5.8031	4.06885	3.74083	1.97856	1.15269	2.51904	2.56516	3.87764	3.2967	1.30831	3.99431
TCGA-C5-A8YT-01A	633	1	2.21194	0.0906477	1.96457	0	1.54558	4.01823	0.64436	2.86007	0.155593	2.09368	1.38283	1.07141	2.21815	3.63395	7.19399	1.14085	2.37163	2.0963	4.82601	1.14155	1.43084	3.24477	2.84057	4.86831	4.48845	4.79509	5.99305	3.85639	1.45995	0.762149	0.502973	3.30038	2.24028	4.19775	1.36065	0.888619	4.3703	1.9063	2.52552	1.98153	0.970875	0.435861	1.86543	2.08493	2.93041	0.605837	2.58003
TCGA-C5-A8ZZ-01A	636	0	1.79281	0.252475	0.470559	1.82295	0.225387	3.61464	2.19126	3.17545	0.4278	1.88727	1.13845	0.925408	1.2224	4.34598	5.80216	1.22475	2.33176	0.860133	4.38184	1.11545	0.67185	2.35295	2.06009	5.57841	5.24321	5.78674	5.60293	4.3925	2.0697	0.955412	1.26246	1.3572	1.06875	3.12065	0.974296	0.274107	4.13472	1.7276	1.97257	0.365198	1.2033	0.76775	1.56089	1.25826	1.55459	0.263423	2.44719
TCGA-C5-A901-01A	518	0	1.54383	0.434791	1.93993	3.51251	3.39804	4.49242	1.6021	2.69378	2.15054	2.79054	1.08705	1.06115	0.750638	4.03316	5.79366	1.58804	2.72359	1.41536	4.98027	1.79161	0.491603	2.22703	2.0001	4.95784	4.71799	5.04788	3.97958	3.26745	1.64577	2.44717	3.32587	3.55606	1.33722	4.03754	1.05622	1.92738	4.30318	2.04745	2.22803	1.28925	1.61619	2.10911	1.75945	2.04145	2.22598	0.433421	2.66957
TCGA-C5-A902-01A	149	0	3.64494	2.77414	5.55846	0.478322	0.17049	5.37303	0.970667	3.26405	5.11025	3.519	2.16641	2.46641	3.01907	5.24225	6.01833	4.24112	3.26922	3.33181	6.14287	3.15292	3.48088	3.81627	3.23742	5.49708	5.44884	5.59337	5.21986	5.86072	1.83898	0.623208	0.706132	0.085786	3.34826	7.54113	2.26694	0.673	4.79098	1.20067	4.6914	3.8364	2.58942	0.798709	2.7423	5.33139	4.95373	2.24594	2.49682
TCGA-C5-A905-01A	4879	0	1.76762	0.582639	1.73674	2.14688	1.43395	2.54467	0.543528	2.3338	2.45372	1.81408	0.448567	0.89093	0.587771	5.3361	6.49724	1.17908	3.45787	0.970436	4.34185	3.07493	0.21505	1.49556	0.973146	4.57726	4.49743	4.84624	3.90354	2.47067	1.11632	1.67765	2.1416	0.792642	1.11762	2.88945	0.715815	4.57375	3.59945	0.911356	2.04466	0.878618	1.11584	0.225463	1.45895	2.13278	1.63644	0.490772	1.9667
TCGA-C5-A907-01A	448	0	1.80128	1.40217	3.24693	0	0.404026	3.99192	0.589122	3.08494	3.72331	2.3676	0.739266	0.974659	2.48268	4.23953	5.92639	3.68043	1.95567	2.04333	4.86079	5.18938	3.31885	3.96329	3.43068	5.78209	5.2312	5.15397	5.79115	8.37958	1.96229	3.42763	0.451386	1.72463	2.77063	5.24409	1.72598	0.395242	4.00893	1.65151	3.05259	1.54123	0.940161	2.78561	1.63968	2.97343	2.45358	0.673803	4.1636
TCGA-DG-A2KH-01A	34	0	0.68483	0.482512	1.74384	1.72139	1.14643	2.28343	0.124949	1.53169	0.472474	2.13645	0.473134	0.421095	1.46734	3.93965	2.16983	2.07384	1.17011	0.879829	5.47262	2.01614	1.41914	2.45087	2.4966	2.40719	1.91205	2.18501	1.02717	4.18075	0.478363	0.475154	0.486202	0	1.04258	3.56322	0.428963	0.692078	3.35599	0.290655	1.50937	0.774664	0.668034	0.350241	0.622395	1.31057	1.31188	0.208622	1.03384
TCGA-DG-A2KJ-01A	2893	0	3.76265	2.78546	5.10389	0	5.01294	6.31326	1.17639	6.13411	0.897332	3.76397	2.67495	1.14855	2.29268	8.78934	8.94754	2.63369	2.0931	2.15108	5.25528	4.88042	1.83831	1.67218	1.64942	8.66856	7.61878	5.58313	3.27128	6.99977	2.06866	4.3078	6.49286	3.80745	1.87769	6.83981	1.07368	2.56449	6.05372	1.20645	4.2895	1.72856	3.94091	0.386046	2.77804	6.14795	3.25052	1.15175	3.15067
TCGA-DG-A2KK-01A	2496	0	1.73372	1.13203	2.25131	1.27981	1.07495	3.61773	0.867691	3.73292	0.304569	2.98857	1.19193	1.24245	3.57975	4.59925	5.50919	2.89039	2.29762	1.40542	4.54708	3.70557	2.87399	2.931	2.54613	5.89365	5.67266	5.95498	5.88732	8.25053	1.91712	2.97226	2.24624	2.57184	2.25646	4.90614	1.45102	1.49677	4.69716	2.31552	2.65081	1.00862	1.75101	1.27512	1.88961	2.78377	2.61615	0.619256	2.97579
TCGA-DG-A2KL-01A	1367	0	1.96441	0.775471	1.41405	0.787915	0.806134	4.29244	1.45089	4.14076	4.06658	4.21617	1.52801	1.48422	1.95989	4.17888	5.04694	3.16688	3.12643	1.20202	6.25586	2.64448	1.65913	3.22218	2.93586	6.00927	6.23907	6.25618	5.98785	4.62738	2.75054	4.49247	1.59017	3.39597	1.85152	4.68933	1.36335	1.17446	4.53958	2.69038	2.70236	1.09842	1.34116	3.54303	1.78832	2.54851	2.40782	0.739112	3.62617
TCGA-DG-A2KM-01A	1946	0	4.34111	3.84772	4.98847	5.43286	2.30263	7.08492	6.24434	5.94883	5.19036	5.24047	4.9547	4.19754	4.49603	8.48577	9.56839	5.17044	4.93563	4.31924	7.82281	4.9559	3.69125	4.7868	4.42463	9.88921	10.0929	9.80039	6.08826	5.83359	5.00827	8.18911	5.87775	3.53464	5.88584	9.31359	5.19	4.21546	6.34658	5.66953	6.56279	3.98934	5.14107	4.35084	4.7934	6.39078	6.37988	3.75378	6.00259
TCGA-DR-A0ZL-01A	2669	0	1.02387	0.393867	0.815235	1.19017	2.82307	2.92865	0.671797	2.52646	1.30004	2.47409	0.371401	0.690941	1.20348	2.11227	2.78599	1.03595	2.958	0.812317	5.3315	1.86269	1.73363	1.59658	1.25816	2.93334	2.60235	2.64477	2.44594	2.78412	0.544919	1.55476	4.58753	3.02233	0.494429	2.40962	0.571348	2.17448	2.82293	0.832356	1.89564	0.717557	0.978851	1.52964	1.53792	1.75175	1.64908	0.436015	1.53587
TCGA-DR-A0ZM-01A	1791	0	2.40583	2.35229	3.76504	1.1634	2.51276	4.05799	1.4743	4.15411	6.24868	1.97627	1.24841	1.68561	3.52516	5.53958	6.72139	3.81932	2.57354	2.27021	6.67681	5.1987	4.03942	4.00018	3.00797	7.14909	6.84058	6.64648	4.41123	4.38817	2.20378	1.62356	5.93758	4.47125	2.7582	6.8367	2.32884	1.48019	5.6155	1.58955	4.40832	2.20286	2.87404	4.54391	2.38667	4.633	3.94289	0.802969	3.79473
TCGA-DS-A0VK-01A	1118	1	1.86317	0.539989	0.847107	0.914342	4.84298	4.78519	0.615892	3.19361	1.66639	2.53698	0.893184	0.555184	1.84019	5.09784	5.52129	1.27547	1.41424	0.698125	5.40121	4.42144	1.74813	1.39602	1.05564	4.73396	4.53353	4.52377	4.64752	2.95526	1.02913	0.790399	4.05851	4.23411	0.967439	3.62324	0.593451	0.725174	3.69163	1.01781	1.7713	0.525194	0.74088	0.990216	1.13648	2.02475	1.44096	0.339923	1.82975
TCGA-DS-A0VL-01A	1692	1	2.32211	1.77411	3.55807	2.55798	2.56489	3.95963	1.97491	3.33972	4.53328	2.57346	1.08211	1.39169	2.66907	5.08159	6.14716	3.19472	2.64864	2.09285	5.46009	3.91395	3.24813	3.38829	3.64761	5.81378	5.64938	5.88169	4.1048	4.28223	1.67584	0.787509	2.87813	3.15074	2.9234	5.67736	1.5986	1.44382	4.60737	1.40523	3.31264	2.30141	1.58358	2.19951	1.59075	3.53109	3.35483	1.10332	2.92165
TCGA-DS-A0VM-01A	3589	0	1.96441	1.52727	1.87068	0	0.996265	5.13103	0.189696	3.56847	5.70413	3.53832	0.584281	0.92371	3.04952	5.00718	5.52121	3.58196	2.1412	1.28795	5.86004	5.16179	3.24822	3.48302	3.72232	6.04107	6.11691	6.0499	5.49453	3.8937	1.78704	4.32778	1.59362	2.23066	2.02175	4.77825	0.750011	0.855273	3.83184	2.03037	2.53288	1.59547	0.782059	4.96197	1.50583	2.86462	2.25722	0.451592	2.61368
TCGA-DS-A0VN-01A	3609	0	3.40118	2.55503	3.8461	0.341075	0.517612	5.8981	2.0822	5.13178	4.23295	3.73514	2.59639	2.14453	2.94992	5.2128	6.37886	4.22112	3.3724	2.50378	6.64503	3.8984	3.06032	2.95213	2.7825	7.70169	7.54951	7.57867	5.84136	4.18996	3.45192	4.96278	3.0356	4.52536	5.05226	7.23171	3.33068	0.996636	5.80387	3.16792	4.71396	2.45106	3.30972	2.77331	2.76016	4.71321	4.36447	1.96102	4.09479
TCGA-DS-A1O9-01A	266	1	3.51897	1.40288	2.57857	0.29736	1.52773	4.96709	3.02073	5.48879	5.68633	4.33993	2.37609	2.76695	2.75689	5.93125	8.08353	4.3132	3.01967	1.93847	6.59971	3.68245	3.0983	4.03108	3.63571	8.42156	8.19192	8.4277	6.52548	5.12565	3.81629	1.90184	1.15717	0.222147	4.38077	6.23568	2.45	0.465843	6.42254	4.36125	3.65783	1.3763	1.77869	3.21417	2.26925	3.12478	2.84653	1.12055	4.48517
TCGA-DS-A1OA-01A	879	1	2.73022	1.68893	2.7561	5.622	2.67789	4.77205	2.63927	4.30153	4.12932	3.33599	1.58626	1.91962	2.42479	6.75754	8.22801	3.71794	3.35157	1.61777	6.17436	4.33775	2.54152	3.58448	3.46701	6.86996	6.72795	6.67892	5.18232	4.67169	2.59622	3.80758	5.12889	4.44223	2.66167	5.75944	2.30812	1.90213	4.95736	2.18676	4.33338	1.56496	2.46511	2.30312	2.17443	4.09356	3.42147	1.39185	3.72714
TCGA-DS-A1OB-01A	861	1	1.84925	0.668165	1.00693	2.71419	0.524637	4.14765	2.05693	3.7425	3.71355	3.2298	0.993419	1.29921	1.2469	6.29621	7.84993	2.60803	3.14683	1.28759	5.11016	3.66927	2.42058	2.80028	2.57742	6.807	6.51233	6.73263	3.1259	2.63802	2.84326	3.89971	0.919558	1.27579	1.39699	4.24441	1.65167	0.655744	4.87833	3.31073	2.23144	0.760468	1.18866	2.5226	1.86782	1.73561	1.49138	0.367022	3.26017
TCGA-DS-A1OC-01A	376	0	2.1675	1.57898	3.33681	4.14887	1.37599	5.82237	3.89906	4.15622	6.00896	3.14153	1.64277	3.08687	1.62905	6.58022	8.12974	2.63283	2.93498	1.69183	5.49227	2.37126	0.99324	2.98325	1.90894	7.21303	7.07978	6.78063	4.14307	4.96403	3.21711	8.0616	3.64337	3.64083	3.25476	6.19299	2.25343	1.66153	4.64776	3.33233	3.61166	1.80258	2.02809	1.20198	2.00877	3.64148	3.16734	1.48584	3.52767
TCGA-DS-A1OD-01A	3874	0	3.51583	2.54051	4.64333	2.99108	2.5695	5.01978	1.65587	5.30126	3.14645	3.79853	2.61026	2.76153	3.86381	6.87047	8.78438	4.29001	3.43718	3.5271	7.60078	4.96888	3.22142	3.9654	3.51028	8.20751	7.86238	7.99796	8.04892	4.2907	3.39028	2.52388	5.68908	3.16494	4.57407	8.53584	3.31959	3.43634	5.36836	1.69033	6.05779	3.67799	4.66539	1.49179	3.57787	6.22578	5.45814	2.88861	4.27903
TCGA-DS-A3LQ-01A	699	0	2.4779	0.595482	0.694407	0	1.74309	5.26937	4.2922	3.69308	2.87091	1.86229	1.82247	1.53119	2.01164	6.85415	7.85198	2.12754	2.22855	0.914077	5.45895	2.29747	1.32091	1.72872	1.20076	7.39938	7.34872	7.05792	4.49497	2.99093	3.11744	6.41725	1.14586	3.13574	2.21707	3.70988	1.35941	0.706345	6.0337	3.56532	2.47591	0.994178	1.55917	3.27703	1.75122	2.65358	2.20663	0.799524	3.47738
TCGA-DS-A5RQ-01A	512	0	2.77158	0.947192	2.54526	1.85747	1.88011	4.9212	1.67988	4.27116	3.50776	3.64155	1.49156	1.39751	2.94129	5.99043	7.19919	3.85679	2.8622	1.48401	5.45247	2.37794	1.50472	2.62413	2.74536	6.51221	6.5256	6.29196	4.74032	4.4488	2.21418	3.58655	2.48345	3.26445	2.02794	4.72194	1.46198	0.73219	4.70516	1.7599	3.02472	0.945734	1.7954	3.1345	1.72477	3.15508	2.66189	0.784314	3.13141
TCGA-DS-A7WF-01A	492	1	1.72927	0.511781	0.667913	1.31634	0.839757	2.77278	0.966148	2.46285	0.391292	2.01984	0.755183	0.917991	2.69292	3.59166	5.17616	2.82118	1.54655	1.05024	4.56523	2.57621	3.5923	3.2531	3.029	4.76443	4.56604	4.99572	4.51219	4.51672	1.60535	0.842944	4.02326	3.77373	1.7212	4.23547	1.08419	1.00904	3.3702	1.41715	2.52104	0.67271	1.30527	1.16957	1.45001	2.12727	1.79024	0.500732	2.22163
TCGA-DS-A7WH-01A	533	0	1.18925	0.273047	1.78108	1.82879	1.78785	2.53515	0.104844	1.99727	0.242387	2.25527	0.468789	0.50127	1.58098	3.77498	4.46532	0.767599	1.69504	1.17792	3.9635	1.38092	1.36309	2.12095	1.55305	3.57092	3.2137	3.5938	4.97969	6.34175	0.892774	1.44611	0.795618	0.483131	1.47437	2.78692	0.514175	2.12245	3.56792	1.09396	1.60555	1.18301	0.749006	0.661344	1.271	1.63693	1.54447	0.322137	1.41002
TCGA-DS-A7WI-01A	252	1	2.45598	1.18065	3.21636	0.752427	0.447942	3.73429	1.62936	3.55434	2.34128	2.59899	0.876859	1.22142	1.43035	5.4233	7.04481	2.17261	1.91575	1.5537	6.38647	1.83626	2.44283	2.28291	1.96782	6.42534	6.28691	6.45093	6.28	7.34336	1.89406	1.54262	0.479994	0.814524	2.42108	5.02172	0.717519	0.432328	6.38226	1.25058	2.24636	2.18815	1.02929	0.89836	1.51529	2.50916	2.28532	0.276571	2.54538
TCGA-EA-A1QS-01A	1203	0	2.29752	0.96319	0.545541	2.30044	1.64205	4.09025	1.46651	3.90929	3.92558	4.13856	1.24615	1.23481	2.94019	3.28772	4.22982	2.20177	1.98772	1.23462	6.14872	2.47091	1.43467	2.83397	2.39529	6.25993	6.09075	6.25553	6.21933	5.398	2.63373	2.88462	2.013	1.68064	1.64915	3.62496	1.15569	0.708864	5.19208	2.3145	2.18854	0.586656	1.35853	3.51888	1.69196	1.98556	1.92515	0.533665	3.7559
TCGA-EA-A1QT-01A	1243	0	2.1591	1.31608	2.59406	0.303328	0.852231	4.96134	2.49073	3.57358	5.61571	2.77158	1.25237	0.869182	1.39897	3.95229	6.0521	3.26462	2.21054	1.17047	4.79709	2.194	2.05635	0.943581	0.756009	6.27729	5.82851	6.1184	4.54072	4.85316	1.92252	1.69019	1.86028	3.46469	2.27214	6.63433	1.33001	0.986034	4.26608	1.93245	2.90213	1.09676	0.950071	1.71618	1.04509	2.78908	2.17465	0.775243	2.5123
TCGA-EA-A3HQ-01A	1136	0	3.03547	0.536533	1.49404	3.24907	2.72411	4.7218	1.58976	4.33086	1.71847	4.48114	1.95616	2.50865	2.059	6.56066	7.46378	3.26441	3.0796	1.38298	5.81882	2.6251	2.16008	2.92104	2.61364	6.93542	7.15286	7.36153	4.37735	4.70425	3.64087	5.39675	4.15181	4.84835	2.84529	4.62054	2.59036	1.59029	5.03277	4.31008	3.66982	1.17539	2.20919	1.70107	2.43094	2.91799	2.97616	1.13169	4.44719
TCGA-EA-A3HR-01A	940	0	1.9357	0.224047	1.80323	0.825194	2.39259	3.14504	0.888238	3.11351	1.70572	3.07933	2.0984	2.41921	2.02908	2.82964	4.50201	3.02687	2.41697	1.09057	5.15837	2.23405	1.13643	2.38487	2.13974	4.58484	4.55213	4.97287	4.50707	4.2184	1.69573	0.808453	4.71964	2.35505	1.319	4.10666	1.16407	0.911748	3.89725	1.12224	2.34116	1.49794	0.934179	1.69707	1.21265	1.72226	2.1864	0.487882	2.74908
TCGA-EA-A3HS-01A	959	0	2.31228	0.731097	2.51938	2.84944	2.00258	4.04807	2.64566	3.18099	3.92233	2.84591	1.11679	1.37921	2.163	5.18739	6.27848	3.38381	2.46488	1.68666	4.86384	1.62232	1.93773	3.89679	3.74528	5.93837	6.0048	6.41025	6.17586	3.37597	2.27621	1.57723	3.51295	3.56601	2.24406	5.1245	1.62444	1.24172	4.3868	2.12478	2.97734	1.87412	1.8498	1.34576	1.8801	2.53687	2.85053	0.861119	3.21257
TCGA-EA-A3HT-01A	954	0	2.27372	1.0665	1.64082	2.02974	0.308389	4.19169	2.13907	4.11427	4.2431	4.35935	1.09285	1.6223	2.10551	4.58055	5.3691	2.92257	3.36904	1.55352	5.56353	3.19664	1.48128	3.1519	3.06163	6.03563	6.01561	6.14987	5.87406	4.87182	2.67802	2.72068	1.6339	2.93951	2.71664	3.66811	1.44962	0.840147	4.98143	2.62722	2.7431	0.686469	1.19917	2.51709	1.79673	2.66299	2.24421	0.849461	3.46453
TCGA-EA-A3HU-01A	1013	0	3.62512	3.97471	4.49957	3.44951	0.637667	5.62453	3.17442	4.51856	5.36822	4.58447	3.03784	2.9335	3.83027	6.82659	8.10173	4.52022	3.97116	3.26364	6.70037	4.4712	4.97377	4.37369	4.45285	8.12233	8.00928	7.88049	4.91696	4.00604	2.8555	3.61393	2.79823	3.2832	4.80705	8.76228	3.63892	2.34051	5.38482	3.41963	5.14321	3.4205	3.57386	3.25072	3.22563	5.58234	5.42146	3.17693	4.18339
TCGA-EA-A3QD-01A	397	0	3.69834	2.11249	3.52182	3.72035	4.0968	5.33526	3.23222	5.76621	3.98532	4.91535	3.12384	3.47772	3.47613	7.93906	8.56091	4.57255	4.25739	3.34054	7.35328	4.63496	4.02181	4.24843	3.87309	8.17308	7.95699	7.73646	5.80952	6.72601	3.60929	4.97994	8.16257	6.32993	4.27398	7.62357	3.47064	3.40833	5.69757	3.48879	5.75525	3.35511	4.32283	4.43728	4.15029	5.8119	5.72515	2.65233	5.00063
TCGA-EA-A3QE-01A	761	0	2.99449	3.57521	4.49704	3.31242	2.30246	4.90936	2.15793	4.25265	5.08597	4.16162	1.92188	2.58827	3.83542	5.57055	6.54054	5.11375	4.22845	3.28706	6.63443	3.60467	4.70169	2.98076	2.16213	7.01122	6.9677	6.86177	5.03212	4.8671	2.81162	4.09693	5.33035	4.44049	3.97056	7.22001	3.36453	3.08899	4.59382	2.73815	5.3137	3.216	3.54058	4.70428	3.18366	5.04022	4.77572	2.31705	3.9699
TCGA-EA-A3Y4-01A	1122	0	3.12909	4.25794	5.25252	0.190676	0.0987568	4.82802	1.47819	4.60112	4.37734	2.65338	1.71543	2.17951	3.46732	7.02055	8.11824	3.97419	2.81838	3.43505	7.07012	5.53476	3.30534	3.32743	2.64338	8.15451	7.42287	6.82797	6.92437	8.03896	2.06817	3.47729	1.22912	2.19598	4.47518	8.61743	2.82384	1.20718	4.68884	1.85433	5.4231	3.37408	3.50847	2.54778	2.89878	5.93824	4.94799	1.94491	4.08222
TCGA-EA-A410-01A	803	0	2.75317	0.416296	1.34361	0.863556	0.865406	5.00653	2.09333	3.44978	0.911587	2.1282	1.17325	1.08173	1.196	4.76571	6.81542	2.23869	1.93934	1.20194	5.01008	2.10146	1.90251	2.16413	1.32092	6.28776	5.99134	6.11788	4.77038	1.20984	2.18832	1.79237	1.57262	4.94887	2.92257	4.93639	1.32796	0.631299	4.64184	2.20695	2.51624	0.759022	1.19993	1.26186	1.52197	2.34656	1.92371	1.07553	2.92201
TCGA-EA-A411-01A	747	0	2.22069	0.983605	1.57089	3.79142	3.40709	4.05	1.29783	4.04778	3.28965	3.33782	1.46118	1.54242	2.02935	4.87827	6.24933	2.16014	3.22183	1.59569	5.73733	3.04352	1.19425	3.54733	2.38744	5.60347	5.32787	5.52568	5.81093	4.8583	2.0889	2.34958	4.87697	5.43742	1.72159	4.33026	1.48032	1.51935	4.4528	2.2082	2.84022	0.920969	2.04139	0.961433	2.09772	2.68968	2.45291	0.751512	3.35068
TCGA-EA-A439-01A	965	0	1.65683	1.63675	2.2514	2.43844	0.990494	3.75918	1.1291	2.89665	0.769026	2.40648	0.723358	1.04874	2.38341	4.33497	4.80875	2.81311	1.46907	1.29003	4.60382	2.39608	2.68206	3.34469	2.24272	5.46207	5.32849	5.33545	6.12231	3.73268	1.85908	1.33278	1.45235	4.14174	2.37059	4.56539	1.40146	0.515538	3.80723	1.64108	2.97512	1.01601	1.01341	1.96462	1.41457	2.6324	2.35526	0.974131	2.1599
TCGA-EA-A43B-01A	791	0	3.15992	3.25732	4.16762	0.35496	1.91534	4.75737	1.66169	4.15295	6.34987	3.12586	1.56597	1.33741	2.32241	4.51356	6.64669	2.99959	2.31519	2.02916	6.67461	5.34517	3.15839	2.90931	2.50372	7.60204	6.88716	6.70051	6.15316	5.7946	2.47102	1.4052	3.04825	4.41976	2.62435	6.73286	2.15128	1.97685	5.82679	1.9246	4.18029	1.86476	2.59287	2.25334	2.09402	4.75648	3.68846	1.29399	3.2482
TCGA-EA-A44S-01A	369	0	2.44786	0.763468	3.32963	3.25477	2.29659	4.10594	1.62296	4.60579	4.19145	1.84728	1.61897	1.44295	2.22385	6.87073	7.27694	3.10515	3.10293	1.97489	5.43065	3.17446	0.968728	2.26346	2.1687	7.23661	6.85257	6.80012	3.65253	2.19102	2.78697	2.72652	3.94007	2.08698	2.42423	5.48221	1.57293	1.17872	5.44876	2.16451	3.29035	1.70079	2.10181	3.35555	2.3966	3.4428	3.09958	0.74047	3.72515
TCGA-EA-A4BA-01A	755	0	1.57825	0	0.816454	0	0.900864	3.17544	0.0668276	2.0413	2.78243	0.968684	0.0559137	0.287667	0.7686	3.98683	6.93149	0.472841	0.468288	0.365777	6.16711	1.07635	0.44973	1.26572	1.09205	3.75336	3.02892	3.18652	3.45742	2.76764	0.527946	0.581535	0.236969	0.678483	0.361116	1.49541	0.146689	0.299172	3.03261	0.601215	0.824601	0.277432	0.561173	0.0712781	0.473947	1.38818	0.458291	0.0844246	1.52681
TCGA-EA-A50E-01A	227	1	2.04357	0.515999	0.832154	3.73231	3.2681	4.38086	1.32904	4.38065	2.08427	3.8703	1.16514	1.94386	1.04158	6.30963	7.48967	1.98286	2.44674	1.28101	5.34954	2.01128	0.559865	1.56556	1.4058	6.83769	6.56348	6.26899	5.14214	5.21775	2.85349	3.8623	3.9191	4.21749	2.45125	4.05128	1.37898	0.564472	5.55299	3.37476	2.08323	0.697353	0.900473	0.996383	1.94134	2.03812	1.65462	0.463604	3.29806
TCGA-EA-A556-01A	453	0	1.55838	0.453454	1.2268	0.294201	0.422529	2.50304	0.745836	3.11976	0.474184	1.56071	0.672592	0.597178	1.38106	3.00695	5.79885	1.76839	1.60465	0.949963	4.44396	1.72444	2.40568	2.21803	1.94692	5.39608	4.88253	5.11297	5.67711	4.35033	1.39503	2.08706	0.223656	2.20031	1.33812	3.59889	0.92517	0.683562	4.38916	2.15802	1.80579	0.737699	0.71971	1.20189	1.11357	1.61213	1.43034	0.538918	2.58128
TCGA-EA-A5FO-01A	815	0	0.863442	0.208598	0.645832	0	0.0462472	1.64202	0.0917454	1.49978	0.471982	1.28693	0.1086	0.29839	2.44812	0.568514	0.492676	1.47845	0.972225	0.618461	3.7291	2.82586	0.997875	2.32161	1.91556	2.11899	1.89293	2.33905	2.71359	1.64528	0.266109	0.0464753	1.04231	0.0352704	0.252557	2.15327	0.224222	0.125889	2.10368	0.124964	1.30507	0.2405	0.351304	1.23432	0.318821	1.45823	0.974451	0.329228	0.716926
TCGA-EA-A5O9-01A	788	0	2.03348	1.65229	2.91822	0	0.0375942	4.61506	0.11586	3.71936	6.01857	2.32771	0.481311	0.856029	2.2597	4.37837	5.20586	3.55313	2.38702	1.39324	5.33482	2.02279	1.34735	3.26806	2.73344	6.56531	6.09144	5.96675	2.59435	2.24788	1.79899	1.68505	0.251955	0.566948	2.11102	4.72501	0.669502	0.189545	4.98099	1.72748	2.86191	1.29113	1.38777	2.10969	1.48284	3.07746	2.30716	0.794418	2.46073
TCGA-EA-A5ZD-01A	830	0	3.0359	1.80297	1.70438	1.64049	3.6939	4.83163	2.65996	4.98868	4.57161	3.85345	1.95339	2.11594	2.0838	5.33587	6.51404	3.58502	3.12634	2.10537	6.14944	3.15106	3.58169	4.23331	4.3045	7.34037	7.27983	7.22658	5.17622	5.28835	3.05769	1.95117	4.24604	4.15102	2.02557	4.25026	1.95362	2.25378	5.61156	2.97421	3.56966	1.29065	2.01517	2.13747	2.06543	3.26637	2.84178	0.966403	4.06894
TCGA-EA-A5ZE-01A	829	0	3.89221	0.83321	2.28355	3.76785	3.6685	3.69849	3.23361	5.35286	1.82689	4.89237	2.26044	2.51411	2.725	3.96928	5.65429	4.02533	3.03543	2.45798	6.92808	3.3757	1.94491	3.89662	3.86596	7.58381	7.65918	7.85218	7.88343	6.55262	3.62603	0.343895	5.02884	4.34883	2.22353	5.30709	2.16959	1.68141	6.44884	2.77173	3.93162	2.19652	2.75463	1.44032	2.70216	3.5434	3.39809	1.1646	4.61892
TCGA-EA-A5ZF-01A	828	0	1.77871	0.275992	0.327772	2.72152	2.56918	3.39344	0.782692	2.42106	0.181032	2.62768	0.385253	0.698475	2.44255	5.24761	6.67541	1.36489	1.33913	0.637951	4.46491	2.73339	0.536466	2.37892	1.75584	4.93521	4.94475	5.19177	5.22032	4.03466	2.04966	1.68636	1.66923	2.84676	1.61065	2.48671	0.496456	0.879925	4.20564	2.19284	0.817986	0.250359	0.495991	0.424388	1.27507	0.658317	0.817869	0.195882	1.95968
TCGA-EA-A6QX-01A	730	0	2.42254	1.11528	2.29321	5.33243	2.18696	4.76856	2.85071	3.7788	4.21809	2.75772	1.33837	1.84162	4.41534	6.29865	8.46585	4.81602	3.04362	1.59937	5.62346	4.96135	3.72006	3.58061	3.51899	6.48694	6.12107	6.69164	5.1487	4.1071	2.67546	0.889009	2.73539	3.69634	2.13911	5.02286	2.35304	1.71199	4.94272	2.68574	3.61977	1.75282	2.81205	2.58346	3.89097	3.34832	3.1734	1.0182	3.34846
TCGA-EA-A78R-01A	410	0	2.7131	1.17024	1.62306	0.56433	2.90531	5.00937	1.01284	4.60939	4.72821	3.59457	1.09698	1.08781	3.24564	4.5004	5.12321	3.30194	2.49267	1.50234	5.43935	3.20262	2.67009	2.40593	2.55915	6.78655	6.13086	6.14168	4.26026	4.12786	2.33299	3.23844	4.29503	3.86323	2.40209	5.32832	1.61588	1.62708	5.16219	2.3117	3.11955	1.13124	2.03431	3.09893	1.70423	3.28625	2.36535	1.20153	2.67801
TCGA-EK-A2GZ-01A	383	0	1.30152	0.647211	1.63578	0	0.0260755	4.30013	1.49956	2.77184	4.77124	2.8292	0.531089	1.56336	2.50971	3.91283	5.52618	1.05844	2.5212	0.911907	5.39792	1.93432	1.2952	2.84331	2.83896	5.01319	5.18695	5.0391	2.83716	2.42349	1.66027	2.77552	0.0467788	0.0966431	3.08927	4.79486	0.901653	1.17366	4.06898	1.62256	2.36624	1.34264	1.17771	1.14764	1.50435	2.75426	2.72255	0.737721	2.21504
TCGA-EK-A2H0-01A	1847	0	1.71823	0.334185	2.61095	0	0.149477	4.68253	2.41796	2.89265	5.49642	2.13915	0.854266	0.900154	1.22334	4.26235	5.77285	3.10171	1.82103	1.65647	5.90084	1.61564	2.8432	2.82915	3.02228	5.70328	5.56398	5.81369	4.33614	4.38191	1.72284	3.82657	0.500033	1.62764	1.4594	5.15206	1.11963	0.322578	5.10199	1.74272	1.98466	1.7515	0.868799	1.30235	1.03289	1.71953	1.8362	0.253128	1.99149
TCGA-EK-A2H1-01A	799	0	2.81095	1.61361	2.90316	2.31204	2.0027	4.96809	0.609063	5.13266	2.95802	3.19428	1.1777	1.4258	3.12955	4.82062	5.67836	3.75383	2.19901	1.87043	6.59186	3.84475	4.1666	3.03954	3.12481	7.92742	7.64523	7.51232	5.42894	5.63245	3.30372	6.55145	2.30514	8.28969	3.96243	5.0888	1.86548	1.08727	6.53325	3.63285	3.06692	1.65107	2.18102	4.39791	2.25213	3.69175	3.00177	0.69023	3.3492
TCGA-EK-A2IP-01A	202	0	1.57887	1.78793	2.57768	0.60801	0.532073	2.92455	0.725595	2.18142	3.9078	2.20747	0.645128	0.841645	0.97727	3.44882	4.72208	1.15016	2.37387	1.53316	6.79967	3.12133	1.52083	1.92486	1.89239	4.17497	4.21972	4.14035	3.35949	3.46914	0.966421	0.224151	0.811915	3.24447	1.82135	5.37779	0.8729	0.493601	2.69562	0.805148	2.95292	0.853304	0.83602	1.42999	0.909779	3.53358	2.46405	0.727596	1.42216
TCGA-EK-A2IR-01A	3442	0	0.791991	0.126823	0.0780436	0	0.0721879	2.36783	0.269024	2.13685	0.138619	1.60401	2.38553	0.112941	0.589978	2.56723	3.16332	0.205846	0.802551	0.266469	3.01116	0.412284	0.0734686	1.34147	0.810965	3.72954	3.73802	4.02485	1.76981	0.398236	0.670776	0.334634	0.0733429	0.286023	0.504651	0.70074	0.112268	0.154583	2.91707	0.739164	0.244926	0.840133	0.193702	6.11107	0.37701	0.284626	0.356386	0.0351289	1.0679
TCGA-EK-A2PG-01A	46	0	1.4528	1.07551	2.03665	0.920318	0.333865	1.94258	0.66942	3.12692	1.78222	1.71291	0.376086	0.621126	0.739202	3.52659	4.90509	0.948067	1.74934	0.830893	4.65982	3.07582	0.366505	0.422048	0.333964	5.08718	4.74394	5.01897	1.41291	2.04965	1.0721	1.17854	1.08733	0.245449	1.74904	3.80617	0.961525	0.356306	4.55499	0.771899	2.26514	0.699963	1.13961	0.891546	1.02995	2.46931	1.82733	0.253499	1.89031
TCGA-EK-A2PI-01A	586	0	1.22504	0.633374	0.933096	0	0.741172	4.53555	0.477954	2.20592	0.102092	1.37725	0.417668	0.465874	2.56264	3.56735	3.8964	3.02192	1.79729	0.490719	4.52177	1.29757	0.344098	3.30505	2.59224	4.26958	4.30802	4.34264	5.36421	2.51456	1.14324	0.882544	1.13387	0.433768	1.06176	2.54656	0.613129	0.219673	3.35402	0.708028	1.27061	0.84781	0.859929	1.40578	0.80198	1.52166	1.30516	0.137307	1.48381
TCGA-EK-A2R8-01A	44	0	1.52083	1.55784	3.05166	0	0.228834	4.48641	0.285477	2.42623	3.0386	3.08725	0.605106	0.685088	1.05861	3.08329	5.19481	3.30999	1.53041	1.31838	4.78056	2.82874	2.95844	3.2831	2.69719	4.15183	3.8093	3.84522	5.35767	8.07925	1.21627	0.589388	0.198019	1.98885	2.28462	4.72608	0.822041	0.331459	3.08673	0.866048	2.42459	1.04781	0.867304	2.33596	0.698411	3.6956	1.9488	0.74457	1.92674
TCGA-EK-A2RA-01A	1246	0	3.09375	2.35228	3.61323	0.377866	2.68071	3.91123	1.32379	5.16838	6.5702	3.74265	2.07107	2.12468	3.52369	5.28722	5.27736	4.35782	2.89798	2.41894	6.76731	4.61349	2.74749	4.44816	3.68936	6.89487	6.75639	6.82738	3.06342	4.10402	2.44599	0.991049	4.89991	2.07715	3.29154	6.29561	2.64625	1.6041	5.21652	1.08742	4.45364	1.88496	2.5107	3.28383	2.50418	4.51181	3.8097	1.24794	3.8483
TCGA-EK-A2RC-01A	129	0	2.86559	2.00661	3.79929	1.87439	2.81328	3.77855	2.45965	4.79711	2.10009	3.69718	1.75803	2.00642	2.80441	5.92908	7.20481	3.91077	3.17159	2.3048	5.9829	2.50698	2.19039	3.42949	3.83959	6.93945	6.72725	6.57963	5.25558	5.85837	2.33616	2.0409	3.29061	3.65095	2.7338	6.19334	2.22388	1.63029	5.0813	1.81511	4.2572	2.19501	2.0729	1.82302	2.13749	4.51126	3.77516	1.39897	3.40593
TCGA-EK-A2RE-01A	57	0	0.886631	0	0.156256	0	0	4.01726	0.0325286	1.66833	3.50632	1.69454	0.120503	0.2192	1.71738	1.64796	3.14206	2.25779	1.83216	0.305497	5.01736	0.661267	1.16747	1.65985	1.49204	2.50224	2.49904	2.8131	2.22652	0.672766	0.824615	1.99805	0.0507105	3.89126	1.47423	1.38837	0.120425	0.122563	2.92095	0.669538	0.696743	0.11002	0.211279	0.936205	0.412163	0.326921	0.51607	0.0513469	1.05632
TCGA-EK-A2RJ-01A	53	0	1.97017	2.55219	3.48048	0	0.0102777	4.09728	2.61638	3.89154	3.31666	3.38375	1.67252	1.81667	2.27091	5.24326	6.62085	3.79549	3.35124	1.9662	7.2107	5.38937	4.2183	3.78386	2.92592	7.27524	7.06476	6.796	5.82508	4.86174	2.69804	6.47435	0.963118	0.113001	4.2274	6.91488	2.46109	0.589082	4.64466	3.76428	3.70129	1.66212	1.85022	5.33028	1.97091	3.83366	3.51737	1.37931	3.9586
TCGA-EK-A2RL-01A	1453	1	1.03412	0.326222	1.81023	0.930959	1.25894	1.64798	0.126697	2.32884	0.168345	2.26045	0.406938	0.743785	0.882391	4.28184	4.61256	2.10058	1.7376	0.749666	4.77751	3.2575	0.875748	2.97589	3.11106	3.55357	3.17093	3.4363	2.45694	5.50332	0.81499	0.247185	0.347113	0.0939332	1.06286	4.26278	0.974491	0.230819	2.67186	0.750403	2.52081	0.703737	0.612632	0.440547	0.721041	2.40851	1.78943	0.555766	1.24155
TCGA-EK-A2RM-01A	50	0	1.36353	0.167866	0.200748	0.462471	0.239856	3.91501	0.408569	2.80128	0.171726	3.2581	0.360906	0.658708	2.06219	4.14888	6.06804	1.5855	1.89897	0.660132	6.27018	4.48164	2.68431	2.61299	2.01979	5.10842	4.9282	5.20281	5.39135	4.00123	1.81905	2.16344	0.684347	0.59494	2.56091	4.81684	0.449482	0.658648	4.64087	1.83895	1.48759	0.384898	0.484195	1.95731	1.09022	1.57147	0.977803	0.226795	2.23529
TCGA-EK-A2RN-01A	71	0	2.52191	1.49593	1.30355	0.245908	0.204746	1.90259	2.20631	5.02735	3.79733	3.25879	0.91021	2.08103	1.49337	3.67611	4.37984	1.67714	4.17235	1.34766	5.96009	2.96168	1.09452	2.13842	1.59661	6.05709	5.89191	6.15623	1.10333	3.96638	2.39463	0.237305	0.850901	0.0275899	2.43963	3.57463	0.906533	0.18289	5.08402	1.78366	2.00255	0.437018	0.762057	4.24174	1.54001	2.01229	1.56116	0.217576	2.83491
TCGA-EX-A1H5-01A	619	0	1.98002	0.802401	1.38972	3.33828	3.06358	4.53122	0.546522	2.53032	1.32338	1.80729	0.802121	0.829084	3.14916	3.63179	3.89242	2.16967	1.92233	0.905491	5.4325	1.99132	1.3114	2.76148	2.27813	4.13186	3.84966	3.91456	3.32673	2.88547	0.782931	0.19678	5.19312	3.47459	0.896208	4.90043	1.1266	1.59339	2.94263	0.387976	2.77325	0.878649	1.96192	1.62964	1.50227	2.77715	2.32471	0.597601	2.4039
TCGA-EX-A3L1-01A	463	0	1.95905	1.21161	1.17661	4.51286	1.70742	4.36402	0.743684	3.60354	2.58087	5.59478	0.957183	1.94211	1.51559	2.11748	5.05394	2.14769	2.05586	1.69402	6.05633	2.34469	2.46108	2.60889	2.65392	4.3372	3.75228	4.25009	6.54863	8.02562	3.54497	1.93627	1.42252	5.58289	3.02503	3.30625	0.614669	1.39298	4.96734	1.53173	1.82161	0.754753	1.21089	2.03013	1.4862	2.03167	1.63099	0.453981	2.83338
TCGA-EX-A449-01A	447	0	1.68644	0	2.318	0	2.77313	3.52977	0.733113	2.05769	0.0568354	1.78067	0.644746	0.765174	1.86179	4.40583	4.91157	1.38071	1.41026	1.30577	4.05575	3.32478	1.36476	3.8211	3.51513	4.30749	3.94796	4.37559	2.10784	5.49557	1.19469	0.444829	1.06411	0.205252	1.67128	4.2062	0.711524	1.39697	3.51108	0.739887	1.94437	1.76398	1.18514	0.523288	1.49507	1.77033	2.0705	0.275532	1.69661
TCGA-EX-A69L-01A	602	0	3.34543	1.9074	3.63238	5.61552	2.19888	4.95866	2.7204	5.49573	5.03154	4.62648	2.71868	2.87467	3.51568	6.13121	7.24571	4.54028	3.69199	2.91674	6.91744	3.98141	4.06851	4.6781	3.88853	7.60747	7.60002	7.79779	6.55295	5.92178	3.3758	0.935046	2.00684	0.8558	4.05782	6.82968	3.31696	1.79381	6.68816	3.6274	4.63712	2.34355	3.86041	2.76738	3.04372	4.61908	4.2077	2.08118	4.56344
TCGA-EX-A69M-01A	253	1	2.88532	2.82889	3.7225	3.41465	1.79125	4.49238	2.09621	4.73105	3.24684	4.25448	2.40698	2.08139	3.11776	5.7527	6.26446	4.19892	3.01028	2.408	7.16162	3.74296	3.22444	4.4685	4.13749	6.88879	6.68348	6.65747	3.43087	7.83498	2.53719	2.35864	3.27729	2.86082	3.70479	6.37815	2.58845	1.15726	5.79231	2.57899	4.31953	1.76118	2.51605	1.75118	2.02778	4.36177	3.68287	1.79973	3.91053
TCGA-EX-A8YF-01A	473	0	2.45813	2.9415	3.71444	4.84821	2.3891	3.70769	2.80368	3.60631	3.82686	3.67286	2.05146	2.04702	2.1887	6.05906	7.23833	3.14962	2.84603	2.58447	5.64021	3.3028	3.06189	4.62137	4.33349	6.50456	6.46296	6.5721	5.298	9.13228	2.77266	3.07007	2.4322	2.26698	3.18954	6.23106	2.32721	1.3883	4.43867	3.14869	4.11308	1.90381	3.88719	1.61769	2.87939	4.15215	4.19252	1.85896	3.69967
TCGA-FU-A23K-01A	372	0	2.96605	2.27021	3.98229	1.22551	3.14647	5.24079	1.58306	4.99321	0.713294	3.094	1.4341	1.34774	2.08879	7.13183	7.51427	2.27509	2.21932	2.09118	5.57774	4.28679	2.64429	1.84801	1.67289	7.74473	7.10633	6.15789	3.62682	3.01736	2.13481	5.07794	4.34234	3.55997	2.90325	6.46941	2.11822	3.09159	5.50653	1.76241	4.54031	2.0277	3.53378	1.91379	2.37943	5.2602	3.32053	1.28951	2.85764
TCGA-FU-A23L-01A	725	0	2.87209	3.03892	3.6785	3.37558	3.31611	4.12973	2.33077	4.36571	3.05623	3.92005	2.17215	2.04416	3.32423	4.20714	5.74528	3.44456	3.80207	2.59278	6.86243	3.89463	3.31475	4.26271	3.9164	7.03086	6.81846	6.8331	4.77126	3.49492	2.52937	1.17132	3.80341	2.41393	3.73257	6.66692	2.71886	2.24138	4.81053	1.90534	4.45378	2.47166	2.61512	2.16608	2.67814	4.34542	4.24966	1.8488	3.8995
TCGA-FU-A2QG-01A	579	0	1.53739	1.1848	3.34157	0.741863	0.471095	4.17475	1.07493	1.97593	4.20869	2.42981	1.09022	0.752054	0.916529	2.40012	3.01784	3.02623	2.5612	1.42054	4.00358	3.04808	3.96867	3.30492	3.45942	3.80632	3.82526	3.89301	3.80784	5.35539	1.01655	1.04449	0.282116	1.55675	2.36589	5.20256	1.26041	1.66308	3.33283	0.849331	2.54688	1.71861	0.714454	1.77648	0.928108	3.06668	2.66811	0.960225	1.3643
TCGA-FU-A3EO-01A	490	0	2.64036	0.866867	3.82137	0.544634	3.92363	4.29998	0.836419	4.99473	0.192141	4.07717	1.16874	0.818155	1.80512	7.50428	7.05289	1.4941	1.70708	1.22634	6.10488	5.26316	2.7369	1.2176	1.34087	7.28226	6.55053	5.32255	2.74263	8.50157	2.05342	3.12464	3.99896	3.65845	2.03894	4.63093	0.831395	1.0005	5.92546	1.57566	2.38825	1.36885	1.13898	0.552123	1.59255	3.20525	1.60211	0.414534	2.2887
TCGA-FU-A3HY-01A	954	0	0.999061	0.134323	1.50074	0	0.459015	3.68841	0.0984217	2.17226	2.0576	2.93215	0.412524	0.474185	1.83784	2.21634	2.45364	1.11877	2.26596	0.924531	4.76574	2.30371	1.41653	0.933747	0.475514	2.31306	2.39142	2.69353	3.75363	2.89328	0.90767	0.496417	0.352656	1.43702	0.671706	3.07195	0.35315	0.38197	3.26786	0.385129	1.69523	0.952454	0.32691	0.591005	0.389842	1.25678	1.70466	0.68326	0.777026
TCGA-FU-A3HZ-01A	1103	0	1.89449	0.698899	1.55535	0	0.0354263	4.03114	0.967615	3.07843	0.80133	1.69086	0.760078	1.11361	1.35065	5.4677	6.52007	1.77861	1.71581	0.824538	4.09717	2.45615	1.62302	1.89462	1.22185	6.10367	6.06377	5.89462	2.85245	0.431787	1.75691	2.37256	0.800066	3.00975	3.19246	4.67426	1.56233	0.471121	4.506	1.47678	2.70814	1.2084	1.54213	0.915132	1.28355	2.54759	2.1333	0.666184	2.26254
TCGA-FU-A3NI-01A	638	1	1.98627	0.367528	1.20404	0.592393	3.51946	3.28951	1.80701	3.49027	0.882155	2.92349	1.38071	1.7058	1.92838	6.06028	8.23712	2.59425	2.47947	1.2443	5.1977	1.72807	1.13452	2.22031	1.89287	5.82354	5.82568	5.91311	4.88622	4.48956	2.61723	0.41302	4.73394	4.57064	1.64567	4.28871	1.20842	1.45389	4.13689	2.50617	2.6281	0.995552	1.51943	0.554528	1.53929	2.62791	2.51215	0.963355	3.28588
TCGA-FU-A3TQ-01A	795	0	2.18177	0.275908	2.09216	3.19102	1.56535	3.73669	2.05186	3.39608	2.07088	3.29614	1.15388	1.46729	1.85138	3.7734	4.69098	2.17287	3.19362	1.71976	5.89142	2.0305	0.60681	2.49631	2.09351	5.22864	5.04638	5.24549	3.81449	2.83976	1.37227	2.4258	4.14427	3.64315	1.43051	4.46683	1.32492	2.27774	4.43904	1.59094	2.99547	1.73357	1.98298	2.7715	2.18116	2.82433	2.85334	0.758167	3.34921
TCGA-FU-A3TX-01A	45	0	2.26747	0.80169	1.90698	2.07485	1.21677	3.6269	0.635532	3.57996	0.434931	3.77079	1.18769	1.45251	3.45519	3.32787	4.60943	4.82297	2.63054	1.52358	5.35234	1.92845	0.351242	2.78346	1.99612	5.30435	5.19637	5.42149	3.49854	1.148	1.88371	0.941084	7.29745	0.517207	2.61575	5.16287	1.79098	1.64224	4.6998	1.60544	3.15991	1.31673	2.06388	3.48005	2.3597	3.32679	2.99998	1.01807	3.26903
TCGA-FU-A3WB-01A	491	0	1.82383	0.584802	2.24439	0.187968	1.17781	3.98597	0.212765	2.61591	1.32356	2.24459	0.469271	0.746621	2.82813	3.34628	3.53113	2.73791	1.60871	0.897218	4.93294	1.06388	1.30466	2.99367	2.28248	3.88037	3.94272	4.60205	3.66171	2.84025	1.06344	0.0804893	0.710306	0.248479	1.20683	3.84035	0.794853	0.382521	3.28719	0.64224	2.19048	0.747506	1.1764	1.31769	0.915419	2.37023	1.98354	0.661377	1.91537
TCGA-FU-A3YQ-01A	861	0	3.09889	1.64942	2.85869	4.98847	2.43818	4.48699	3.04787	4.6112	4.54985	4.32189	2.16757	2.18096	2.9404	5.01296	6.26989	3.86338	3.59489	2.51229	6.60956	2.83047	2.31962	3.8084	3.7179	6.90352	6.76932	6.70746	5.60113	5.77182	2.904	4.07701	4.72176	5.69864	2.96127	5.68062	2.30666	2.03748	4.95122	3.18529	4.04738	2.10061	3.26632	1.74616	2.41122	3.78031	3.69377	1.45658	4.15526
TCGA-FU-A40J-01A	426	0	2.14014	1.79815	4.03047	2.09535	3.52003	2.6702	0.571698	3.41116	0.345022	3.70982	1.61694	1.61835	2.09281	2.77078	3.64759	3.43693	3.26219	2.24704	5.49942	3.27817	3.07175	4.02229	3.37024	4.88537	4.62306	5.01277	4.55198	6.16908	1.71839	1.30586	0.563602	3.39962	2.60125	5.59084	1.62343	0.701744	4.40897	1.73419	3.78248	1.84615	1.84938	0.864391	1.98763	3.80811	3.27405	1.53926	2.34119
TCGA-FU-A57G-01A	1078	0	2.74578	0.266161	0.316291	0.271216	3.08824	3.52256	0.61293	3.15709	0.122935	2.16131	0.75229	0.881964	0.976998	3.82554	4.74464	1.53491	1.17292	0.705972	6.28195	1.26181	0.827767	2.17015	1.58677	5.03821	4.8238	4.85158	4.9287	1.9605	1.86685	4.29728	0.298637	2.32101	2.21254	3.22118	0.80421	0.481129	4.03394	1.77183	1.73023	0.553444	0.850123	0.525897	1.47253	1.61971	1.49322	0.407176	2.66686
TCGA-FU-A5XV-01A	321	0	1.62661	1.00729	2.27183	0.27051	1.26348	3.52587	1.31389	2.69881	1.03877	3.19382	1.02306	0.933651	1.25282	2.18726	4.11809	0.758006	2.86914	1.16819	5.03513	1.52549	3.25109	0.743802	0.537442	4.72681	4.64332	4.72594	4.16461	4.06218	1.34564	1.56353	0.919778	2.80284	1.75174	4.11834	0.92222	1.02441	4.0739	1.22979	2.52409	1.04272	1.33141	1.48919	1.23054	2.51883	2.00766	0.793184	2.4079
TCGA-FU-A770-01A	34	0	1.2555	0.485098	2.90299	0.315919	2.18543	2.21711	0.33373	2.85305	0.144414	3.52143	0.704321	0.98116	0.385087	2.29119	2.67701	2.13787	2.30994	1.63624	5.94428	1.6033	2.21285	3.11649	2.53748	2.9217	2.08045	2.58485	2.62479	6.50977	1.83783	1.01876	0.042989	0.204899	3.0202	3.53223	0.696716	1.68742	3.5581	0.927184	1.71437	1.28971	0.765566	0.704246	1.46875	2.0834	1.98489	0.533298	1.73246
TCGA-GH-A9DA-01A	540	0	2.45933	1.49059	1.9437	1.50982	0.9141	3.64579	0.384695	3.63703	3.85096	3.86801	0.890697	1.08903	1.41952	2.73306	3.95871	2.79053	2.31694	1.65151	6.6018	2.97454	2.14541	1.69104	1.44423	5.52928	5.61592	5.87283	6.97458	7.22011	1.94289	1.39247	1.83062	4.69162	1.7434	4.85115	0.989479	1.70005	5.37795	1.81955	2.661	1.20262	1.5296	2.09089	1.55147	3.30433	2.46517	0.840554	2.77248
TCGA-HG-A2PA-01A	773	1	2.2377	2.68323	3.78597	0	2.55499	4.9855	0.538356	3.29867	5.31758	3.72009	1.53237	1.2068	2.13293	2.55807	4.15111	2.41708	2.93217	1.89969	5.26752	3.01622	2.52617	2.79992	2.62654	5.51724	5.21589	5.31012	5.54692	7.41049	1.74576	1.96373	2.64373	4.58965	2.29956	6.05202	1.63497	2.19736	4.23009	1.38857	3.27511	1.84611	2.03566	3.53184	1.50222	3.74871	3.32158	1.37667	2.44931
TCGA-HM-A3JJ-01A	659	1	2.99143	0.672703	2.19965	3.23216	3.12099	3.34509	2.05574	4.38395	4.37766	3.41506	1.6023	1.8118	2.25959	4.71449	6.04407	3.29404	2.93466	1.92944	6.30684	4.64885	3.15048	3.65579	3.43479	7.00579	6.83989	7.05346	6.12674	5.2969	2.78661	1.71757	4.17795	3.82656	2.33334	5.00765	1.93804	1.87697	5.17382	2.38027	3.33141	1.6757	1.96573	1.87396	2.09884	3.14846	2.96829	1.0287	3.64556
TCGA-HM-A3JK-01A	632	0	3.24037	1.39768	1.53005	4.65089	4.61079	4.49862	1.56677	4.8508	5.43922	4.00969	1.63689	1.78095	2.72417	4.7858	6.40134	3.22586	2.66172	1.83397	5.95051	3.52631	1.46017	3.3594	2.92942	6.82867	6.68459	6.78975	6.07297	5.91725	2.85867	0.794928	4.32241	5.15915	1.70388	5.00356	1.3077	1.11004	5.65014	2.7363	2.908	1.2904	2.89936	1.20679	2.65117	3.17296	2.8692	0.691598	3.91833
TCGA-HM-A4S6-01A	454	0	3.65104	1.32785	3.25624	1.17723	1.20374	5.08989	2.47115	4.33305	4.78882	4.43732	1.9019	2.92809	2.86464	6.13519	7.96441	2.97534	3.5062	2.6314	5.90071	2.71382	2.37688	3.1002	2.59719	7.25954	7.47036	7.61334	4.22399	4.21361	3.35745	1.74627	3.21104	2.20291	3.28988	6.08568	2.41594	1.13689	6.01438	3.33631	3.6907	2.52558	2.45048	4.65461	2.47871	3.11949	3.31144	1.13033	4.6355
TCGA-HM-A6W2-01A	287	0	2.20995	0.258068	0.635028	1.76532	1.77207	2.70306	1.34219	4.19854	0.779572	1.47492	1.36766	1.30772	0.863991	5.18083	7.35904	1.07229	1.77972	1.32056	4.76603	1.88108	0.720684	3.25305	3.59785	7.10676	6.81939	6.87473	3.9837	3.64487	2.58343	0.381059	5.35399	4.11684	1.6177	3.22163	0.933278	0.781958	5.87052	3.20258	2.27203	0.694754	1.8038	0.189267	2.00615	2.26983	1.85553	0.411723	3.45531
TCGA-IR-A3L7-01A	4483	0	1.32217	0.141091	1.20487	0	2.54257	2.72666	0.160532	2.46501	0.154145	1.96245	0.440557	0.589341	2.51565	2.65255	2.96028	1.64114	2.01613	0.731043	4.95171	0.86138	0.715939	2.52246	2.4291	3.91698	3.69615	4.14918	3.02005	3.28406	1.04978	0.21681	1.44885	2.695	0.844198	3.24492	0.63332	1.37951	4.00347	0.461237	1.4185	0.50899	0.588249	0.878308	0.898276	1.32877	1.35385	0.301339	1.39391
TCGA-IR-A3LA-01A	4172	0	1.67423	0.779763	1.37916	1.42693	0.866851	3.55391	1.13112	3.49875	0.660847	1.65777	1.18572	1.31877	1.93502	5.90308	6.50411	1.74725	1.62635	1.21913	5.68223	1.80651	0.981678	2.55744	1.88829	5.6821	5.61046	5.93394	3.76465	2.99547	2.00834	2.69542	1.66445	0.908631	1.72496	4.42415	1.32256	0.838842	3.94709	1.77078	2.79256	0.86699	1.71218	1.33757	1.60667	2.58698	2.33875	0.685785	2.94217
TCGA-IR-A3LB-01A	2032	1	1.41431	0.566663	1.67027	0.796327	0.471111	3.01936	0.0813606	3.29867	0.384142	1.75909	0.300658	0.799245	1.6123	4.44858	4.99892	1.78778	1.55068	0.945969	6.35131	4.09631	3.40636	3.21589	2.17519	5.29638	5.11672	5.185	5.79332	4.06142	1.37187	3.59432	0.479655	0.371162	1.68519	4.33352	1.21766	0.627759	4.20644	2.36475	2.92979	0.930379	1.47537	1.99318	1.56155	3.07203	2.38264	0.617906	2.37704
TCGA-IR-A3LC-01A	3935	0	2.10213	0.369793	2.62865	0	3.53409	2.65678	1.89255	3.10173	0.262468	2.88641	1.20998	0.970977	1.04113	4.7313	5.98524	2.31929	2.09263	1.73258	5.7162	1.57857	0.690754	2.64017	2.09136	6.06945	6.20951	6.26778	3.12006	3.82962	1.80852	1.87762	2.67358	2.5096	2.20169	5.8096	0.518798	0.842732	4.91075	2.42465	1.84825	2.44915	0.757388	0.690062	1.44922	1.46298	2.29166	0.21472	3.05695
TCGA-IR-A3LF-01A	2949	0	2.21179	0.366869	2.25806	1.47171	3.35049	3.01524	1.33878	3.28189	0.671952	2.78595	1.19245	1.73772	2.99131	4.91632	5.38825	2.34965	2.41515	1.84939	5.40177	3.16299	2.906	3.62254	2.84655	5.04454	4.82048	4.98163	4.41104	5.98898	1.61154	2.60746	4.87872	4.57692	2.09912	5.15575	1.76037	2.16431	3.66977	1.24176	3.9952	1.55652	2.369	1.26603	2.46609	3.55105	3.43853	1.23765	3.47165
TCGA-IR-A3LH-01A	2394	0	4.27504	2.8337	4.02901	4.59394	2.18612	6.0061	6.06241	6.44861	5.31766	5.50351	3.90874	3.69019	3.8026	6.79937	8.91297	3.82152	3.49197	2.81301	7.43247	4.73937	4.62375	4.16015	3.49689	9.50208	9.37256	9.47488	7.20487	6.5305	5.15338	5.67039	4.54834	5.78483	4.74603	8.21297	3.64329	2.02978	7.34894	4.89949	5.41143	2.46634	3.80109	2.81153	3.44227	5.06701	4.75986	2.32098	6.14685
TCGA-IR-A3LI-01A	2493	0	0.252684	0	0.243982	0	0.0892015	0.327206	0.0131873	0.974505	0.0474412	0.257984	0.0273443	0.139107	2.87452	3.055	2.74669	1.46682	0.960559	0.166411	5.47665	4.23582	1.8752	2.22425	1.75617	1.9052	1.34378	1.52516	1.17035	6.19693	0.143223	0.435687	0.194165	0.068268	0.165032	1.89125	0.0518321	0.269399	3.20757	0.192189	0.230618	0.1005	0.251603	0.322718	0.293924	0.132765	0.412091	0.0332917	0.9325
TCGA-IR-A3LK-01A	908	1	2.42085	1.74438	2.14584	0.408387	0.172204	4.91172	2.59553	4.35385	4.7352	2.55609	0.995194	1.3008	2.05623	5.23624	7.49276	3.91451	2.13825	1.25191	5.62322	4.37909	3.07512	2.21272	1.71201	6.94153	7.03376	6.9063	2.87456	3.57477	2.71955	3.33398	0.917913	3.0428	4.13705	5.695	1.364	0.505453	5.46825	2.08389	2.74747	0.92255	1.34953	1.89908	1.66978	2.8181	2.59764	0.737572	3.36707
TCGA-IR-A3LL-01A	1106	0	3.48971	2.25126	3.6366	1.06319	1.54734	5.1874	2.14402	5.02083	6.91379	3.00404	2.03232	2.47323	3.32033	8.43567	9.17685	4.15838	3.37618	2.86348	6.74859	4.55582	3.96257	3.34695	3.0224	8.79642	8.73721	8.18545	5.25518	3.69242	3.06645	5.56418	2.82312	1.61058	3.95155	8.47007	3.40424	1.42229	6.31601	3.3885	4.93796	2.11682	2.86687	3.7862	2.87542	5.09448	4.4786	1.51306	4.70354
TCGA-JW-A5VG-01A	834	0	2.73698	1.19919	3.24985	1.8664	0.239932	4.20849	1.38274	3.64765	1.30053	3.01027	1.52694	1.13069	2.22743	3.51368	5.71664	3.30009	2.5257	2.0823	6.42546	2.21649	3.63541	4.04116	3.87999	7.09418	6.68688	6.98759	6.52637	5.49359	2.85153	4.63201	0.552932	4.81453	3.51589	6.7228	2.15515	0.815311	5.84802	2.74616	3.37884	2.50768	1.37616	2.48382	1.70052	3.65783	3.18936	1.17219	2.67729
TCGA-JW-A5VH-01A	100	1	1.51071	0	0.112732	0	0.830541	2.62092	0.0346413	2.0557	0.0692246	1.23809	0.259342	0.348065	0.560094	1.87942	4.09735	0.823559	0.796678	0.611392	4.15146	0.770059	0.273012	2.10091	1.03116	3.78756	3.64207	3.78778	3.73417	0.837802	0.819015	0.49567	0.0362116	4.41603	1.15356	1.33813	0.248832	0.278121	3.4106	1.02108	0.556313	0.216064	0.340424	0.282548	0.783619	0.467447	0.422523	0.134643	1.75832
TCGA-JW-A5VI-01A	747	0	2.36506	0.929185	2.52772	2.8737	2.34351	4.47827	2.41213	3.30074	4.54787	2.89389	1.58053	1.45467	2.30889	4.33988	5.98539	2.20589	3.29835	2.10181	5.76136	4.41055	3.26395	2.68999	2.58507	5.79601	5.87994	6.06356	4.96611	3.75918	2.5639	2.92452	4.48119	3.68452	2.10074	5.17295	1.93095	2.07904	4.63523	2.2239	3.88395	1.93339	2.39013	2.13208	2.17434	3.49844	3.36558	1.3417	3.20283
TCGA-JW-A5VJ-01A	652	0	1.46529	0.443933	0.847357	3.54431	1.7027	4.25507	2.10507	2.64246	0.585843	1.50727	1.01513	1.96526	1.13175	5.1823	6.51009	2.23387	2.77981	1.09981	4.68192	1.92994	1.9353	2.02779	1.77328	5.98775	5.78401	5.583	3.28272	2.52749	1.60466	2.54916	3.16599	2.03399	1.40644	3.49212	1.02071	0.872366	4.18558	1.45753	2.11897	0.76203	1.45442	0.98228	1.47615	1.98027	1.55427	0.382682	2.43484
TCGA-JW-A5VK-01A	623	0	1.63548	0.468857	1.11205	0	0.66875	5.6008	0.187673	2.96586	0.259049	2.70218	3.36623	0.327959	1.97293	2.58458	3.4132	1.58003	1.41797	0.632748	4.74073	1.8215	0.187693	1.53756	1.1766	4.32896	4.30435	3.98952	3.57773	1.11344	1.00635	1.26352	0.959372	0.0290843	1.45952	1.58071	0.340809	0.498399	4.48868	0.818793	1.63027	0.636985	0.604508	1.28315	0.469242	2.3877	1.10516	0.234611	1.51182
TCGA-JW-A5VL-01A	474	0	3.29148	1.84763	3.56354	0	0.105601	5.7497	2.85295	4.69726	4.2759	4.31469	1.70175	2.08583	2.10563	5.89257	7.42181	4.69009	3.21874	2.33878	5.62815	3.63083	2.86881	2.81599	3.08108	7.84841	7.63151	7.50774	6.00686	2.7148	3.16774	0.568885	0.52059	0.972035	3.21848	6.29266	2.55299	0.796509	6.56048	2.2975	4.05869	2.3471	2.17514	4.26683	1.94912	3.9488	3.57785	1.43304	4.20089
TCGA-JW-A69B-01A	863	0	2.70748	0.323567	1.02449	3.55823	1.22265	4.9769	2.72178	3.64707	0.420615	4.44114	0.680137	1.40736	2.29374	6.85949	7.3305	1.42683	2.23319	1.29131	6.06196	2.13559	4.01694	2.24464	1.8521	6.11584	6.35235	6.50317	3.35231	5.18841	3.02751	5.26693	1.1736	1.45625	1.5136	2.96983	1.93137	1.00149	4.81922	2.48755	2.92001	0.847124	2.10172	1.28658	2.29727	2.50956	1.99035	0.67916	3.34407
TCGA-JW-A852-01A	252	1	2.92324	1.24259	3.10494	0.877204	2.58425	5.81353	0.246981	4.7915	4.26859	3.61745	1.12598	0.804578	2.24974	3.78335	3.98079	2.58623	2.04445	1.42038	4.3206	3.30058	2.04474	2.08544	2.32578	6.34728	5.76035	5.65431	3.80901	1.78127	1.63101	0.941161	2.99929	3.47056	1.57372	4.41011	1.01503	0.857148	5.47078	0.773499	3.01742	0.861147	1.35462	1.5949	1.46304	3.7311	1.86623	0.39411	2.47897
TCGA-JW-AAVH-01A	552	0	1.72248	0.72362	2.70401	0.805706	1.60143	3.15001	0.404893	1.96628	3.72381	1.21779	0.714595	0.793716	1.69717	3.36379	4.09249	1.71709	3.08447	1.34254	4.0999	2.16758	0.728115	2.99517	2.66037	3.7483	3.48303	3.71768	4.76176	2.32217	0.639648	0.387815	1.46254	0.871018	1.67932	4.97028	1.00746	2.45565	2.89671	0.29935	2.56172	1.53838	0.899772	1.25152	1.24433	2.93983	2.50576	0.989789	1.53919
TCGA-JX-A3PZ-01A	642	1	3.34131	1.9169	3.28073	0.445495	0.136124	4.7045	2.82724	4.95206	3.50859	4.83756	1.52112	1.66356	1.81236	5.07224	6.94737	3.3458	2.19213	1.82111	5.8936	2.69498	1.55366	1.70777	1.52524	7.31928	7.0902	6.99863	6.27678	7.24675	3.18905	4.30071	0.938344	2.30098	3.14211	5.24332	1.33772	0.529211	6.42649	2.38931	2.64957	1.1881	0.896945	1.6149	1.89409	2.88614	2.29689	0.569868	4.14216
TCGA-JX-A3Q0-01A	6375	0	2.81759	0.87761	2.96384	1.90592	1.03705	4.49237	3.08884	3.83915	5.54769	3.65843	1.83793	1.71526	2.36709	5.51488	7.54292	4.11267	3.17718	2.19445	5.19289	3.74978	3.56315	4.28188	3.98604	7.06295	7.21946	7.45702	4.7976	4.26338	3.00014	2.37613	0.929958	0.155984	3.25937	5.16686	2.38636	0.97124	5.68637	2.93238	3.84116	1.64082	2.54565	3.39384	3.91503	3.52655	3.17595	1.12911	3.8261
TCGA-JX-A3Q8-01A	1357	0	2.26243	3.46655	4.14507	1.24399	2.77904	5.28142	2.45756	3.82568	0.408139	2.46959	1.32839	1.16457	2.78631	6.96101	7.85736	2.09611	2.02195	1.87758	5.14501	2.90725	2.40336	3.21285	3.55967	6.83133	6.40028	6.4099	3.11219	6.88272	1.85228	6.85054	1.59884	1.03464	3.84553	6.36941	1.17993	1.57726	5.47015	2.78752	3.373	1.80045	1.76523	0.925593	1.87343	3.96851	3.21867	1.16723	2.80333
TCGA-JX-A5QV-01A	636	0	2.20356	2.04641	3.85478	3.11609	1.15929	5.48384	1.7256	4.02473	3.86912	3.42227	1.11469	1.15573	1.69886	6.21128	6.6955	4.07596	2.69894	1.40037	5.19167	2.26889	2.39838	2.72193	2.76984	6.97296	6.69831	6.44903	6.27876	3.07463	1.7988	5.30084	3.11005	2.82078	2.30623	5.35047	0.944615	0.95449	4.57467	1.54309	3.23169	0.927929	1.89248	3.68485	1.7398	3.85766	2.95482	0.930905	2.9134
TCGA-LP-A4AU-01A	343	0	1.98388	2.32946	2.60551	1.18223	1.51171	4.10598	0.362441	2.68165	2.05146	2.98407	0.935472	1.22258	1.76423	2.23849	3.83792	3.05328	2.13739	2.32474	5.12496	2.24729	3.68091	3.48043	3.1747	4.46164	3.9424	4.12775	4.11338	6.378	1.64815	3.59869	0.741656	4.16329	2.4899	5.72549	1.89572	0.649971	3.41711	1.48064	3.256	1.92456	1.23	3.93598	1.66883	3.15498	2.84437	1.12723	2.03004
TCGA-LP-A4AX-01A	380	0	3.52544	2.36683	3.48108	4.31004	1.72146	4.97564	3.91173	4.89247	4.05799	3.51411	1.94	2.46378	3.34244	6.50579	8.1249	4.00097	3.80639	3.03787	6.03996	4.13162	3.37143	4.76642	4.22628	8.03491	7.72434	7.96379	6.63364	6.93617	3.03896	5.74208	1.45271	6.56677	3.9081	7.14136	3.75767	1.83969	6.32723	4.27188	4.94089	2.36044	3.68966	2.309	2.55387	4.94613	4.31435	2.18018	4.0817
TCGA-LP-A7HU-01A	406	0	2.9688	1.53055	2.67661	2.76233	2.93057	4.07412	1.98928	4.68682	2.39122	3.05854	1.91775	2.1036	2.33703	7.00391	8.49028	3.93237	2.81387	2.24727	5.54654	4.39181	3.47849	3.26335	2.33342	7.39702	7.0454	7.07022	4.3954	5.04547	2.5425	2.50865	5.29892	4.55327	3.31994	6.1047	2.37134	1.84606	4.68828	1.57692	4.4696	1.86521	2.65026	1.64393	2.71197	4.55171	3.65972	1.33184	3.71237
TCGA-MA-AA3W-01A	685	0	3.97531	4.65613	4.76116	0.323509	3.21304	5.27929	3.00853	5.28308	5.80616	4.9489	2.66961	3.0122	2.47093	6.21064	7.38581	3.95733	4.01719	3.17242	6.58977	4.50109	4.29522	3.98701	3.49389	7.48296	7.16428	7.30452	6.69095	6.23726	2.83644	4.33812	5.86928	4.76109	4.43721	7.88952	3.21215	2.8816	5.46125	2.05629	5.30288	2.87126	2.81587	3.03078	3.72522	5.30648	4.97784	2.79855	4.6344
TCGA-MA-AA3X-01A	617	0	3.19101	0.609811	0.710585	0.94156	1.54072	5.70121	4.49104	4.60636	1.60672	4.76985	1.5081	2.60102	1.00044	7.53647	9.06013	1.73504	3.81428	1.32919	5.9167	3.21322	1.72906	1.91238	1.30122	7.58926	7.74525	7.80766	3.39725	3.51229	4.09241	3.65273	0.328746	3.22792	2.54024	3.80941	2.46749	2.21088	6.84297	4.74275	2.25602	0.928819	0.979317	1.22603	2.87265	2.55472	1.99112	0.682373	4.0397
TCGA-MA-AA3Y-01A	542	0	3.28889	2.14263	3.69793	1.56084	2.52613	5.84136	3.1756	4.44241	5.14036	2.84458	1.9598	1.80782	2.65941	5.51023	7.11131	4.23702	2.84013	1.93175	6.77867	3.2859	4.78074	3.23427	3.04961	7.40028	7.34144	7.08262	5.97981	4.15428	3.0351	5.28992	3.72021	6.16459	4.16619	5.56307	2.43759	1.26998	6.02423	2.80785	3.83283	2.04638	2.2565	3.84252	2.2181	4.27212	3.60282	1.75628	3.57425
TCGA-MA-AA3Z-01A	595	0	2.77196	3.31108	3.96378	3.00513	0.56037	4.89121	0.293377	3.63435	5.06463	3.71728	1.64232	2.26237	3.11226	3.84377	4.93913	3.44698	3.07501	2.19462	5.57912	4.43324	4.07633	3.22189	3.43602	5.76915	5.88654	6.15261	4.10238	3.68369	1.97242	1.36411	1.55077	0.250136	3.39322	6.57927	2.61141	1.19871	4.29304	1.18701	4.3977	1.95398	1.44317	2.61833	2.1412	4.40795	3.81416	1.98464	3.14512
TCGA-MA-AA41-01A	279	0	2.1316	1.40053	3.13033	0	0.930073	4.03059	0.535527	3.48795	3.99507	3.28784	0.958164	1.06352	1.85598	4.54605	4.99317	3.36611	2.00439	1.76472	5.0088	2.22958	2.48359	3.09998	3.34934	5.49972	5.35946	5.37275	5.32007	2.0577	1.58621	1.42149	3.49765	0.834083	2.07153	5.37449	1.13728	0.688581	4.14557	1.1368	2.71671	1.01534	0.962105	0.910946	1.5023	3.0717	2.41228	0.879593	2.32268
TCGA-MA-AA42-01A	259	0	4.71561	4.67552	5.49293	3.69207	1.57271	6.71395	4.85659	6.20121	5.91567	5.49101	3.40119	3.39329	4.77135	8.22484	9.4623	4.74019	3.99068	3.51712	7.1468	5.83588	3.6609	3.81447	3.36152	9.47768	9.28315	9.16066	6.60646	4.89028	4.21308	5.16398	4.74407	2.35653	5.78115	8.47185	4.09136	3.13394	7.16944	3.39962	6.53728	3.67253	4.56783	4.11974	3.94975	6.59978	5.36526	3.34049	5.06226
TCGA-MA-AA43-01A	346	0	2.03339	0.180421	0.852689	0	0.763311	3.1659	0.283174	3.07516	0.485058	3.03449	0.361243	0.865104	0.807693	3.40928	7.76058	1.29289	1.63576	1.00326	5.03954	2.24387	1.58674	1.76728	1.35276	4.03383	4.08631	4.34784	3.65713	3.37701	1.27205	1.46791	1.47995	2.2611	3.29541	2.41299	0.723005	1.70678	4.19445	1.23732	1.74673	0.498374	1.08743	2.37046	0.942919	1.92734	1.33833	0.322091	2.22881
TCGA-MU-A51Y-01A	854	0	3.49549	1.72617	2.93963	3.43551	4.50002	4.98721	2.26904	4.35774	4.7221	4.27075	2.70283	2.73122	3.87355	6.33858	7.84232	4.39842	3.44565	2.2459	6.32157	4.34443	3.53023	4.03379	3.87689	7.22509	7.44173	7.42212	5.12519	5.98152	3.22356	3.54029	6.44999	5.4987	2.17515	6.1324	2.46684	2.75178	5.06511	3.25927	4.55539	1.91329	2.8858	2.43815	3.20388	4.3491	3.99412	1.89636	4.51629
TCGA-MU-A5YI-01A	1053	0	2.7441	0.428174	1.81077	1.04137	5.66564	3.40143	2.36693	4.4658	4.01431	3.44048	1.49147	1.57786	3.31709	4.2434	5.74456	3.66511	2.32309	1.24557	6.75267	4.34791	1.11875	3.6465	3.13916	6.02631	5.82812	5.57933	6.12103	5.84608	2.21913	1.18892	7.12013	6.17125	1.78645	4.98354	1.07491	1.95149	3.54676	1.56767	3.06094	1.82924	2.05006	1.06898	2.15449	3.37907	3.16091	0.954173	3.64892
TCGA-MU-A8JM-01A	607	0	2.10843	1.52452	3.2696	2.71427	0.723184	4.26817	1.05192	4.17592	5.16238	3.49511	1.0742	1.3814	2.31854	3.48284	4.56381	1.76089	2.65472	2.02473	5.00659	3.46999	0.701232	1.94711	1.44408	5.22922	4.92479	5.06008	4.30263	3.49281	1.28921	3.34864	1.57055	1.58665	1.72799	4.60488	0.751474	1.8499	3.46619	1.24228	3.05392	2.33776	1.52025	2.04259	1.96205	2.91705	2.82195	0.629997	3.09863
TCGA-MY-A5BD-01A	1667	0	1.40743	0.993909	1.30832	1.83573	0.767886	2.48083	0.372214	2.5179	0.277487	2.45892	0.501082	0.547848	3.05422	6.61986	6.35213	1.5361	0.945242	0.998009	3.97572	2.77295	0.438105	2.6273	2.69718	4.10003	3.77359	3.64265	2.09272	0.921419	0.545965	0.470148	1.00729	1.67095	1.66633	4.55998	0.469615	1.11261	2.42642	0.454533	2.32774	1.45708	1.30052	0.597535	1.03247	2.56664	2.1903	0.559264	2.39691
TCGA-MY-A5BE-01A	1066	0	4.80015	2.2296	4.50192	6.03207	4.17514	6.39912	4.4889	6.26193	5.10674	5.14793	4.14543	3.55028	5.19532	7.89875	9.67206	4.79083	4.75973	4.27129	7.57491	5.41263	2.92416	3.98768	3.33126	9.49969	9.26761	8.99452	5.88585	5.82244	4.0308	3.729	8.4517	5.14359	5.16713	9.29794	4.10585	4.90203	7.23312	4.4538	6.77873	4.27557	5.76989	3.51459	4.9381	7.40649	6.42573	3.80709	5.62441
TCGA-MY-A5BF-01A	634	0	2.72398	1.30596	2.39004	1.0522	0.666588	4.61865	1.45515	4.14345	4.08024	4.36997	1.68445	1.51812	2.97596	4.06968	5.44543	4.17097	2.65074	1.88359	5.596	2.59155	2.5888	3.05422	2.6573	6.3276	6.25531	6.09567	3.76328	2.46467	2.25319	2.36361	1.67901	1.75056	2.79597	6.77479	1.99721	0.972099	4.73033	1.95459	3.9207	1.78995	2.25461	4.63991	1.8264	3.98396	3.58709	1.63534	3.46463
TCGA-MY-A913-01A	524	0	2.42679	1.97362	3.26331	0	0.22257	4.48045	1.28317	3.44776	4.50965	3.58002	1.1349	1.25159	2.50331	3.2135	5.08123	3.12554	2.98675	1.95142	5.56919	2.80456	5.18055	3.4014	3.54397	6.60811	6.30309	6.91078	6.42966	4.90359	2.93225	5.36227	1.27751	4.73884	3.04332	4.859	2.11095	1.59982	5.52597	3.17596	3.21987	1.38945	2.36411	3.25704	2.03954	3.42457	2.96576	1.16997	3.04128
TCGA-PN-A8MA-01A	90	0	2.49787	1.26043	2.50295	1.91291	3.07301	3.83049	2.44236	3.657	0.926816	1.99919	1.34112	1.65644	1.89424	6.10727	7.27055	2.81669	2.11334	1.74381	5.19816	2.63725	1.50242	4.46765	3.73137	6.55486	6.40664	6.44125	4.00106	2.93356	2.26742	3.02732	3.76021	4.50177	2.96683	5.23772	1.84656	1.18902	4.34699	1.73526	3.49368	1.41649	3.37585	4.08089	2.33928	3.26692	3.38838	1.18733	3.08651
TCGA-Q1-A5R1-01A	474	0	1.67163	0.562011	2.53667	4.90361	2.60308	2.61491	0.487572	2.91266	0.393612	3.02348	0.988511	1.12717	1.64472	4.63748	5.35194	1.27025	2.32476	1.73784	5.7471	3.01743	2.05074	2.74898	2.5426	4.69077	4.25818	4.68586	3.61057	7.12027	1.4661	2.21998	3.40358	4.32886	1.61707	3.75197	0.942345	1.97506	3.7836	0.970572	2.47857	1.40542	1.68622	0.725421	1.61286	2.46526	2.28255	0.436053	2.6107
TCGA-Q1-A5R2-01A	499	0	3.1782	1.68913	2.08599	3.43545	2.60157	5.55058	1.57554	4.82667	4.83095	3.87179	1.90736	1.7946	2.9438	7.14243	7.81214	3.76858	2.76485	1.68423	5.65875	4.64423	3.59688	3.69763	3.27144	7.74448	7.58448	7.28208	4.65955	5.12695	3.02478	3.37727	3.65096	2.37422	3.42128	5.90492	2.15964	1.4748	5.91386	2.68343	4.09763	1.52548	3.095	3.44863	2.58881	3.92449	3.21187	0.77998	3.73135
TCGA-Q1-A5R3-01A	485	0	2.16385	3.53075	4.20548	0.51906	2.4509	5.35353	0.328565	4.39179	2.57177	3.13169	1.36245	0.726284	2.27241	5.86336	6.08007	2.88087	2.94098	1.77239	4.81251	5.50366	3.72195	1.82701	1.66553	6.83012	5.68898	4.4059	3.50116	4.11596	1.42549	2.16718	3.20217	3.17362	1.77147	7.48065	1.3659	2.13318	4.45109	0.745868	3.80208	1.42577	2.58075	1.32252	1.88	4.89518	2.47267	0.345874	2.51135
TCGA-Q1-A6DT-01A	275	1	1.51474	0.625821	1.08842	0	0.269973	5.00459	0.651417	2.98187	1.1398	2.5164	0.646503	2.23132	1.10721	2.75759	4.21999	1.98301	2.85568	0.928378	4.79661	1.15936	1.75446	1.78004	1.07907	5.49261	5.30727	5.28663	3.87628	5.61687	1.82002	2.3314	0.269623	0.428251	2.44498	2.57609	0.457024	0.531713	5.03969	1.51003	1.60302	0.630847	0.404404	1.02738	0.650862	1.72595	1.10764	0.382122	2.02884
TCGA-Q1-A6DV-01A	491	0	1.83562	0.804981	2.15425	3.12039	2.65325	2.42906	0.552733	3.5528	0.187963	3.45201	0.612665	1.06244	2.46127	3.06987	2.78591	1.0933	2.05059	1.68358	4.56998	1.73243	0.668835	2.51042	2.22137	3.57796	3.13674	3.79479	3.22299	3.86814	1.0821	1.74166	1.69415	3.4743	1.73935	3.70975	0.838766	1.59946	2.87202	0.330715	2.25042	1.41317	1.50644	0.798139	1.57395	2.06392	2.01443	0.502275	2.52118
TCGA-Q1-A6DW-01A	534	0	1.91886	0.0887934	2.61961	1.55782	1.40024	2.8322	1.76711	2.9958	3.70996	2.93118	0.798328	1.1128	1.99171	2.39513	3.12953	2.27581	2.52371	1.41336	4.7885	1.94019	0.945073	2.71553	2.5252	5.05655	5.01449	5.35546	3.40366	2.7033	2.31506	1.63729	0.742048	0.992563	1.37747	4.319	1.02993	1.39489	3.89661	2.37122	2.69352	2.03227	1.31178	0.84767	1.35157	2.21295	2.59765	0.523939	2.80115
TCGA-Q1-A73O-01A	428	0	1.9283	1.89103	3.02806	1.89103	0.0438649	4.20236	0.956084	2.76196	4.31349	3.04776	1.18783	1.7201	2.07371	3.3658	4.57676	3.35825	2.7408	1.55124	5.01802	2.43168	3.63911	3.7117	3.66944	5.35606	5.35292	5.39379	6.33805	4.31091	2.02465	2.99656	0.60689	1.59596	3.23373	5.81198	2.19427	0.692142	4.50795	1.92984	3.40776	1.6225	1.98225	3.7874	1.83921	3.18321	3.19194	1.33651	2.52683
TCGA-Q1-A73P-01A	483	0	1.99254	1.43051	3.51354	3.68238	3.41752	4.73639	1.04485	3.35319	0.682924	3.02883	1.4592	1.41564	2.6319	6.54889	7.22201	2.68399	2.29678	1.67154	5.05282	2.76949	3.07575	3.4655	3.04045	5.92672	5.89287	5.79552	3.72346	7.53635	1.9772	3.33912	4.12714	4.16328	2.01848	5.49746	1.41812	1.47548	4.29479	1.95137	3.4977	1.41448	2.19458	0.996365	1.83719	3.73078	3.1183	1.36159	3.25727
TCGA-Q1-A73Q-01A	284	0	1.65638	0.104641	0.933689	4.74432	1.13567	3.86527	0.583945	3.04051	5.13588	2.78524	0.539707	0.856877	2.1866	2.1123	2.54728	1.29746	2.57988	1.10263	4.57102	1.94245	1.06263	2.76835	2.26405	2.81066	2.63092	3.02802	3.54154	2.28058	1.03682	1.4466	3.08026	4.04948	1.6173	2.85717	1.09244	2.21749	2.5322	0.54257	3.17135	0.966408	1.88672	2.41812	1.46433	2.6574	2.00624	0.825856	2.37809
TCGA-Q1-A73R-01A	567	0	1.76919	0.449787	1.60744	0.189094	0.959638	2.4869	0.267883	2.15232	0.214886	1.68289	0.68275	0.744537	1.33679	3.92582	5.34658	2.54746	1.22533	1.24258	4.18376	1.3033	1.99384	3.57578	2.96668	4.43438	4.42448	4.56924	3.16051	2.67409	1.23503	1.42964	0.788045	1.17078	1.54862	3.40885	0.575916	0.649138	2.77815	0.808734	1.99523	1.07027	0.729379	1.13608	1.34001	2.06483	1.68152	0.506481	1.96721
TCGA-Q1-A73S-01A	688	0	1.15343	0	0	0.627398	0.184702	4.02805	0.781252	2.5652	0.528617	2.41833	0.392754	0.71696	0.235601	5.89691	7.15203	0.224522	1.3115	0.373863	3.62736	0.826847	0.330498	1.27999	0.511156	5.35121	5.24896	5.3922	2.30256	1.42385	1.75061	4.0973	0.265347	0.260749	1.06615	1.7672	0.236378	0.222584	3.37279	1.42836	0.684727	0.159216	0.176092	0.297668	1.29007	0.720189	0.650821	0.0859022	1.95657
TCGA-R2-A69V-01A	596	0	4.0547	4.95131	5.43117	3.32989	4.19768	6.97184	3.16464	6.84399	5.60684	5.34737	3.52874	3.24832	3.31625	8.57471	8.98598	4.20861	4.34352	3.64912	7.50769	5.35367	3.97801	2.99706	2.41566	10.1591	9.75458	9.0668	5.91924	5.57727	4.83265	8.62768	6.80383	5.06935	4.88605	8.47373	4.01161	3.51351	7.06586	5.06582	5.71471	3.38982	4.16629	2.75982	4.24344	6.19145	5.25209	2.60184	5.25891
TCGA-RA-A741-01A	444	0	3.38629	1.74595	4.25884	4.79192	2.805	5.07986	2.82962	4.92842	3.11366	4.43674	2.28195	1.8817	3.10748	5.82112	7.00829	4.15367	2.97156	2.41409	7.05607	5.65342	2.73756	3.71944	3.37361	7.37634	7.14007	7.3633	5.97224	5.4552	2.77481	2.94783	3.51414	3.83399	2.80575	6.45453	2.20231	2.0453	5.76053	2.41901	4.40175	2.30816	2.55838	1.45797	2.66054	4.71108	3.71402	1.67741	3.78047
TCGA-UC-A7PD-01A	355	1	1.52366	0.475083	1.2246	1.58044	1.78279	4.13226	0.219841	2.32587	2.55107	2.20833	0.383925	0.678103	1.63984	2.60688	4.39229	2.00655	2.57498	1.14007	5.01919	1.73139	2.87639	2.70846	2.7076	3.92002	3.56245	3.9609	5.50492	4.59386	0.84945	1.34809	2.03524	3.12338	1.15224	3.10153	0.861608	0.896087	4.81895	0.664633	2.14967	0.813897	1.45143	2.58626	1.23843	2.27086	1.87747	0.410117	1.51165
TCGA-UC-A7PF-01A	2859	1	3.73562	2.80804	3.99176	1.5535	1.46695	5.23619	3.10138	4.96068	3.3042	4.13542	2.9391	2.56504	2.91627	6.41974	7.5097	4.13524	3.52438	2.76702	6.43135	3.59296	3.22426	3.51674	3.21075	7.7686	7.67124	7.71325	4.96808	4.04431	3.05263	3.06712	3.88836	3.84257	3.39666	6.59184	2.54397	1.8226	5.28266	3.0128	4.36163	2.3951	2.91434	5.88918	2.8824	4.54371	4.23026	1.99665	4.52593
TCGA-UC-A7PG-01A	370	1	1.59151	0.0914674	1.32459	1.85034	0.6135	3.79602	0.852072	2.75077	2.37457	2.87571	0.578617	1.20181	0.88226	2.54745	3.67953	1.95829	4.0963	1.23109	4.81803	1.85263	0.852148	2.51814	1.82538	4.77366	4.70314	5.04692	3.67454	2.92718	1.44016	1.02368	1.25514	0.772381	2.41611	3.46986	1.19813	1.1355	3.81981	0.854183	2.28846	0.98049	1.29081	1.75086	1.55698	2.13655	2.14084	0.512381	2.35824
TCGA-UC-A7PI-01A	2114	0	1.56799	0.335236	2.00238	0.678816	1.95107	2.70651	0.937188	2.35005	0.298287	2.11049	0.513242	0.906234	1.9574	5.45782	6.16728	1.78802	1.70612	0.951407	4.14658	3.26199	2.89581	3.00464	2.54821	4.25724	4.02675	4.31539	2.7295	5.83828	1.18447	1.79796	1.02805	0.272714	1.59233	4.26658	0.788934	0.845805	3.5325	1.44004	2.08039	0.741591	1.11039	0.786962	1.27413	2.24669	1.85988	0.527135	2.06637
TCGA-VS-A8EB-01A	305	1	2.79732	1.22139	3.59075	0.662316	0.086742	4.08974	1.34317	3.49088	5.6858	3.3346	1.29595	1.34793	1.99925	3.09464	4.64315	3.20688	2.23832	1.98021	6.15153	2.11412	1.62817	3.15302	2.10381	5.57718	5.63179	6.01437	6.44621	2.77321	2.03054	0.0750296	0.194047	1.49363	2.40435	6.05261	1.40606	0.539491	4.83845	0.849454	2.91463	3.22018	1.12222	1.06297	1.32767	2.64571	3.06947	0.715061	2.74577
TCGA-VS-A8EC-01A	1415	0	0.707397	0	0.230045	0	0.213595	1.80447	0.436401	1.19152	0.482628	0.330204	0.504755	0.137825	0.763029	2.9775	4.52722	0.505899	1.12022	0.172486	2.64984	0.470705	0.13226	1.38992	0.635175	3.18969	3.06122	3.10947	1.06945	0.941528	0.506965	1.05833	0.648626	0.898246	0.477978	1.134	0.2425	0.529934	2.71064	0.497651	2.31197	0.491725	0.547735	0.218612	0.525227	0.74698	0.445602	0.0843776	0.711088
TCGA-VS-A8EG-01A	1386	0	2.0459	0.257555	1.50215	0.377717	2.35616	2.70681	0.931627	2.73127	0.33047	2.33748	0.708743	1.05586	1.74734	2.80219	3.70175	1.98027	2.85957	1.18935	4.69815	1.72309	1.23494	2.76852	2.09688	4.45614	4.27356	4.81889	2.88931	3.64768	1.55361	0.194043	1.82087	2.37356	0.908154	3.63131	1.58831	0.916727	3.64668	0.897226	2.91396	1.0435	1.53865	1.83604	1.34078	2.62406	2.11395	0.687443	2.49226
TCGA-VS-A8EH-01A	986	0	1.94309	0.0900593	2.0417	0.259746	0.0758113	5.06833	1.17031	3.17934	2.12606	2.78358	0.576259	0.94682	0.481131	4.83866	5.77647	1.85549	2.24251	1.31959	4.076	1.12352	0.6098	2.01138	1.90867	5.10658	5.08453	5.3079	5.39793	2.14777	1.59961	0.546861	0.0347409	0.431271	1.21044	3.86934	0.580245	0.389113	4.0226	1.00714	1.66761	2.05963	0.502189	0.702174	1.20837	1.02831	1.784	0.155163	2.45398
TCGA-VS-A8EI-01A	729	0	2.59012	1.03869	2.06664	3.28752	2.7685	5.00607	1.42719	3.84933	4.76071	2.62693	1.48755	1.55634	2.86078	4.90662	6.36795	3.33614	2.98257	1.96425	5.99217	3.57168	4.34892	3.5599	3.14058	6.61944	6.21874	6.41257	6.77195	4.81563	1.96369	0.708384	4.46699	3.83545	3.11258	5.80023	2.79355	2.46008	4.56497	1.81776	4.13124	1.93816	2.95464	1.67278	2.24837	4.12476	3.58785	1.57242	2.99834
TCGA-VS-A8EJ-01A	607	1	1.85729	1.05677	1.77706	3.94625	0.294207	3.47266	0.0783779	3.31364	0.537724	2.64419	1.11758	0.90008	3.22915	4.673	5.68147	2.14829	1.62438	1.0378	4.77089	3.82493	2.8185	3.24022	2.76079	5.3714	4.74585	5.10895	4.95771	5.21288	1.60463	0.491567	0.581438	0.452357	1.77039	3.37537	0.732094	0.416491	4.73056	1.49698	2.55523	0.882481	1.33826	0.41885	1.32152	2.69376	1.72824	0.347143	2.43442
TCGA-VS-A8EK-01A	829	1	1.65474	0.967527	1.92883	4.81617	1.3522	4.58557	1.04383	2.69428	3.09266	2.33909	0.966924	1.07646	1.1419	4.49078	5.79915	1.76291	3.5394	1.24236	4.38695	2.14381	1.13247	2.26031	1.27625	4.88364	4.91356	5.44759	4.00035	3.60581	1.85941	2.89705	2.37392	1.04549	1.71415	4.07653	1.6084	1.00004	5.00536	1.8587	2.28098	1.47803	2.10484	0.902596	1.78646	1.94524	1.78288	0.427853	2.47902
TCGA-VS-A8EL-01A	1992	0	3.57363	1.58513	3.58505	3.30898	0.830674	6.0773	3.46991	4.76263	5.65436	3.74271	2.66593	2.21117	2.82194	6.93892	8.64176	3.73047	3.95149	2.9149	5.84695	4.08924	3.19118	2.59168	2.19872	8.31116	8.15349	8.15896	5.14708	4.14428	3.5547	5.74269	3.58055	3.12666	4.19476	7.31917	3.32164	2.21576	6.22621	3.84219	4.16342	2.43416	3.21588	3.6069	2.95975	4.62257	4.21835	1.81857	4.14198
TCGA-VS-A8Q8-01A	978	1	2.67548	2.4165	3.72093	2.26195	1.14495	5.04042	2.63322	4.20901	3.93842	2.5642	0.961605	1.70492	2.97027	5.91863	7.69944	3.97333	2.81208	1.89664	6.42119	3.04878	3.17013	2.75116	2.8004	7.33671	7.16737	7.4835	5.66437	4.86976	2.50128	2.40279	2.94186	4.51203	2.90073	5.88339	1.96463	0.986146	5.90221	2.18965	3.89386	1.21493	1.90548	3.72958	2.19194	4.0462	3.15594	1.01107	3.60796
TCGA-VS-A8Q9-01A	1630	0	1.67709	0.707616	2.46225	0.516884	0.694812	4.9658	0.625651	2.31352	4.16795	1.40713	0.602654	0.835478	1.688	5.51802	6.53717	3.31992	2.08081	1.44062	6.72659	1.53571	2.10238	3.11591	3.58787	5.06616	4.64839	5.06348	5.53621	2.53799	1.15972	0.994128	1.0644	0.74112	1.66815	3.9284	1.16291	0.642229	4.35038	1.30206	2.73418	0.954716	1.12966	1.19142	1.21543	2.62925	2.22638	0.506428	3.95495
TCGA-VS-A8QA-01A	1099	0	1.59354	1.78156	3.29997	0.512627	0.412099	2.31638	1.03562	2.77779	0.603952	2.86177	0.529491	1.10242	3.49099	3.75421	4.77341	3.72231	2.39905	1.61027	4.21459	4.63479	2.51876	3.889	3.918	4.77969	4.16888	4.59017	4.04053	6.84964	0.894727	0.370929	0.507621	0	1.95694	5.18229	1.34124	0.485538	2.99281	0.696031	2.74856	1.38365	1.50821	1.1187	1.25277	2.83801	2.54214	1.05548	2.76744
TCGA-VS-A8QC-01A	350	1	2.0221	0.167315	2.59892	0	0.49773	4.51067	1.79759	2.80284	4.13237	2.10754	1.05045	0.969428	1.27016	5.19064	6.48713	2.28721	2.4494	1.37103	5.33638	1.66744	1.6834	2.37684	1.55073	5.67144	5.52969	5.77704	4.98464	3.96197	1.86302	2.27973	1.91396	0.984147	1.95025	4.61352	1.07897	0.876609	3.90531	1.63468	2.69357	1.77765	1.63342	1.45317	1.55031	2.46314	2.5824	0.514816	2.48311
TCGA-VS-A8QF-01A	1800	0	2.52794	0.353908	2.63545	5.2084	2.48021	5.17752	1.60649	4.26246	4.74168	3.65459	1.3497	1.8915	1.88659	4.81203	7.63967	2.6801	2.9641	1.77705	5.97222	3.68297	3.12022	1.36345	1.22198	6.77162	6.49164	6.87198	4.52374	4.07096	2.96735	4.12442	4.25304	3.58922	2.52774	5.44934	1.98163	1.68168	5.63366	3.36576	3.52853	1.69101	3.2066	0.95616	2.56218	3.33405	3.05686	0.768216	3.76273
TCGA-VS-A8QH-01A	1210	1	0.792875	0.215411	1.46126	0.31798	0.10927	1.7283	0.0816911	1.86904	0.848994	3.64838	3.74878	0.388692	0.484714	1.84641	2.82432	1.71658	1.18066	0.707125	4.86563	1.11066	3.18963	3.45086	2.79341	3.4013	2.81102	3.27365	2.29642	1.37236	0.780172	1.70956	0.865983	2.22142	0.734681	2.64627	0.504907	0.826979	2.76794	0.687813	1.38254	1.46183	0.505604	0.500695	0.789267	1.7743	1.39126	0.167898	1.26289
TCGA-VS-A8QM-01A	951	1	3.25095	0.956736	3.91334	5.01281	4.72952	4.57159	2.53151	4.33198	1.9046	4.1358	2.52669	2.96252	3.0996	4.10802	5.84888	3.89588	4.36178	3.07955	7.01482	4.06234	1.91272	3.83084	3.31479	6.00363	5.59671	5.99147	5.80624	5.66092	2.38122	3.48879	7.81891	6.2356	2.76045	6.79095	3.40303	4.28879	4.79753	1.97829	5.64464	3.32798	4.30686	1.66634	3.82553	5.41647	5.30317	2.85248	4.42342
TCGA-VS-A94W-01A	1243	0	3.65183	0.913183	2.44012	2.68023	1.93952	3.9719	4.04409	4.76283	3.51503	3.62833	2.07113	2.34913	3.00586	5.21919	7.31205	4.66994	3.68392	3.02457	6.124	3.764	2.54571	3.84745	3.23693	7.70896	7.5349	8.03117	6.90403	4.34972	3.42324	1.44675	5.78746	6.19063	3.39005	6.05483	3.19492	3.13661	5.69879	3.24159	4.9205	2.55762	3.40274	4.68679	3.16865	4.50472	4.13299	1.90732	4.77941
TCGA-VS-A94X-01A	506	1	1.76705	0.890968	1.80662	0	0.136714	3.27963	1.50023	2.48798	4.47884	2.10287	0.674813	0.905256	1.39573	3.67441	5.306	2.33661	2.51307	0.97048	5.61416	2.58457	2.62286	3.06981	2.212	5.49626	5.46214	5.68844	6.89662	4.73627	1.99505	1.59593	0.182318	0.294607	2.06463	4.61927	1.64975	0.801446	4.26325	2.21211	2.58185	1.02336	1.55091	1.9212	1.40331	2.55819	2.31033	0.731448	2.49704
TCGA-VS-A94Y-01A	144	1	1.47948	0.241476	1.86604	0	0.0182322	4.95201	0.36248	2.31851	0.180553	3.39167	0.474217	0.614947	1.58434	3.00107	5.39192	2.62308	2.0848	1.04663	5.67529	1.38542	1.28741	2.23076	1.52572	4.90054	4.80914	4.98531	7.45744	7.41268	1.98979	2.81935	0.568118	0.195263	2.39436	4.43542	0.702468	0.607186	5.32795	1.35205	1.99387	1.01612	0.560605	2.69671	1.11012	1.66097	1.56963	0.416996	3.64737
TCGA-VS-A94Z-01A	1015	0	3.85701	4.12803	4.87202	1.45463	1.40955	5.30754	3.26861	4.61528	4.87509	4.26199	3.2693	3.26076	3.48345	7.3514	8.72139	4.10074	4.36046	3.68494	6.51645	4.15878	2.54793	3.86185	3.50873	8.56697	8.31161	8.22402	4.53462	4.0685	3.25121	4.29735	2.6607	3.41024	5.1718	8.3423	4.44357	2.57838	5.71166	3.9018	5.80656	3.51339	4.05577	2.25498	3.66365	5.73496	5.38429	3.3792	4.75123
TCGA-VS-A950-01A	1221	0	1.45104	0.117975	0.694716	4.03532	0.629653	5.22335	0.646309	2.86446	0.866322	1.9388	0.6385	1.02738	1.04338	3.51087	5.15563	2.02632	2.32398	1.27323	4.57358	2.18691	1.56771	2.56957	2.29692	4.92715	4.49585	4.76734	3.40004	3.5789	1.76804	3.92284	1.64522	0.217448	2.10157	2.93121	0.910803	1.16903	4.36498	1.73057	2.0316	0.902596	2.30578	2.0306	1.7092	2.16308	1.41881	0.349695	2.23287
TCGA-VS-A952-01A	1778	0	1.42381	0.210491	0.963659	5.23116	1.36674	2.13119	0.463468	1.50885	0.415024	1.95655	0.584941	0.920864	1.4851	2.95473	3.43454	1.3007	1.93969	1.05722	6.1124	4.25874	1.69278	3.17872	3.06953	3.42116	3.07021	3.4749	2.61452	2.81763	0.961494	1.33381	1.04953	0.0356103	0.816697	3.30571	0.953805	1.44938	3.40082	0.758033	2.91051	1.19043	2.15027	0.689468	1.43788	2.24891	2.07838	0.738268	2.13616
TCGA-VS-A953-01A	477	1	1.64967	1.4968	2.27568	0	0.071591	5.24288	1.1036	2.78946	4.34599	1.88569	0.884385	0.635661	1.14559	5.09008	5.80717	2.28468	1.71723	0.954131	3.63855	1.41747	2.32776	2.71856	1.6407	5.76114	5.82499	5.55208	3.2815	4.34144	1.70576	3.24493	0.16117	0.1148	4.08034	4.17936	1.10464	0.42413	4.56332	1.34503	2.41172	0.857562	1.11928	2.06546	1.14178	2.62607	1.94576	0.647634	1.6154
TCGA-VS-A954-01A	1714	0	1.95487	0.206092	0.876602	3.31255	1.7291	3.65529	1.8561	3.29164	3.13899	1.96188	0.83039	1.25311	1.28462	6.82164	8.11073	2.00792	1.65673	1.04648	4.71527	2.26321	0.880754	1.83504	1.14069	5.95612	5.75488	6.03655	3.67966	2.69614	2.05922	2.43596	2.22049	0.813383	2.16256	4.35845	1.53583	1.14148	4.53916	1.38061	3.27176	0.964418	2.11968	0.740179	1.99608	3.08473	2.57741	0.515585	2.72359
TCGA-VS-A957-01A	1688	0	1.48804	0	1.74888	0	0.199868	2.6212	0.354011	2.73134	0.627781	1.80478	0.501883	0.878515	1.75752	3.64178	5.68888	2.42865	2.47042	0.975572	4.58355	0.969359	1.73511	3.70955	3.08963	4.39016	3.93559	4.45296	0.91055	1.26851	1.19453	0.865014	0.417515	0.154314	1.62249	3.9817	0.700409	0.501738	4.19251	1.19662	2.04874	0.987405	1.05152	2.19145	1.01099	1.59508	1.66175	0.451125	2.29045
TCGA-VS-A958-01A	1525	0	3.44257	3.69676	4.24472	5.19031	1.6846	5.28406	2.2093	4.78044	6.78045	4.55377	2.699	2.64493	2.94782	6.2737	7.62982	5.09528	4.51752	3.26649	6.25251	5.25793	4.91469	4.59296	3.99442	8.13411	7.96836	7.86265	3.37899	4.0219	2.93783	7.31923	3.28913	0.122408	4.51757	7.42475	3.76756	2.30352	5.61161	3.70166	5.22255	2.88802	2.83815	3.11351	3.35549	5.16381	4.78621	2.53938	4.21238
TCGA-VS-A959-01A	1561	0	2.58258	0.815492	2.37931	5.30615	2.39879	4.84793	1.99922	3.41004	1.89397	3.17326	1.58078	1.97019	2.98386	6.61	8.01644	3.85526	3.79582	2.37731	6.36269	4.30916	2.50008	4.37681	3.80873	6.32214	5.96852	6.15362	4.362	7.28922	2.14476	2.81848	2.56781	2.16627	2.09851	5.31535	2.2441	2.71393	4.71601	1.54135	4.06352	1.94715	3.72991	1.61298	2.98802	3.40395	3.25399	1.44038	3.7734
TCGA-VS-A9U5-01A	1535	0	2.56191	0.724609	2.5593	5.42495	2.65141	4.7029	2.59347	3.69669	4.38663	2.95109	2.04855	2.00241	2.47825	5.60995	6.8299	2.26597	3.53683	2.41077	5.61796	3.65393	2.77704	2.40462	2.10505	6.52063	6.39982	6.27288	3.13573	3.95693	2.00171	4.93823	4.88453	4.02128	2.87279	5.73247	2.72018	2.60372	4.48014	2.32936	4.31279	1.93528	3.30703	1.67987	3.06943	4.05756	3.81883	1.79505	3.66515
TCGA-VS-A9U6-01A	1320	0	2.48144	1.57727	2.62401	3.35138	0.733841	4.39836	0.476653	3.79812	3.25182	2.82814	0.953585	1.7379	2.72819	4.1113	6.28818	2.95228	2.90408	2.17303	5.61469	3.86251	2.08976	4.26054	4.10969	5.63576	5.4599	5.81079	5.48116	5.74466	2.1003	2.30306	0.750583	3.29275	2.75673	4.63916	2.09211	3.16302	4.36897	2.26789	3.70062	1.63785	2.01213	1.11508	2.19703	3.25446	3.05145	1.26905	3.83662
TCGA-VS-A9U7-01A	1472	0	3.23914	1.97011	3.40783	3.53432	2.19683	5.21062	1.5522	4.6697	6.8688	3.86087	1.75871	1.92024	3.21615	6.22137	6.73023	5.32167	3.3226	2.19964	5.82224	4.46885	4.08362	4.80715	4.23842	7.03445	6.89482	6.74574	6.0541	4.70484	2.86681	4.09899	3.2417	3.52875	3.84143	6.281	2.31998	1.77208	5.67561	2.48892	4.53793	2.11567	2.8379	5.09651	2.24285	4.46208	3.56115	1.33188	4.0184
TCGA-VS-A9UB-01A	911	0	3.93234	2.84597	4.52101	2.762	0.434568	5.07361	1.82496	5.98619	4.10543	2.2936	3.29484	2.51954	3.13267	4.34117	5.65735	4.66823	3.98971	3.00807	6.66244	3.52905	4.20558	4.01915	3.5936	8.44376	7.96061	8.01673	5.28168	7.0569	3.82056	4.34007	1.68842	5.08524	4.84081	6.73095	3.43445	1.55133	6.28626	4.23851	4.43989	2.71846	2.88939	3.65541	2.79136	5.06343	4.3055	2.55206	4.77731
TCGA-VS-A9UC-01A	825	0	2.5294	2.13299	3.26483	0.509222	0.254532	4.57122	2.54024	3.27944	6.3937	2.56763	1.41526	1.71428	2.1609	5.26428	7.32558	4.81622	4.14196	2.27855	5.58424	4.99507	2.87232	5.33421	4.77254	6.48004	6.61723	6.60695	3.7313	7.59469	2.42146	3.74322	0.897556	0	2.90289	5.75339	1.84378	1.1154	5.57397	2.96119	3.44607	2.11912	1.23542	2.91426	2.02549	3.5612	3.40717	1.51288	3.51828
TCGA-VS-A9UD-01A	739	0	4.06172	4.27125	5.43443	1.85122	1.03573	6.1865	3.08692	6.09179	5.28887	5.17435	2.91659	2.81724	3.8284	8.33494	9.31508	4.88945	3.92111	3.15561	6.93071	5.65638	4.81552	4.5153	3.8525	9.38754	9.09696	8.78641	3.32963	3.65818	3.67685	7.10837	4.33049	0.893798	4.57008	7.76512	3.75007	2.64563	6.29757	4.06235	6.02727	2.90018	3.04969	2.89926	3.52857	5.98723	4.6751	2.11395	4.68842
TCGA-VS-A9UH-01A	1427	0	4.09937	2.554	4.14318	5.6553	0.728371	5.81047	4.43878	5.51395	5.57423	4.57974	2.67427	2.4524	3.57019	6.53721	8.14578	4.38097	3.72973	3.01121	6.29579	4.08781	5.25241	3.57507	3.27866	9.51752	9.3355	9.15708	7.75794	6.14114	4.44139	5.59537	2.83492	1.60005	4.63507	6.93686	3.29448	1.46614	7.24504	4.60296	5.16625	2.36491	3.62452	3.24634	3.65044	5.11957	4.20263	1.98382	4.66047
TCGA-VS-A9UI-01A	1372	1	2.38389	1.57065	2.97945	0	1.09142	3.50755	1.50999	3.53833	3.574	3.61138	1.27024	1.46166	2.38542	3.18244	5.19282	3.39762	3.48381	2.01369	5.40442	4.10349	2.89727	4.29326	3.7238	5.99485	5.98814	6.16789	3.45032	3.39214	2.43991	1.49566	4.40121	2.62986	2.49178	5.22978	2.00538	1.70418	5.35087	2.76716	3.52886	2.03682	2.08444	3.41619	2.14106	3.50565	3.1609	1.22796	3.31518
TCGA-VS-A9UJ-01A	52	1	0.912208	0	0.172919	0.717776	0.45135	3.22435	0.0181954	1.56767	0.0220512	2.19864	0.145075	0.246765	0.62728	1.80261	2.43087	0.365583	0.891771	0.41353	3.00127	0.839444	1.31016	1.9658	0.988702	2.68364	2.11246	2.63578	2.62898	6.72211	0.518805	0.484078	0	0.452457	0.791552	1.4431	0.305618	0.15191	3.30871	0.735853	0.452688	0.157119	0.589517	0.183433	0.639447	0.51904	0.430994	0.111919	1.17365
TCGA-VS-A9UL-01A	442	1	0.658981	0	0.145864	0	0.796238	2.10684	0.290061	1.29796	0.782958	0.87115	0.261679	0.369874	1.59877	2.83443	3.56033	0.828204	1.18995	0.403516	2.87948	0.841114	0.855238	3.24671	2.53892	2.64244	2.42225	2.46264	3.05408	2.32149	0.602433	0.394634	3.31959	1.04491	0.492767	1.52651	0.317796	0.444449	2.53892	0.434406	0.706043	0.222349	0.649303	0.647462	2.11447	0.558855	0.567349	0.0571913	1.08966
TCGA-VS-A9UM-01A	829	1	2.86918	1.23745	2.33691	2.2872	1.7389	3.89196	3.8153	4.08721	2.96267	3.23191	1.82991	1.90851	2.02303	5.92493	7.29147	3.53976	3.74387	2.4362	5.5634	2.60364	1.75167	3.66967	3.17382	6.74446	6.77999	7.16124	5.25166	4.46204	3.20956	2.82314	2.97273	3.11459	2.7208	5.18012	2.32421	2.13954	5.57868	3.34821	3.85844	2.54817	2.77235	2.41347	2.67331	3.58501	3.46354	1.3606	4.06544
TCGA-VS-A9UO-01A	1456	0	1.30068	0.667781	2.65852	0	1.11308	1.44965	0.0915614	0.782284	0.179542	1.50964	0.792416	0.652423	1.40332	2.51473	2.20446	2.5457	1.78219	1.45261	3.72702	2.51095	3.7651	4.34577	3.8833	2.28458	1.59875	2.11453	3.24319	10.5979	0.253854	0.571415	0.425086	0.0808321	1.01109	4.97234	0.83142	0.339584	3.48806	0.264866	2.26237	1.50324	0.923651	1.21545	1.27337	2.93254	2.62141	1.02688	0.456066
TCGA-VS-A9UP-01A	1444	0	0.803818	0.242719	0.828519	2.59694	0.507957	2.94483	0.151175	1.65672	0.501412	0.980894	0.351901	0.565939	2.72678	3.56441	5.77431	1.1556	2.27977	0.838338	3.09974	0.70674	0.87451	2.46859	1.2656	3.1152	2.8189	3.43093	4.1853	3.54264	0.702941	0.567534	0.978617	2.39389	0.383892	2.46119	0.435172	0.71751	2.81573	0.425315	1.66247	0.326205	1.305	0.177761	2.12841	1.54274	1.65957	0.267375	1.12515
TCGA-VS-A9UQ-01A	1263	0	1.5459	0.760391	1.20541	4.24384	3.38851	2.48747	0.406468	3.05649	0.592414	2.46482	0.774355	0.921441	2.19362	3.33849	4.18389	2.05046	2.20276	1.10703	4.51272	3.34485	2.39189	3.08523	2.69353	4.36608	3.72614	4.03574	4.33525	5.746	1.04782	1.98897	3.5565	3.35051	1.31252	4.23468	1.16008	1.15657	3.89323	0.726963	2.61602	1.02032	1.55055	0.999138	1.82324	2.75154	2.39627	0.812639	2.49307
TCGA-VS-A9UR-01A	793	0	1.2196	0.326781	2.09784	1.35448	0.803436	1.19138	0.255986	1.65427	0.152644	1.98143	0.392093	0.54283	2.99383	2.63253	2.54691	3.27312	1.86466	1.07911	3.54872	2.80198	3.04952	3.54986	3.47487	2.74824	2.23372	3.12836	3.93138	7.6288	0.649939	1.08643	0.0455306	0	1.72461	3.98149	0.76452	0.761567	2.92437	0.704869	2.39871	1.46793	0.844054	1.08124	1.46792	1.98179	1.88332	0.474739	2.04652
TCGA-VS-A9UT-01A	482	0	3.77988	1.71099	3.16409	5.28972	1.12842	5.5216	5.44492	5.56956	2.32499	3.70972	3.93494	3.37536	3.22463	6.9999	9.92752	4.50105	4.60558	3.5201	6.70128	4.48067	2.9802	4.24419	3.7246	9.31755	9.33955	9.11579	5.43271	5.75108	4.6494	7.89711	3.55238	2.93806	5.02759	6.90527	4.22554	2.07473	6.89908	6.56691	5.21035	2.57389	4.14316	3.06599	3.98781	4.85931	4.60996	2.74132	5.55959
TCGA-VS-A9UU-01A	442	0	1.08337	0.453108	1.62449	4.28222	1.65365	2.8155	0.501107	1.72048	0.553835	1.8111	0.539329	0.566977	1.19716	1.38716	2.23172	1.8225	2.8318	1.14608	3.5527	1.88503	1.50774	1.95657	1.80954	2.91971	2.32129	2.63871	2.97361	2.04028	0.524376	0.473286	3.62163	1.14612	1.07267	4.27199	0.90041	1.88604	2.67961	0.261905	1.92593	0.764847	1.78088	1.44641	1.51589	2.23199	1.91039	0.557124	1.14736
TCGA-VS-A9UV-01A	104	1	1.51905	0.129488	0.932749	2.6268	1.25676	2.82232	0.93904	2.57927	4.44754	1.7163	0.502713	0.840433	2.53449	3.48889	4.63316	2.16678	1.63685	0.783725	4.00702	1.42776	0.697134	2.35082	2.09068	4.78824	4.6068	4.75462	3.80568	3.79485	1.2725	2.27319	2.25289	1.03264	1.14353	2.77847	0.595754	0.692829	3.85765	1.67116	1.74475	0.837575	1.29216	1.88556	1.67035	1.70424	1.39553	0.451069	2.04491
TCGA-VS-A9UY-01A	555	1	2.47054	1.04144	2.54774	1.62456	1.35715	3.92899	3.4925	3.13509	5.13949	3.61142	1.25497	1.28705	1.89764	5.0967	6.57581	3.50309	2.68058	1.7439	4.84725	2.77148	3.81889	2.19969	1.56177	5.92944	5.98569	6.49205	3.2165	3.72604	2.79425	4.81208	0.802115	2.50234	3.33622	4.61918	1.99413	0.994546	6.27413	3.55701	2.9763	1.77801	1.57056	3.65025	1.59147	2.51417	2.35121	1.03057	3.23248
TCGA-VS-A9UZ-01A	2044	0	2.50991	0	2.4978	4.24477	3.63276	3.29574	1.64783	2.87961	0.786582	3.07349	1.36938	1.70922	2.69174	4.16404	5.22807	2.34056	2.51286	1.92168	5.07865	4.16387	3.16079	3.42878	3.18351	5.38304	5.06729	5.30285	4.07517	6.8207	1.60924	2.11078	3.45741	4.87959	2.06658	5.05914	1.8603	1.90674	4.04237	1.36453	3.50771	1.65945	2.73786	1.15709	2.33231	3.17999	3.24272	1.2411	3.265
TCGA-VS-A9V0-01A	573	0	1.34843	0.422169	0.693257	0.604578	1.01457	2.43876	0.113684	2.01958	0.103828	2.37736	0.173935	0.525403	1.73829	2.67785	3.32978	2.11935	1.1465	0.495041	6.13348	2.49574	2.32875	2.59141	2.15201	2.88822	2.52995	2.93788	4.99625	3.45663	0.528707	0.866093	0	0.0759864	0.837499	2.06101	0.561992	0.399221	2.39666	0.640409	1.50857	0.347695	0.711875	0.241798	0.565965	1.09058	0.854599	0.392478	1.96764
TCGA-VS-A9V1-01A	157	1	1.45473	0.304028	2.39433	2.6754	1.31618	1.25384	0.359397	2.07588	0.425779	3.03535	0.820744	1.31609	1.71202	1.69646	1.54605	2.37248	1.94353	1.85992	4.08567	2.98128	1.6536	3.01894	2.24741	3.45279	2.70355	3.02771	3.53118	7.38097	0.614028	0.229946	0.289134	0.0528618	1.51942	4.85606	0.653389	0.766582	3.54798	0.677313	1.94668	1.8509	1.72201	0.68956	1.5432	1.81727	1.99817	0.344475	1.11522
TCGA-VS-A9V2-01A	555	0	2.96928	2.51737	3.73485	2.11755	3.05654	4.77227	2.72958	4.40205	5.50769	3.78062	2.19454	2.11616	2.58058	5.95184	6.86342	3.90853	3.27166	2.59555	5.64304	2.88348	3.15234	4.60413	4.43496	6.48971	6.19028	6.10731	4.07903	4.89282	2.18973	4.29195	4.84021	3.97428	3.07304	6.39949	2.3266	2.27031	4.6064	1.55332	4.44185	2.63817	2.18373	2.94339	3.04197	4.21724	3.83339	1.81036	4.03165
TCGA-VS-A9V3-01A	540	0	2.58503	0.96655	2.3876	2.90566	1.28429	4.43163	3.01713	3.53624	4.52842	3.04468	1.58828	1.88493	3.42392	5.2996	6.72563	4.53345	3.12713	2.15482	5.68041	4.06005	3.16297	3.60469	3.53526	6.79504	6.76111	7.12652	5.20842	3.87574	2.62259	2.43768	3.21782	0.959417	2.40463	5.19626	2.14708	2.33671	5.28826	2.9159	3.77588	2.0989	2.55171	5.34418	2.60733	3.39164	3.31846	1.30017	3.77657
TCGA-VS-A9V4-01A	132	1	0.841158	0.18618	0.99996	2.12922	0	3.85217	0.431711	2.05035	1.07635	2.76744	3.96518	0.784308	0.43188	1.97377	2.5827	1.67322	1.39145	0.858847	4.9496	3.72596	3.24593	2.13343	1.2861	3.16853	2.82704	2.8578	2.01642	3.67886	1.04074	1.27528	0	0.061885	3.06593	1.93068	0.493714	0.746908	2.94879	0.573057	1.55071	0.750743	0.457735	0.549263	0.973455	1.68851	1.15356	0.497468	1.61302
TCGA-VS-A9V5-01A	494	1	1.4824	0.109538	1.5404	2.35242	2.7427	2.59151	0.598054	2.20122	0.74939	2.44956	0.643039	0.923819	1.24957	2.90682	3.33065	2.06466	2.09883	1.07912	4.60822	2.15544	2.24329	3.51016	3.30902	3.80355	3.50185	3.72002	3.40163	6.08145	1.07972	0.923299	3.16978	2.04871	0.762305	3.29565	0.637643	0.575399	3.19419	1.10366	1.6256	1.25777	0.700455	1.07485	1.44773	1.39103	1.52383	0.367589	1.77989
TCGA-VS-AA62-01A	469	1	3.11615	3.17619	3.37137	4.27837	1.15078	5.11832	3.53347	4.42633	4.66661	4.2064	2.21659	2.6361	2.71415	6.28962	7.31021	4.18551	3.58358	2.7494	6.52135	3.53983	4.21201	4.33679	2.85308	7.24598	7.07249	7.05183	7.34474	8.397	3.31373	5.5427	3.03667	4.85244	4.17679	6.55274	3.47474	2.4502	5.71598	3.7639	5.16996	2.38896	2.73627	3.77281	3.00166	4.52407	4.13261	2.44324	4.36472
TCGA-WL-A834-01A	791	0	1.8067	0.109771	0.467382	0.787715	2.51693	5.0619	1.21733	2.83564	3.69501	1.99334	0.489476	0.898471	0.982516	4.65676	5.93726	0.888133	2.63233	0.885769	4.73744	1.84204	1.79755	0.807387	0.593963	4.75597	4.68584	4.7822	3.23741	3.13532	1.38056	4.16354	3.39404	3.18184	1.3144	2.86537	0.740671	0.769203	2.85517	1.05629	1.63421	0.703126	0.980078	0.672728	1.3202	1.51168	1.62098	0.255673	2.35274
TCGA-XS-A8TJ-01A	890	0	2.58459	0.326791	1.85375	0.256573	3.95065	4.55193	1.62869	3.89266	2.78979	2.97325	2.29964	1.87049	3.19976	4.96515	6.236	2.97135	3.96762	1.64036	5.4862	3.98319	2.75603	4.31426	3.71514	6.39225	6.21199	6.13451	4.50524	3.96093	2.80595	3.16967	4.0579	4.55875	2.04169	4.28081	1.38294	1.10255	4.28371	3.2271	2.86106	0.976783	1.70756	1.84322	2.07868	2.92163	2.76163	0.850973	3.33103
TCGA-ZJ-A8QQ-01A	2056	0	1.83263	0.660059	2.12219	0.480082	0.819585	4.83483	1.70578	2.42	5.0749	2.14948	0.597347	0.724376	0.936492	3.49029	5.40325	3.48955	1.87365	1.29001	5.33627	1.53364	3.50106	2.92744	3.07482	5.24771	5.09358	5.5566	4.79942	4.30387	1.62118	2.92982	2.0175	2.15242	1.52805	4.42917	1.04126	0.919651	5.21312	1.92495	1.58936	1.17271	0.885003	1.8744	0.92044	1.59435	1.50208	0.40177	1.92267
TCGA-ZJ-A8QR-01A	582	1	1.99346	0.216959	1.65981	2.24105	0.989485	3.01108	0.710183	3.19396	4.78278	3.11277	0.493425	1.0177	2.13127	3.76719	4.77455	3.05046	3.06238	1.47615	5.67123	1.36862	2.43841	3.38521	3.15536	4.24681	3.93305	4.38709	7.0609	7.43733	1.12358	3.12689	2.37168	3.29713	1.12811	4.54087	0.716472	0.551957	5.17998	0.797994	1.97859	1.32651	0.998702	1.69925	1.23099	1.62291	2.02503	0.269297	1.7341
TCGA-ZJ-AAXA-01A	43	0	1.91465	0.0455782	0.10791	0.258932	1.8093	3.69018	1.09883	2.81598	1.36111	3.20999	0.472109	0.991639	0.483305	5.5789	6.6434	0.985692	2.83367	0.615336	4.45181	1.60471	0.497161	1.5045	0.839049	4.93407	5.2984	5.58534	3.34779	2.38207	1.98896	3.63015	2.48616	3.48178	1.76197	1.97802	0.711335	0.964895	3.91069	1.38603	1.13192	0.238934	0.643552	0.376981	1.25575	1.03297	0.935425	0.102724	2.58082
TCGA-ZX-AA5X-01A	119	0	3.24014	0.688502	1.98546	3.89342	6.27711	4.50626	1.91577	4.5678	2.44818	3.97265	2.41797	2.10341	2.43947	3.88931	5.89399	3.49115	3.49972	2.2969	6.33742	3.46661	2.68647	3.44796	3.05476	6.84116	6.50756	6.89795	6.07537	5.92178	3.00146	3.43403	6.4785	6.66413	1.65144	5.19587	1.99179	2.34265	5.54967	3.65816	3.62668	2.19373	2.23994	1.38449	2.7131	3.00121	3.11275	0.940169	4.09476
[truncated: 206 more columns]
