# Supplementary material for: Tumor microenvironment characterization in cervical cancer identifies prognostic relevant gene signatures
Source: PLoS One. 2021 Apr 26;16(4):e0249374. doi: 10.1371/journal.pone.0249374 (PMC8075229; doi:10.1371/journal.pone.0249374)
Supplement: S15 Table — (XLSX) [file pone.0249374.s018.xlsx]

## Sheet: S15 Table
S15 Table. survival analysis P value of DEGs
DEGs	logrank p value
ABI3	0.204182
AC002331.1	0.339426
AC092580.4	0.0865001
AC244250.2	0.24093
ACKR1	0.0138884
ACP5	0.0284032
ADAMDEC1	0.280367
AIF1	0.0271613
AIM2	0.79806
ALOX5AP	0.42984
AOAH	0.110666
APBB1IP	0.0777837
APOBEC3G	0.0262429
APOC1	0.109866
APOE	0.0497538
APOL3	0.166633
ARHGAP30	0.150072
ARHGAP9	0.0478153
ARHGDIB	0.352428
BATF	0.0528257
BATF2	0.813774
BTN3A1	0.997279
BTN3A3	0.166277
C1QA	0.10021
C1QB	0.0795864
C1QC	0.0542108
C1S	0.405086
C3	0.379287
C3AR1	0.0651265
CCL18	0.24342
CCL19	0.257838
CCL21	0.507363
CCL4	0.607932
CCL5	0.0330203
CCR5	0.1031
CCR7	0.000263849
CD14	0.540238
CD163	0.73484
CD2	0.0171994
CD247	0.0383908
CD27	0.00104544
CD274	0.781097
CD37	0.0318367
CD3D	0.0149657
CD3E	0.0118593
CD3G	0.00331398
CD4	0.076005
CD40	0.55458
CD48	0.00830694
CD5	0.000476788
CD52	0.0945367
CD53	0.124734
CD6	0.000342663
CD7	0.122056
CD74	0.187533
CD79A	0.00758689
CD79B	0.0257347
CD86	0.0590775
CD8A	0.0412449
CD8B	0.0584065
CD96	0.12079
CECR1	0.0722601
CIITA	0.666784
CLEC10A	0.0456574
CLEC2B	0.139527
CLEC7A	0.959164
CLIC2	0.417077
CORO1A	0.0759193
CSF1R	0.556077
CST7	0.0187377
CTA-384D8.31	0.906277
CTLA4	0.162567
CTSS	0.639505
CTSW	0.17495
CX3CL1	0.0163034
CXCL10	0.19601
CXCL11	0.88805
CXCL13	0.322914
CXCL9	0.0327459
CXCR2P1	0.189693
CXCR3	0.0194238
CXCR4	0.450851
CXCR6	0.0226761
CYBB	0.0209884
CYTIP	0.0312294
DOK2	0.0622107
EPSTI1	0.83254
ETV7	0.0329343
EVI2A	0.0665673
EVI2B	0.0182346
FAM26F	0.0986346
FCER1G	0.115659
FCGR3A	0.042972
FERMT3	0.0170366
FGL2	0.0571134
FOLR2	0.16327
FPR3	0.169676
FYB	0.411537
GBP1	0.277139
GBP1P1	0.207662
GBP2	0.913515
GBP4	0.267625
GBP5	0.180765
GIMAP4	0.0598657
GIMAP6	0.179412
GIMAP7	0.0710661
GMFG	0.0508677
GNLY	0.581759
GPR171	0.018728
GPR183	0.0951361
GPSM3	0.265123
GZMA	0.300399
GZMB	0.160998
GZMH	0.0940468
GZMK	0.0181473
GZMM	0.0195288
HAVCR2	0.0338673
HCST	0.573033
HLA-B	0.326722
HLA-C	0.681527
HLA-DMA	0.331132
HLA-DMB	0.142619
HLA-DOA	0.475553
HLA-DPA1	0.0576988
HLA-DPB1	0.045686
HLA-DQA1	0.0104367
HLA-DQA2	0.0600684
HLA-DQB1	0.085795
HLA-DQB2	0.148415
HLA-DRA	0.0881892
HLA-DRB1	0.0975046
HLA-DRB5	0.383382
HLA-DRB6	0.582714
HLA-E	0.595703
HLA-F	0.716621
IDO1	0.28655
IFI44	0.624118
IFI44L	0.432738
IFIT3	0.457144
IGHA1	0.128797
IGHA2	0.380741
IGHD	0.646256
IGHG1	0.929727
IGHG2	0.479465
IGHG3	0.0550031
IGHG4	0.597832
IGHGP	0.124947
IGHJ2	0.368998
IGHJ3	0.771058
IGHM	0.00471373
IGHV1-18	0.753208
IGHV1-2	0.0981598
IGHV1-24	0.357064
IGHV1-46	0.205569
IGHV1-58	0.362195
IGHV1-69	0.215029
IGHV1-69-2	0.531098
IGHV2-26	0.682225
IGHV2-5	0.318698
IGHV2-70	0.169192
IGHV3-11	0.627125
IGHV3-13	0.891335
IGHV3-15	0.695522
IGHV3-20	0.973931
IGHV3-21	0.815878
IGHV3-23	0.358036
IGHV3-30	0.615822
IGHV3-33	0.123322
IGHV3-43	0.0970609
IGHV3-48	0.448618
IGHV3-49	0.430644
IGHV3-53	0.232077
IGHV3-64	0.604871
IGHV3-66	0.448606
IGHV3-7	0.190243
IGHV3-72	0.911502
IGHV3-73	0.732504
IGHV3-74	0.441998
IGHV4-28	0.487191
IGHV4-31	0.380383
IGHV4-34	0.215425
IGHV4-39	0.278671
IGHV4-4	0.559132
IGHV4-55	0.40476
IGHV4-59	0.47233
IGHV4-61	0.178166
IGHV5-51	0.664183
IGHV6-1	0.762683
IGJ	0.0190978
IGKC	0.229933
IGKV1-12	0.00255857
IGKV1-16	0.270598
IGKV1-17	0.419901
IGKV1-27	0.0375075
IGKV1-39	0.0241409
IGKV1-5	0.676872
IGKV1-6	0.271779
IGKV1-8	0.270221
IGKV1-9	0.0773505
IGKV1D-16	0.230034
IGKV1D-8	0.229242
IGKV1OR2-108	0.480183
IGKV2-24	0.325988
IGKV2-30	0.363779
IGKV2D-29	0.119505
IGKV2D-40	0.0793816
IGKV3-11	0.187727
IGKV3-15	0.283539
IGKV3-20	0.132772
IGKV3-7	0.0404789
IGKV3D-11	0.263606
IGKV3D-15	0.288218
IGKV3D-20	0.808858
IGKV4-1	0.233006
IGKV5-2	0.12298
IGKV6-21	0.682102
IGLC2	0.158061
IGLC3	0.0843865
IGLC7	0.480194
IGLL5	0.0879966
IGLV1-36	0.729442
IGLV1-40	0.69882
IGLV1-44	0.553497
IGLV1-47	0.361894
IGLV1-51	0.373425
IGLV10-54	0.0391404
IGLV2-11	0.758683
IGLV2-14	0.27443
IGLV2-18	0.258157
IGLV2-23	0.261322
IGLV2-8	0.59433
IGLV3-1	0.89906
IGLV3-10	0.921849
IGLV3-19	0.127843
IGLV3-21	0.205264
IGLV3-25	0.218722
IGLV3-27	0.0583018
IGLV3-9	0.111409
IGLV4-60	0.233037
IGLV4-69	0.170531
IGLV5-45	0.679793
IGLV6-57	0.594198
IGLV7-43	0.514879
IGLV7-46	0.305231
IGLV8-61	0.106682
IGLV9-49	0.31842
IGSF6	0.00353319
IL10RA	0.0222453
IL2RB	0.287138
IL2RG	0.191089
IL32	0.468007
IL4I1	0.354154
IRF1	0.112694
IRF8	0.21104
ITGAL	0.059736
ITGB2	0.0956727
ITM2A	0.0544219
JAK3	0.00216743
KLHDC7B	0.343901
KLRB1	0.0262967
LAG3	0.330784
LAPTM5	0.0102161
LCK	0.0228804
LCP1	0.148491
LCP2	0.33839
LGALS2	0.070924
LILRB4	0.0181775
LSP1	0.0142902
LST1	0.0091931
LTB	0.139037
LY86	0.0698107
LY96	0.119409
LYZ	0.4713
MAP4K1	0.000521165
MGP	0.15782
MNDA	0.0597377
MPEG1	0.0561919
MS4A6A	0.00550643
MX1	0.653911
MZB1	0.282371
NAPSB	0.20773
NCKAP1L	0.0802929
NKG7	0.36535
NTS	0.204049
OAS2	0.737013
OR2I1P	0.410438
PCED1B-AS1	0.0088177
PDCD1	0.160678
PIM2	0.0569612
PLA2G2D	0.00272158
PLA2G7	0.0167479
PLEK	0.464614
PRF1	0.258883
PSMB10	0.0654826
PSMB9	0.484942
PTGDS	0.0492845
PTPN7	0.024352
PTPRC	0.236371
RARRES3	0.123496
RASAL3	0.0228111
RGS1	0.178672
RNASE6	0.145788
RP11-1094M14.8	0.153046
RP11-291B21.2	0.00688824
RP11-44K6.2	0.740947
RTP4	0.0750252
SAA1	0.660468
SAMD9L	0.489798
SASH3	0.0578836
SECTM1	0.378113
SELL	0.00704371
SELPLG	0.00212938
SEPT1	0.00892185
SERPING1	0.52156
SFRP4	0.0193287
SH2D1A	0.0497186
SIRPG	0.117562
SIT1	0.0171283
SLA	0.0305668
SLA2	0.0247617
SLAMF6	0.00228997
SLAMF7	0.137993
SLAMF8	0.0547576
SPI1	0.061533
SPOCK2	0.0281253
SRGN	0.158161
STAT1	0.262559
TAP1	0.76576
TBC1D10C	0.00345825
TIGIT	0.00433481
TMEM176B	0.58376
TNFAIP8L2	0.0498709
TNFRSF17	0.483365
TNFRSF1B	0.161315
TNFSF13B	0.130226
TRAC	0.000573763
TRBC2	0.00194031
TRBV20-1	0.000118899
TRBV28	0.0019621
TRBV7-9	0.0167777
TRDC	0.320879
TREM2	0.0226095
TRIM22	0.32045
TYMP	0.107927
TYROBP	0.0165635
UBD	0.137048
USP30-AS1	0.244392
VAMP5	0.235848
WARS	0.704791
WAS	0.0156614
ZAP70	0.00320391
ZNF683	0.0975438
