# Supplementary material for: Tumor microenvironment characterization in cervical cancer identifies prognostic relevant gene signatures
Source: PLoS One. 2021 Apr 26;16(4):e0249374. doi: 10.1371/journal.pone.0249374 (PMC8075229; doi:10.1371/journal.pone.0249374)
Supplement: S16 Table — (XLSX) [file pone.0249374.s019.xlsx]

## Sheet: S16
S16 Table. List of prognosis genes(n=86)
ACKR1
ACP5
AIF1
APOBEC3G
APOE
ARHGAP9
CCL5
CCR7
CD2
CD247
CD27
CD37
CD3D
CD3E
CD3G
CD48
CD5
CD6
CD79A
CD79B
CD8A
CLEC10A
CST7
CX3CL1
CXCL9
CXCR3
CXCR6
CYBB
CYTIP
ETV7
EVI2B
FCGR3A
FERMT3
GPR171
GZMK
GZMM
HAVCR2
HLA-DPB1
HLA-DQA1
IGHM
IGJ
IGKV1-12
IGKV1-27
IGKV1-39
IGKV3-7
IGLV10-54
IGSF6
IL10RA
JAK3
KLRB1
LAPTM5
LCK
LILRB4
LSP1
LST1
MAP4K1
MS4A6A
PCED1B-AS1
PLA2G2D
PLA2G7
PTGDS
PTPN7
RASAL3
RP11-291B21.2
SELL
SELPLG
2020-09-01
SFRP4
SH2D1A
SIT1
SLA
SLA2
SLAMF6
SPOCK2
TBC1D10C
TIGIT
TNFAIP8L2
TRAC
TRBC2
TRBV20-1
TRBV28
TRBV7-9
TREM2
TYROBP
WAS
ZAP70
