# Supplementary material for: Tumor microenvironment characterization in cervical cancer identifies prognostic relevant gene signatures
Source: PLoS One. 2021 Apr 26;16(4):e0249374. doi: 10.1371/journal.pone.0249374 (PMC8075229; doi:10.1371/journal.pone.0249374)
Supplement: S17 Table — (XLSX) [file pone.0249374.s020.xlsx]

## Sheet: S17 Table
S17 Table. Results of KEGG enrichment analysis of prognosis genes(n=86)
ID	Description	GeneRatio	BgRatio	pvalue	p.adjust	qvalue	geneID	Count
hsa05340	Primary immunodeficiency	7/51	38/7946	3.17498e-09	2.02559e-07	1.21454e-07	915/916/973/925/3718/3932/7535	7
hsa04658	Th1 and Th2 cell differentiation	9/51	92/7946	5.12807e-09	2.02559e-07	1.21454e-07	919/915/916/917/3115/3117/3718/3932/7535	9
hsa04640	Hematopoietic cell lineage	9/51	99/7946	9.88025e-09	2.6018e-07	1.56004e-07	914/951/915/916/917/921/925/3115/3117	9
hsa04659	Th17 cell differentiation	9/51	107/7946	1.96934e-08	3.88944e-07	2.33211e-07	919/915/916/917/3115/3117/3718/3932/7535	9
hsa04514	Cell adhesion molecules (CAMs)	8/51	147/7946	3.68392e-06	5.10213e-05	3.05924e-05	914/923/925/3115/3117/6402/6404/201633	8
hsa04660	T cell receptor signaling pathway	7/51	104/7946	3.87503e-06	5.10213e-05	3.05924e-05	919/915/916/917/925/3932/7535	7
hsa04650	Natural killer cell mediated cytotoxicity	7/51	131/7946	1.78456e-05	0.00019769	0.000118535	919/962/2214/3932/4068/7305/7535	7
hsa05235	PD-L1 expression and PD-1 checkpoint pathway in cancer	6/51	89/7946	2.00192e-05	0.00019769	0.000118535	919/915/916/917/3932/7535	6
hsa04062	Chemokine signaling pathway	8/51	189/7946	2.34267e-05	0.000205634	0.000123298	6352/1236/6376/4283/2833/10663/3718/7454	8
hsa04061	Viral protein interaction with cytokine and cytokine receptor	6/51	100/7946	3.8924e-05	0.0003075	0.000184377	6352/1236/6376/4283/2833/3587	6
hsa04380	Osteoclast differentiation	6/51	128/7946	0.000154521	0.00110974	0.000665399	54/2214/3932/11006/54209/7305	6
hsa05169	Epstein-Barr virus infection	7/51	201/7946	0.000268853	0.00176995	0.00106126	919/915/916/917/3115/3117/3718	7
hsa05166	Human T-cell leukemia virus 1 infection	7/51	219/7946	0.000452759	0.00262116	0.00157165	915/916/917/3115/3117/3718/3932	7
hsa05142	Chagas disease (American trypanosomiasis)	5/51	102/7946	0.000464509	0.00262116	0.00157165	6352/919/915/916/917	5
hsa04060	Cytokine-cytokine receptor interaction	8/51	294/7946	0.000508013	0.00267553	0.00160425	6352/1236/939/6376/4283/2833/10663/3587	8
hsa05140	Leishmaniasis	4/51	77/7946	0.00144275	0.00712357	0.0042713	1536/2214/3115/3117	4
hsa05323	Rheumatoid arthritis	4/51	93/7946	0.00288704	0.0134162	0.00804438	54/6352/3115/3117	4
hsa05150	Staphylococcus aureus infection	4/51	96/7946	0.00323877	0.0142146	0.00852308	2214/3115/3117/6404	4
hsa05152	Tuberculosis	5/51	180/7946	0.00570585	0.0237243	0.0142251	2214/3115/3117/3587/4046	5
hsa05170	Human immunodeficiency virus 1 infection	5/51	212/7946	0.0111875	0.0435683	0.0261235	60489/919/915/916/917	5
hsa05162	Measles	4/51	138/7946	0.0115814	0.0435683	0.0261235	915/916/917/3718	4
hsa04612	Antigen processing and presentation	3/51	78/7946	0.013518	0.048542	0.0291058	925/3115/3117	3
