# Supplementary material for: Tumor microenvironment characterization in cervical cancer identifies prognostic relevant gene signatures
Source: PLoS One. 2021 Apr 26;16(4):e0249374. doi: 10.1371/journal.pone.0249374 (PMC8075229; doi:10.1371/journal.pone.0249374)
Supplement: S18 Table — (XLSX) [file pone.0249374.s021.xlsx]

## Sheet: S18 Table
S18 Table. Results of GO enrichment analysis of prognosis genes(n=86)
ID	Description	GeneRatio	BgRatio	pvalue	p.adjust	qvalue	geneID	Count
GO:0042110	T cell activation	23/78	443/17913	6.19903e-19	1.02842e-15	7.74553e-16	AIF1/CCL5/CCR7/CD2/CD27/CD3D/CD3E/CD3G/CD6/CD8A/HAVCR2/HLA-DPB1/JAK3/LCK/LILRB4/PLA2G2D/RASAL3/SIT1/SLA2/SLAMF6/TIGIT/WAS/ZAP70	23
GO:0002694	regulation of leukocyte activation	22/78	492/17913	9.65122e-17	8.00569e-14	6.02947e-14	AIF1/CCL5/CCR7/CD2/CD27/CD3E/CD6/CST7/CX3CL1/HAVCR2/HLA-DPB1/JAK3/LCK/LILRB4/LST1/RASAL3/SIT1/SLA2/TIGIT/TREM2/TYROBP/ZAP70	22
GO:0002429	immune response-activating cell surface receptor signaling pathway	19/78	399/17913	5.34615e-15	2.42813e-12	1.82874e-12	CCR7/CD247/CD3D/CD3E/CD3G/CD79A/CLEC10A/FCGR3A/HLA-DPB1/HLA-DQA1/IGKV1-12/IGKV1-39/LCK/LILRB4/SLA2/TRAC/TRBV7-9/WAS/ZAP70	19
GO:0051249	regulation of lymphocyte activation	19/78	401/17913	5.85443e-15	2.42813e-12	1.82874e-12	AIF1/CCL5/CCR7/CD2/CD27/CD3E/CD6/HAVCR2/HLA-DPB1/JAK3/LCK/LILRB4/LST1/RASAL3/SIT1/SLA2/TIGIT/TYROBP/ZAP70	19
GO:0002768	immune response-regulating cell surface receptor signaling pathway	19/78	434/17913	2.44783e-14	8.1219e-12	6.117e-12	CCR7/CD247/CD3D/CD3E/CD3G/CD79A/CLEC10A/FCGR3A/HLA-DPB1/HLA-DQA1/IGKV1-12/IGKV1-39/LCK/LILRB4/SLA2/TRAC/TRBV7-9/WAS/ZAP70	19
GO:0050851	antigen receptor-mediated signaling pathway	15/78	224/17913	3.88728e-14	1.04689e-11	7.88466e-12	CCR7/CD247/CD3D/CD3E/CD3G/CD79A/HLA-DPB1/HLA-DQA1/LCK/LILRB4/SLA2/TRAC/TRBV7-9/WAS/ZAP70	15
GO:0007159	leukocyte cell-cell adhesion	17/78	328/17913	4.41727e-14	1.04689e-11	7.88466e-12	AIF1/CCL5/CCR7/CD27/CD3E/CD6/FERMT3/HAVCR2/HLA-DPB1/JAK3/LCK/LILRB4/RASAL3/SELL/SELPLG/TIGIT/ZAP70	17
GO:0050863	regulation of T cell activation	16/78	307/17913	2.47761e-13	5.13795e-11	3.86964e-11	AIF1/CCL5/CCR7/CD2/CD27/CD3E/CD6/HAVCR2/HLA-DPB1/JAK3/LCK/LILRB4/RASAL3/SIT1/TIGIT/ZAP70	16
GO:0050852	T cell receptor signaling pathway	13/78	180/17913	8.59545e-13	1.58443e-10	1.19331e-10	CCR7/CD247/CD3D/CD3E/CD3G/HLA-DPB1/HLA-DQA1/LCK/LILRB4/TRAC/TRBV7-9/WAS/ZAP70	13
GO:0002696	positive regulation of leukocyte activation	15/78	305/17913	3.46088e-12	5.7416e-10	4.32428e-10	AIF1/CCL5/CCR7/CD2/CD27/CD3E/CD6/HAVCR2/HLA-DPB1/LCK/LILRB4/RASAL3/TREM2/TYROBP/ZAP70	15
GO:0050867	positive regulation of cell activation	15/78	319/17913	6.57644e-12	9.91847e-10	7.47008e-10	AIF1/CCL5/CCR7/CD2/CD27/CD3E/CD6/HAVCR2/HLA-DPB1/LCK/LILRB4/RASAL3/TREM2/TYROBP/ZAP70	15
GO:0022407	regulation of cell-cell adhesion	16/78	389/17913	9.0787e-12	1.25513e-09	9.45299e-10	AIF1/CCL5/CCR7/CD27/CD3E/CD6/CX3CL1/FERMT3/HAVCR2/HLA-DPB1/JAK3/LCK/LILRB4/RASAL3/TIGIT/ZAP70	16
GO:1903037	regulation of leukocyte cell-cell adhesion	14/78	295/17913	3.15806e-11	4.03018e-09	3.03532e-09	AIF1/CCL5/CCR7/CD27/CD3E/CD6/HAVCR2/HLA-DPB1/JAK3/LCK/LILRB4/RASAL3/TIGIT/ZAP70	14
GO:0050870	positive regulation of T cell activation	12/78	198/17913	5.4643e-11	6.39475e-09	4.8162e-09	AIF1/CCL5/CCR7/CD27/CD3E/CD6/HAVCR2/HLA-DPB1/LCK/LILRB4/RASAL3/ZAP70	12
GO:0022409	positive regulation of cell-cell adhesion	13/78	251/17913	5.78188e-11	6.39475e-09	4.8162e-09	AIF1/CCL5/CCR7/CD27/CD3E/CD6/CX3CL1/HAVCR2/HLA-DPB1/LCK/LILRB4/RASAL3/ZAP70	13
GO:0051251	positive regulation of lymphocyte activation	13/78	258/17913	8.1433e-11	8.44359e-09	6.35928e-09	AIF1/CCL5/CCR7/CD27/CD3E/CD6/HAVCR2/HLA-DPB1/LCK/LILRB4/RASAL3/TYROBP/ZAP70	13
GO:1903039	positive regulation of leukocyte cell-cell adhesion	12/78	214/17913	1.34875e-10	1.2674e-08	9.54538e-09	AIF1/CCL5/CCR7/CD27/CD3E/CD6/HAVCR2/HLA-DPB1/LCK/LILRB4/RASAL3/ZAP70	12
GO:0050900	leukocyte migration	16/78	467/17913	1.37511e-10	1.2674e-08	9.54538e-09	AIF1/CCL5/CCR7/CD2/CD48/CX3CL1/CXCR3/IGHM/IGKV1-12/IGKV1-39/LCK/PLA2G7/SELL/SELPLG/TREM2/ZAP70	16
GO:0045785	positive regulation of cell adhesion	14/78	388/17913	1.15325e-09	1.00697e-07	7.584e-08	AIF1/CCL5/CCR7/CD27/CD3E/CD6/CX3CL1/HAVCR2/HLA-DPB1/LCK/LILRB4/RASAL3/SPOCK2/ZAP70	14
GO:0070661	leukocyte proliferation	12/78	270/17913	1.9344e-09	1.60459e-07	1.20849e-07	AIF1/CCL5/CD3E/CD6/CD79A/CX3CL1/HAVCR2/HLA-DPB1/LST1/RASAL3/TYROBP/ZAP70	12
GO:0002521	leukocyte differentiation	15/78	485/17913	2.26758e-09	1.79139e-07	1.34918e-07	CCR7/CD2/CD27/CD3D/CD3E/CD79A/EVI2B/JAK3/LCK/LILRB4/PLA2G2D/SLAMF6/TREM2/TYROBP/ZAP70	15
GO:0042102	positive regulation of T cell proliferation	8/78	90/17913	5.20385e-09	3.88537e-07	2.92626e-07	AIF1/CCL5/CD3E/CD6/HAVCR2/HLA-DPB1/RASAL3/ZAP70	8
GO:0030217	T cell differentiation	11/78	234/17913	5.38659e-09	3.88537e-07	2.92626e-07	CCR7/CD2/CD27/CD3D/CD3E/JAK3/LCK/LILRB4/PLA2G2D/SLAMF6/ZAP70	11
GO:0046651	lymphocyte proliferation	11/78	244/17913	8.32768e-09	5.75651e-07	4.33551e-07	AIF1/CCL5/CD3E/CD6/CD79A/HAVCR2/HLA-DPB1/LST1/RASAL3/TYROBP/ZAP70	11
GO:0032943	mononuclear cell proliferation	11/78	246/17913	9.06439e-09	6.01513e-07	4.53029e-07	AIF1/CCL5/CD3E/CD6/CD79A/HAVCR2/HLA-DPB1/LST1/RASAL3/TYROBP/ZAP70	11
GO:0050670	regulation of lymphocyte proliferation	10/78	199/17913	1.49087e-08	9.26606e-07	6.97872e-07	AIF1/CCL5/CD3E/CD6/HAVCR2/HLA-DPB1/LST1/RASAL3/TYROBP/ZAP70	10
GO:0030098	lymphocyte differentiation	12/78	325/17913	1.5456e-08	9.26606e-07	6.97872e-07	CCR7/CD2/CD27/CD3D/CD3E/CD79A/JAK3/LCK/LILRB4/PLA2G2D/SLAMF6/ZAP70	12
GO:0032944	regulation of mononuclear cell proliferation	10/78	200/17913	1.56389e-08	9.26606e-07	6.97872e-07	AIF1/CCL5/CD3E/CD6/HAVCR2/HLA-DPB1/LST1/RASAL3/TYROBP/ZAP70	10
GO:0070663	regulation of leukocyte proliferation	10/78	214/17913	2.97526e-08	1.70205e-06	1.2819e-06	AIF1/CCL5/CD3E/CD6/HAVCR2/HLA-DPB1/LST1/RASAL3/TYROBP/ZAP70	10
GO:0001819	positive regulation of cytokine production	13/78	446/17913	6.01162e-08	3.32443e-06	2.50379e-06	AIF1/CCR7/CD2/CD3E/CD6/CX3CL1/CYBB/HAVCR2/HLA-DPB1/SLAMF6/TIGIT/TREM2/TYROBP	13
GO:0050671	positive regulation of lymphocyte proliferation	8/78	125/17913	6.98983e-08	3.74068e-06	2.81729e-06	AIF1/CCL5/CD3E/CD6/HAVCR2/HLA-DPB1/RASAL3/ZAP70	8
GO:0032946	positive regulation of mononuclear cell proliferation	8/78	126/17913	7.43776e-08	3.85601e-06	2.90415e-06	AIF1/CCL5/CD3E/CD6/HAVCR2/HLA-DPB1/RASAL3/ZAP70	8
GO:0070098	chemokine-mediated signaling pathway	6/78	51/17913	8.63844e-08	4.34278e-06	3.27076e-06	ACKR1/CCL5/CCR7/CXCR3/CXCR6/TREM2	6
GO:0050866	negative regulation of cell activation	9/78	187/17913	1.19134e-07	5.68835e-06	4.28417e-06	APOE/CST7/CX3CL1/HAVCR2/JAK3/LST1/SLA2/TIGIT/TYROBP	9
GO:0070665	positive regulation of leukocyte proliferation	8/78	134/17913	1.20007e-07	5.68835e-06	4.28417e-06	AIF1/CCL5/CD3E/CD6/HAVCR2/HLA-DPB1/RASAL3/ZAP70	8
GO:1990868	response to chemokine	6/78	60/17913	2.32799e-07	1.04382e-05	7.86152e-06	ACKR1/CCL5/CCR7/CXCR3/CXCR6/TREM2	6
GO:1990869	cellular response to chemokine	6/78	60/17913	2.32799e-07	1.04382e-05	7.86152e-06	ACKR1/CCL5/CCR7/CXCR3/CXCR6/TREM2	6
GO:0042129	regulation of T cell proliferation	8/78	149/17913	2.72045e-07	1.18769e-05	8.94509e-06	AIF1/CCL5/CD3E/CD6/HAVCR2/HLA-DPB1/RASAL3/ZAP70	8
GO:0002695	negative regulation of leukocyte activation	8/78	163/17913	5.404e-07	2.29878e-05	1.73132e-05	CST7/CX3CL1/HAVCR2/JAK3/LST1/SLA2/TIGIT/TYROBP	8
GO:0042098	T cell proliferation	8/78	177/17913	1.00902e-06	4.18493e-05	3.15187e-05	AIF1/CCL5/CD3E/CD6/HAVCR2/HLA-DPB1/RASAL3/ZAP70	8
GO:0045061	thymic T cell selection	4/78	19/17913	1.22676e-06	4.9639e-05	3.73855e-05	CCR7/CD3D/CD3E/ZAP70	4
GO:0045058	T cell selection	5/78	45/17913	1.46563e-06	5.78924e-05	4.36016e-05	CCR7/CD3D/CD3E/SLAMF6/ZAP70	5
GO:0001774	microglial cell activation	5/78	50/17913	2.49889e-06	9.42196e-05	7.09614e-05	AIF1/CST7/CX3CL1/TREM2/TYROBP	5
GO:0002269	leukocyte activation involved in inflammatory response	5/78	50/17913	2.49889e-06	9.42196e-05	7.09614e-05	AIF1/CST7/CX3CL1/TREM2/TYROBP	5
GO:0032649	regulation of interferon-gamma production	6/78	93/17913	3.16346e-06	0.000116626	8.78368e-05	CCR7/CD2/CD3E/HAVCR2/HLA-DPB1/SLAMF6	6
GO:0032652	regulation of interleukin-1 production	6/78	96/17913	3.80787e-06	0.00013441	0.00010123	ACP5/CCR7/CX3CL1/HAVCR2/TREM2/TYROBP	6
GO:0042116	macrophage activation	6/78	96/17913	3.80787e-06	0.00013441	0.00010123	AIF1/CST7/CX3CL1/HAVCR2/TREM2/TYROBP	6
GO:0032680	regulation of tumor necrosis factor production	7/78	151/17913	4.21277e-06	0.000145604	0.000109661	ACP5/CD2/CX3CL1/CYBB/HAVCR2/TREM2/TYROBP	7
GO:0032640	tumor necrosis factor production	7/78	155/17913	5.00755e-06	0.000163736	0.000123318	ACP5/CD2/CX3CL1/CYBB/HAVCR2/TREM2/TYROBP	7
GO:1903555	regulation of tumor necrosis factor superfamily cytokine production	7/78	155/17913	5.00755e-06	0.000163736	0.000123318	ACP5/CD2/CX3CL1/CYBB/HAVCR2/TREM2/TYROBP	7
GO:0002449	lymphocyte mediated immunity	9/78	293/17913	5.03347e-06	0.000163736	0.000123318	CD27/GZMM/HAVCR2/IGKV1-12/IGKV1-39/SH2D1A/SLA2/SLAMF6/WAS	9
GO:0002460	adaptive immune response based on somatic recombination of immune receptors built from immunoglobulin superfamily domains	9/78	295/17913	5.31861e-06	0.000169684	0.000127797	CD27/GZMM/HAVCR2/IGKV1-12/IGKV1-39/JAK3/SLA2/SLAMF6/WAS	9
GO:0061900	glial cell activation	5/78	59/17913	5.72695e-06	0.000179264	0.000135013	AIF1/CST7/CX3CL1/TREM2/TYROBP	5
GO:0032609	interferon-gamma production	6/78	105/17913	6.40866e-06	0.00019399	0.000146103	CCR7/CD2/CD3E/HAVCR2/HLA-DPB1/SLAMF6	6
GO:0071706	tumor necrosis factor superfamily cytokine production	7/78	161/17913	6.43125e-06	0.00019399	0.000146103	ACP5/CD2/CX3CL1/CYBB/HAVCR2/TREM2/TYROBP	7
GO:0050727	regulation of inflammatory response	11/78	479/17913	6.88998e-06	0.000204116	0.000153729	ACP5/APOE/CCL5/CCR7/CD6/CST7/CX3CL1/IGKV1-12/IGKV1-39/PLA2G7/TREM2	11
GO:0032729	positive regulation of interferon-gamma production	5/78	62/17913	7.3274e-06	0.000212064	0.000159716	CD2/CD3E/HAVCR2/HLA-DPB1/SLAMF6	5
GO:0006909	phagocytosis	9/78	308/17913	7.53271e-06	0.000212064	0.000159716	AIF1/CD247/CD3G/FCGR3A/IGKV1-12/IGKV1-39/TREM2/TYROBP/WAS	9
GO:0032612	interleukin-1 production	6/78	108/17913	7.54177e-06	0.000212064	0.000159716	ACP5/CCR7/CX3CL1/HAVCR2/TREM2/TYROBP	6
GO:0045060	negative thymic T cell selection	3/78	10/17913	9.32373e-06	0.000257801	0.000194163	CCR7/CD3E/ZAP70	3
GO:0033632	regulation of cell-cell adhesion mediated by integrin	3/78	11/17913	1.27799e-05	0.000341966	0.000257551	CCL5/CD3E/FERMT3	3
GO:0043383	negative T cell selection	3/78	11/17913	1.27799e-05	0.000341966	0.000257551	CCR7/CD3E/ZAP70	3
GO:0150076	neuroinflammatory response	5/78	76/17913	1.99498e-05	0.000525345	0.000395663	AIF1/CST7/CX3CL1/TREM2/TYROBP	5
GO:1902105	regulation of leukocyte differentiation	8/78	267/17913	2.08817e-05	0.000541293	0.000407674	CD2/CD27/EVI2B/JAK3/LILRB4/TREM2/TYROBP/ZAP70	8
GO:0051250	negative regulation of lymphocyte activation	6/78	132/17913	2.37584e-05	0.000606388	0.0004567	HAVCR2/JAK3/LST1/SLA2/TIGIT/TYROBP	6
GO:0046631	alpha-beta T cell activation	6/78	133/17913	2.47954e-05	0.000623266	0.000469412	CD3E/JAK3/PLA2G2D/RASAL3/SLAMF6/ZAP70	6
GO:0002683	negative regulation of immune system process	10/78	451/17913	2.52347e-05	0.000624842	0.000470599	CST7/CX3CL1/GPR171/HAVCR2/JAK3/LILRB4/LST1/SLA2/TIGIT/TYROBP	10
GO:0001771	immunological synapse formation	3/78	14/17913	2.79288e-05	0.000681382	0.000513182	CCR7/CD6/HAVCR2	3
GO:0032651	regulation of interleukin-1 beta production	5/78	82/17913	2.88706e-05	0.000684232	0.000515328	ACP5/CCR7/CX3CL1/TREM2/TYROBP	5
GO:2000106	regulation of leukocyte apoptotic process	5/78	82/17913	2.88706e-05	0.000684232	0.000515328	CCL5/CCR7/CD27/CD3G/JAK3	5
GO:0002433	immune response-regulating cell surface receptor signaling pathway involved in phagocytosis	6/78	139/17913	3.18097e-05	0.000732947	0.000552018	CD247/CD3G/FCGR3A/IGKV1-12/IGKV1-39/WAS	6
GO:0038096	Fc-gamma receptor signaling pathway involved in phagocytosis	6/78	139/17913	3.18097e-05	0.000732947	0.000552018	CD247/CD3G/FCGR3A/IGKV1-12/IGKV1-39/WAS	6
GO:0038094	Fc-gamma receptor signaling pathway	6/78	141/17913	3.44731e-05	0.000783436	0.000590044	CD247/CD3G/FCGR3A/IGKV1-12/IGKV1-39/WAS	6
GO:0002431	Fc receptor mediated stimulatory signaling pathway	6/78	142/17913	3.58703e-05	0.000804174	0.000605663	CD247/CD3G/FCGR3A/IGKV1-12/IGKV1-39/WAS	6
GO:1902107	positive regulation of leukocyte differentiation	6/78	143/17913	3.73127e-05	0.000825358	0.000621617	CD27/EVI2B/LILRB4/TREM2/TYROBP/ZAP70	6
GO:0072676	lymphocyte migration	5/78	87/17913	3.84397e-05	0.000839099	0.000631966	AIF1/CCL5/CCR7/CXCR3/ZAP70	5
GO:0032496	response to lipopolysaccharide	8/78	295/17913	4.24911e-05	0.000896669	0.000675325	ACP5/CCL5/CCR7/CD6/CX3CL1/HAVCR2/IL10RA/TREM2	8
GO:0032695	negative regulation of interleukin-12 production	3/78	16/17913	4.26985e-05	0.000896669	0.000675325	ACP5/JAK3/TIGIT	3
GO:0033631	cell-cell adhesion mediated by integrin	3/78	16/17913	4.26985e-05	0.000896669	0.000675325	CCL5/CD3E/FERMT3	3
GO:2000107	negative regulation of leukocyte apoptotic process	4/78	46/17913	4.72425e-05	0.000979692	0.000737854	CCL5/CCR7/CD27/JAK3	4
GO:0019882	antigen processing and presentation	7/78	220/17913	4.83207e-05	0.00098968	0.000745376	CCR7/CD8A/CYBB/HLA-DPB1/HLA-DQA1/TREM2/WAS	7
GO:0070233	negative regulation of T cell apoptotic process	3/78	17/17913	5.16857e-05	0.00104569	0.00078756	CCL5/CD27/JAK3	3
GO:0032611	interleukin-1 beta production	5/78	93/17913	5.29791e-05	0.00105894	0.000797542	ACP5/CCR7/CX3CL1/TREM2/TYROBP	5
GO:0032653	regulation of interleukin-10 production	4/78	48/17913	5.59612e-05	0.00110523	0.000832405	JAK3/TIGIT/TREM2/TYROBP	4
GO:0002237	response to molecule of bacterial origin	8/78	309/17913	5.88996e-05	0.00114958	0.000865806	ACP5/CCL5/CCR7/CD6/CX3CL1/HAVCR2/IL10RA/TREM2	8
GO:0046641	positive regulation of alpha-beta T cell proliferation	3/78	18/17913	6.18285e-05	0.00117901	0.000887966	CD3E/RASAL3/ZAP70	3
GO:0090026	positive regulation of monocyte chemotaxis	3/78	18/17913	6.18285e-05	0.00117901	0.000887966	AIF1/CCL5/PLA2G7	3
GO:0001909	leukocyte mediated cytotoxicity	5/78	97/17913	6.48118e-05	0.00122185	0.000920235	GZMM/HAVCR2/SH2D1A/SLAMF6/TYROBP	5
GO:0032103	positive regulation of response to external stimulus	8/78	315/17913	6.73931e-05	0.00125624	0.000946134	AIF1/CCL5/CCR7/CD6/CX3CL1/HAVCR2/PLA2G7/TREM2	8
GO:0032613	interleukin-10 production	4/78	51/17913	7.11638e-05	0.00129737	0.000977113	JAK3/TIGIT/TREM2/TYROBP	4
GO:0070228	regulation of lymphocyte apoptotic process	4/78	51/17913	7.11638e-05	0.00129737	0.000977113	CCL5/CD27/CD3G/JAK3	4
GO:0002577	regulation of antigen processing and presentation	3/78	19/17913	7.31913e-05	0.00131983	0.000994029	CCR7/TREM2/WAS	3
GO:0006968	cellular defense response	4/78	53/17913	8.28396e-05	0.00146203	0.00110113	CXCL9/LSP1/SH2D1A/TYROBP	4
GO:0032655	regulation of interleukin-12 production	4/78	53/17913	8.28396e-05	0.00146203	0.00110113	ACP5/CCR7/JAK3/TIGIT	4
GO:0071887	leukocyte apoptotic process	5/78	103/17913	8.62678e-05	0.00150651	0.00113463	CCL5/CCR7/CD27/CD3G/JAK3	5
GO:0032615	interleukin-12 production	4/78	55/17913	9.585e-05	0.00165641	0.00124752	ACP5/CCR7/JAK3/TIGIT	4
GO:0097529	myeloid leukocyte migration	6/78	170/17913	9.76412e-05	0.00166997	0.00125773	AIF1/CCL5/CCR7/CX3CL1/PLA2G7/TREM2	6
GO:0072678	T cell migration	4/78	59/17913	0.000126234	0.00213696	0.00160945	AIF1/CCL5/CXCR3/ZAP70	4
GO:0060143	positive regulation of syncytium formation by plasma membrane fusion	3/78	23/17913	0.000132101	0.00219155	0.00165057	CXCL9/TREM2/TYROBP	3
GO:0071677	positive regulation of mononuclear cell migration	3/78	23/17913	0.000132101	0.00219155	0.00165057	AIF1/CCL5/PLA2G7	3
GO:1903708	positive regulation of hemopoiesis	6/78	182/17913	0.00014192	0.00233114	0.0017557	CD27/EVI2B/LILRB4/TREM2/TYROBP/ZAP70	6
GO:0002685	regulation of leukocyte migration	6/78	186/17913	0.000159776	0.00259871	0.00195722	AIF1/CCL5/CCR7/CXCR3/PLA2G7/TREM2	6
GO:0030595	leukocyte chemotaxis	6/78	188/17913	0.000169347	0.0027196	0.00204826	AIF1/CCL5/CCR7/CX3CL1/CXCR3/PLA2G7	6
GO:0090025	regulation of monocyte chemotaxis	3/78	25/17913	0.000170487	0.0027196	0.00204826	AIF1/CCL5/PLA2G7	3
GO:0001910	regulation of leukocyte mediated cytotoxicity	4/78	64/17913	0.00017335	0.00273893	0.00206282	HAVCR2/SH2D1A/SLAMF6/TYROBP	4
GO:0002687	positive regulation of leukocyte migration	5/78	121/17913	0.000184327	0.0028849	0.00217276	AIF1/CCL5/CCR7/PLA2G7/TREM2	5
GO:0060142	regulation of syncytium formation by plasma membrane fusion	3/78	26/17913	0.000192122	0.00297318	0.00223924	CXCL9/TREM2/TYROBP	3
GO:1903706	regulation of hemopoiesis	9/78	468/17913	0.00019383	0.00297318	0.00223924	CD2/CD27/EVI2B/GPR171/JAK3/LILRB4/TREM2/TYROBP/ZAP70	9
GO:0043030	regulation of macrophage activation	4/78	66/17913	0.000195344	0.00297318	0.00223924	CST7/CX3CL1/HAVCR2/TREM2	4
GO:0070227	lymphocyte apoptotic process	4/78	67/17913	0.000207064	0.00312291	0.00235201	CCL5/CD27/CD3G/JAK3	4
GO:0046640	regulation of alpha-beta T cell proliferation	3/78	27/17913	0.000215461	0.00322027	0.00242534	CD3E/RASAL3/ZAP70	3
GO:0032720	negative regulation of tumor necrosis factor production	4/78	69/17913	0.000232013	0.00340628	0.00256543	ACP5/CX3CL1/HAVCR2/TREM2	4
GO:0033077	T cell differentiation in thymus	4/78	69/17913	0.000232013	0.00340628	0.00256543	CCR7/CD3D/CD3E/ZAP70	4
GO:0070229	negative regulation of lymphocyte apoptotic process	3/78	28/17913	0.000240561	0.0035008	0.00263662	CCL5/CD27/JAK3	3
GO:0050921	positive regulation of chemotaxis	5/78	130/17913	0.000257462	0.00370493	0.00279036	AIF1/CCL5/CCR7/PLA2G7/TREM2	5
GO:1903556	negative regulation of tumor necrosis factor superfamily cytokine production	4/78	71/17913	0.000259055	0.00370493	0.00279036	ACP5/CX3CL1/HAVCR2/TREM2	4
GO:0001818	negative regulation of cytokine production	7/78	290/17913	0.000268401	0.00380578	0.00286632	ACP5/CX3CL1/HAVCR2/JAK3/TIGIT/TREM2/TYROBP	7
GO:0046633	alpha-beta T cell proliferation	3/78	30/17913	0.00029627	0.00416535	0.00313713	CD3E/RASAL3/ZAP70	3
GO:1903978	regulation of microglial cell activation	3/78	31/17913	0.000326987	0.00455859	0.00343329	CST7/CX3CL1/TREM2	3
GO:0042113	B cell activation	6/78	215/17913	0.000348855	0.0047705	0.0035929	CD27/CD79A/JAK3/SLA2/TYROBP/ZAP70	6
GO:0032675	regulation of interleukin-6 production	5/78	139/17913	0.000350815	0.0047705	0.0035929	AIF1/CX3CL1/HAVCR2/TREM2/TYROBP	5
GO:0045580	regulation of T cell differentiation	5/78	139/17913	0.000350815	0.0047705	0.0035929	CD2/CD27/JAK3/LILRB4/ZAP70	5
GO:0043368	positive T cell selection	3/78	32/17913	0.000359686	0.00481225	0.00362434	CD3D/SLAMF6/ZAP70	3
GO:0070232	regulation of T cell apoptotic process	3/78	32/17913	0.000359686	0.00481225	0.00362434	CCL5/CD27/JAK3	3
GO:0032760	positive regulation of tumor necrosis factor production	4/78	78/17913	0.000371654	0.0049326	0.00371498	CD2/CYBB/HAVCR2/TYROBP	4
GO:0042554	superoxide anion generation	3/78	33/17913	0.000394418	0.00519317	0.00391123	ACP5/CYBB/TYROBP	3
GO:0002690	positive regulation of leukocyte chemotaxis	4/78	81/17913	0.000429233	0.00554589	0.00417688	AIF1/CCL5/CCR7/PLA2G7	4
GO:1903557	positive regulation of tumor necrosis factor superfamily cytokine production	4/78	81/17913	0.000429233	0.00554589	0.00417688	CD2/CYBB/HAVCR2/TYROBP	4
GO:0032691	negative regulation of interleukin-1 beta production	3/78	34/17913	0.000431235	0.00554589	0.00417688	ACP5/CX3CL1/TREM2	3
GO:0031341	regulation of cell killing	4/78	82/17913	0.000449764	0.00573969	0.00432284	HAVCR2/SH2D1A/SLAMF6/TYROBP	4
GO:0032635	interleukin-6 production	5/78	149/17913	0.000482406	0.00610925	0.00460117	AIF1/CX3CL1/HAVCR2/TREM2/TYROBP	5
GO:0050729	positive regulation of inflammatory response	5/78	153/17913	0.000544319	0.00678966	0.00511362	CCR7/CD6/CX3CL1/PLA2G7/TREM2	5
GO:0071346	cellular response to interferon-gamma	5/78	153/17913	0.000544319	0.00678966	0.00511362	AIF1/CCL5/HLA-DPB1/HLA-DQA1/WAS	5
GO:0001906	cell killing	5/78	156/17913	0.000594538	0.00736073	0.00554373	GZMM/HAVCR2/SH2D1A/SLAMF6/TYROBP	5
GO:0050856	regulation of T cell receptor signaling pathway	3/78	38/17913	0.000600378	0.00737798	0.00555672	CCR7/LCK/LILRB4	3
GO:0038093	Fc receptor signaling pathway	6/78	241/17913	0.000637851	0.00775027	0.0058371	CD247/CD3G/FCGR3A/IGKV1-12/IGKV1-39/WAS	6
GO:0046634	regulation of alpha-beta T cell activation	4/78	90/17913	0.000640016	0.00775027	0.0058371	CD3E/JAK3/RASAL3/ZAP70	4
GO:0042269	regulation of natural killer cell mediated cytotoxicity	3/78	39/17913	0.000648379	0.00779464	0.00587052	HAVCR2/SH2D1A/SLAMF6	3
GO:0002697	regulation of immune effector process	8/78	441/17913	0.00065814	0.00785506	0.00591603	APOBEC3G/HAVCR2/IGKV1-12/IGKV1-39/JAK3/SH2D1A/SLAMF6/WAS	8
GO:0001912	positive regulation of leukocyte mediated cytotoxicity	3/78	40/17913	0.000698762	0.0082216	0.00619209	SH2D1A/SLAMF6/TYROBP	3
GO:0032692	negative regulation of interleukin-1 production	3/78	40/17913	0.000698762	0.0082216	0.00619209	ACP5/CX3CL1/TREM2	3
GO:0045619	regulation of lymphocyte differentiation	5/78	164/17913	0.000745488	0.00870961	0.00655963	CD2/CD27/JAK3/LILRB4/ZAP70	5
GO:0051260	protein homooligomerization	7/78	345/17913	0.000757062	0.00878298	0.00661489	APOE/CD247/CD3D/CD3E/CD3G/CD79A/CD79B	7
GO:0002715	regulation of natural killer cell mediated immunity	3/78	42/17913	0.000806862	0.00923079	0.00695216	HAVCR2/SH2D1A/SLAMF6	3
GO:0050708	regulation of protein secretion	8/78	456/17913	0.000818049	0.00923079	0.00695216	AIF1/APOE/CCL5/CCR7/CD2/CX3CL1/HAVCR2/TREM2	8
GO:0060326	cell chemotaxis	6/78	253/17913	0.000821833	0.00923079	0.00695216	AIF1/CCL5/CCR7/CX3CL1/CXCR3/PLA2G7	6
GO:0032488	Cdc42 protein signal transduction	2/78	10/17913	0.000823482	0.00923079	0.00695216	APOE/WAS	2
GO:0070099	regulation of chemokine-mediated signaling pathway	2/78	10/17913	0.000823482	0.00923079	0.00695216	CCL5/TREM2	2
GO:0050850	positive regulation of calcium-mediated signaling	3/78	43/17913	0.000864671	0.00962744	0.00725089	CD3E/TREM2/ZAP70	3
GO:0050848	regulation of calcium-mediated signaling	4/78	98/17913	0.000881344	0.00974767	0.00734144	CD3E/SLA2/TREM2/ZAP70	4
GO:0046632	alpha-beta T cell differentiation	4/78	99/17913	0.000915445	0.0100578	0.007575	JAK3/PLA2G2D/SLAMF6/ZAP70	4
GO:0002548	monocyte chemotaxis	3/78	44/17913	0.000925044	0.0100964	0.00760407	AIF1/CCL5/PLA2G7	3
GO:0034341	response to interferon-gamma	5/78	173/17913	0.000947715	0.0102762	0.00773951	AIF1/CCL5/HLA-DPB1/HLA-DQA1/WAS	5
GO:0033628	regulation of cell adhesion mediated by integrin	3/78	45/17913	0.000988028	0.0105382	0.00793683	CCL5/CD3E/FERMT3	3
GO:0071675	regulation of mononuclear cell migration	3/78	45/17913	0.000988028	0.0105382	0.00793683	AIF1/CCL5/PLA2G7	3
GO:0032908	regulation of transforming growth factor beta1 production	2/78	11/17913	0.00100364	0.0105382	0.00793683	CX3CL1/TYROBP	2
GO:0045059	positive thymic T cell selection	2/78	11/17913	0.00100364	0.0105382	0.00793683	CD3D/ZAP70	2
GO:1903979	negative regulation of microglial cell activation	2/78	11/17913	0.00100364	0.0105382	0.00793683	CST7/CX3CL1	2
GO:0070231	T cell apoptotic process	3/78	46/17913	0.00105366	0.0109939	0.00828003	CCL5/CD27/JAK3	3
GO:0002688	regulation of leukocyte chemotaxis	4/78	105/17913	0.00113984	0.0118187	0.00890123	AIF1/CCL5/CCR7/PLA2G7	4
GO:0002791	regulation of peptide secretion	8/78	483/17913	0.00118401	0.0122004	0.00918875	AIF1/APOE/CCL5/CCR7/CD2/CX3CL1/HAVCR2/TREM2	8
GO:0002281	macrophage activation involved in immune response	2/78	12/17913	0.00120097	0.0122234	0.009206	HAVCR2/TYROBP	2
GO:0032905	transforming growth factor beta1 production	2/78	12/17913	0.00120097	0.0122234	0.009206	CX3CL1/TYROBP	2
GO:0071219	cellular response to molecule of bacterial origin	5/78	183/17913	0.00121749	0.012316	0.00927576	CCL5/CD6/CX3CL1/HAVCR2/TREM2	5
GO:0002703	regulation of leukocyte mediated immunity	5/78	185/17913	0.00127763	0.012846	0.00967494	HAVCR2/JAK3/SH2D1A/SLAMF6/WAS	5
GO:0006959	humoral immune response	6/78	276/17913	0.00128673	0.0128596	0.00968515	CCR7/IGHM/IGKV1-12/IGKV1-39/SH2D1A/TREM2	6
GO:0050920	regulation of chemotaxis	5/78	186/17913	0.00130851	0.0129215	0.00973184	AIF1/CCL5/CCR7/PLA2G7/TREM2	5
GO:0070374	positive regulation of ERK1 and ERK2 cascade	5/78	186/17913	0.00130851	0.0129215	0.00973184	APOE/CCR7/CX3CL1/HAVCR2/TREM2	5
GO:0031343	positive regulation of cell killing	3/78	50/17913	0.00134358	0.0131118	0.0098751	SH2D1A/SLAMF6/TYROBP	3
GO:1905517	macrophage migration	3/78	50/17913	0.00134358	0.0131118	0.0098751	CCL5/CX3CL1/TREM2	3
GO:0010811	positive regulation of cell-substrate adhesion	4/78	110/17913	0.00135423	0.0131384	0.00989518	CCR7/CD3E/CX3CL1/SPOCK2	4
GO:0034374	low-density lipoprotein particle remodeling	2/78	13/17913	0.00141532	0.013491	0.0101608	APOE/PLA2G7	2
GO:1900272	negative regulation of long-term synaptic potentiation	2/78	13/17913	0.00141532	0.013491	0.0101608	APOE/TYROBP	2
GO:0001954	positive regulation of cell-matrix adhesion	3/78	51/17913	0.0014231	0.013491	0.0101608	CCR7/CD3E/CX3CL1	3
GO:0150077	regulation of neuroinflammatory response	3/78	51/17913	0.0014231	0.013491	0.0101608	CST7/CX3CL1/TREM2	3
GO:0051209	release of sequestered calcium ion into cytosol	4/78	112/17913	0.00144737	0.0135661	0.0102173	CCR7/CX3CL1/CXCL9/LCK	4
GO:0051283	negative regulation of sequestering of calcium ion	4/78	112/17913	0.00144737	0.0135661	0.0102173	CCR7/CX3CL1/CXCL9/LCK	4
GO:0051282	regulation of sequestering of calcium ion	4/78	114/17913	0.0015449	0.0143988	0.0108444	CCR7/CX3CL1/CXCL9/LCK	4
GO:0000768	syncytium formation by plasma membrane fusion	3/78	53/17913	0.00159089	0.0146627	0.0110432	CXCL9/TREM2/TYROBP	3
GO:0140253	cell-cell fusion	3/78	53/17913	0.00159089	0.0146627	0.0110432	CXCL9/TREM2/TYROBP	3
GO:0050862	positive regulation of T cell receptor signaling pathway	2/78	14/17913	0.00164656	0.0150919	0.0113665	CCR7/LCK	2
GO:0002763	positive regulation of myeloid leukocyte differentiation	3/78	54/17913	0.00167923	0.0153068	0.0115283	EVI2B/TREM2/TYROBP	3
GO:0002761	regulation of myeloid leukocyte differentiation	4/78	117/17913	0.00169963	0.0153244	0.0115416	EVI2B/LILRB4/TREM2/TYROBP	4
GO:0051208	sequestering of calcium ion	4/78	117/17913	0.00169963	0.0153244	0.0115416	CCR7/CX3CL1/CXCL9/LCK	4
GO:0006949	syncytium formation	3/78	55/17913	0.00177058	0.0157079	0.0118304	CXCL9/TREM2/TYROBP	3
GO:0031295	T cell costimulation	3/78	55/17913	0.00177058	0.0157079	0.0118304	CCR7/CD3E/LCK	3
GO:0031663	lipopolysaccharide-mediated signaling pathway	3/78	55/17913	0.00177058	0.0157079	0.0118304	CCL5/CD6/CX3CL1	3
GO:0002573	myeloid leukocyte differentiation	5/78	201/17913	0.00184093	0.0161593	0.0121704	CCR7/EVI2B/LILRB4/TREM2/TYROBP	5
GO:0050707	regulation of cytokine secretion	5/78	201/17913	0.00184093	0.0161593	0.0121704	AIF1/CCR7/CD2/CX3CL1/HAVCR2	5
GO:0031294	lymphocyte costimulation	3/78	56/17913	0.00186497	0.0162842	0.0122644	CCR7/CD3E/LCK	3
GO:0042535	positive regulation of tumor necrosis factor biosynthetic process	2/78	15/17913	0.00189452	0.0164555	0.0123935	CYBB/TYROBP	2
GO:0071216	cellular response to biotic stimulus	5/78	206/17913	0.00204938	0.0177079	0.0133367	CCL5/CD6/CX3CL1/HAVCR2/TREM2	5
GO:1900221	regulation of amyloid-beta clearance	2/78	16/17913	0.00215906	0.0184346	0.013884	APOE/TREM2	2
GO:0042267	natural killer cell mediated cytotoxicity	3/78	59/17913	0.00216682	0.0184346	0.013884	HAVCR2/SH2D1A/SLAMF6	3
GO:0045123	cellular extravasation	3/78	59/17913	0.00216682	0.0184346	0.013884	CX3CL1/SELL/SELPLG	3
GO:0097553	calcium ion transmembrane import into cytosol	4/78	126/17913	0.00222805	0.0188588	0.0142035	CCR7/CX3CL1/CXCL9/LCK	4
GO:0033627	cell adhesion mediated by integrin	3/78	61/17913	0.00238394	0.0199745	0.0150438	CCL5/CD3E/FERMT3	3
GO:0046635	positive regulation of alpha-beta T cell activation	3/78	61/17913	0.00238394	0.0199745	0.0150438	CD3E/RASAL3/ZAP70	3
GO:0008037	cell recognition	4/78	129/17913	0.00242678	0.0202313	0.0152372	CCR7/CD5/CD6/HAVCR2	4
GO:0002643	regulation of tolerance induction	2/78	17/17913	0.00244005	0.0202402	0.0152439	CD3E/HAVCR2	2
GO:0032623	interleukin-2 production	3/78	62/17913	0.00249736	0.0206126	0.0155243	CD247/CD3E/HAVCR2	3
GO:0002228	natural killer cell mediated immunity	3/78	63/17913	0.00261408	0.0211549	0.0159328	HAVCR2/SH2D1A/SLAMF6	3
GO:0030101	natural killer cell activation	3/78	63/17913	0.00261408	0.0211549	0.0159328	CD2/HAVCR2/TYROBP	3
GO:0042108	positive regulation of cytokine biosynthetic process	3/78	63/17913	0.00261408	0.0211549	0.0159328	CD3E/CYBB/TYROBP	3
GO:0050854	regulation of antigen receptor-mediated signaling pathway	3/78	63/17913	0.00261408	0.0211549	0.0159328	CCR7/LCK/LILRB4	3
GO:0045670	regulation of osteoclast differentiation	3/78	64/17913	0.00273412	0.0219383	0.0165228	LILRB4/TREM2/TYROBP	3
GO:0032693	negative regulation of interleukin-10 production	2/78	18/17913	0.00273733	0.0219383	0.0165228	JAK3/TYROBP	2
GO:0006801	superoxide metabolic process	3/78	65/17913	0.0028575	0.0225743	0.0170018	ACP5/CYBB/TYROBP	3
GO:0032945	negative regulation of mononuclear cell proliferation	3/78	65/17913	0.0028575	0.0225743	0.0170018	HAVCR2/LST1/TYROBP	3
GO:0050672	negative regulation of lymphocyte proliferation	3/78	65/17913	0.0028575	0.0225743	0.0170018	HAVCR2/LST1/TYROBP	3
GO:0002706	regulation of lymphocyte mediated immunity	4/78	136/17913	0.0029373	0.0230947	0.0173937	HAVCR2/SH2D1A/SLAMF6/WAS	4
GO:2000010	positive regulation of protein localization to cell surface	2/78	19/17913	0.00305075	0.0238736	0.0179804	CD247/TYROBP	2
GO:0071674	mononuclear cell migration	3/78	68/17913	0.00324808	0.0252984	0.0190535	AIF1/CCL5/PLA2G7	3
GO:0050663	cytokine secretion	5/78	230/17913	0.00329713	0.0255605	0.0192508	AIF1/CCR7/CD2/CX3CL1/HAVCR2	5
GO:0002438	acute inflammatory response to antigenic stimulus	2/78	20/17913	0.00338019	0.0256438	0.0193136	CCR7/CD6	2
GO:0033630	positive regulation of cell adhesion mediated by integrin	2/78	20/17913	0.00338019	0.0256438	0.0193136	CCL5/CD3E	2
GO:0043031	negative regulation of macrophage activation	2/78	20/17913	0.00338019	0.0256438	0.0193136	CST7/CX3CL1	2
GO:1905523	positive regulation of macrophage migration	2/78	20/17913	0.00338019	0.0256438	0.0193136	CCL5/TREM2	2
GO:0009988	cell-cell recognition	3/78	69/17913	0.00338517	0.0256438	0.0193136	CCR7/CD6/HAVCR2	3
GO:0070664	negative regulation of leukocyte proliferation	3/78	71/17913	0.00366988	0.0276743	0.0208428	HAVCR2/LST1/TYROBP	3
GO:0060402	calcium ion transport into cytosol	4/78	145/17913	0.00369581	0.0277437	0.0208951	CCR7/CX3CL1/CXCL9/LCK	4
GO:0032928	regulation of superoxide anion generation	2/78	21/17913	0.00372549	0.0278405	0.020968	ACP5/TYROBP	2
GO:0031348	negative regulation of defense response	5/78	237/17913	0.00374629	0.0278704	0.0209905	ACP5/APOE/CST7/CX3CL1/HAVCR2	5
GO:0032102	negative regulation of response to external stimulus	6/78	343/17913	0.00381084	0.0282241	0.0212569	ACP5/AIF1/APOE/CST7/CX3CL1/HAVCR2	6
GO:0018108	peptidyl-tyrosine phosphorylation	6/78	346/17913	0.00397589	0.0293155	0.022079	CCL5/CD3E/JAK3/LCK/TREM2/ZAP70	6
GO:0033622	integrin activation	2/78	22/17913	0.00408651	0.0298658	0.0224934	CX3CL1/FERMT3	2
GO:0150079	negative regulation of neuroinflammatory response	2/78	22/17913	0.00408651	0.0298658	0.0224934	CST7/CX3CL1	2
GO:0043367	CD4-positive, alpha-beta T cell differentiation	3/78	74/17913	0.00412367	0.0300051	0.0225983	JAK3/PLA2G2D/SLAMF6	3
GO:0018212	peptidyl-tyrosine modification	6/78	349/17913	0.00414618	0.0300372	0.0226225	CCL5/CD3E/JAK3/LCK/TREM2/ZAP70	6
GO:0002819	regulation of adaptive immune response	4/78	150/17913	0.0041699	0.0300777	0.0226529	CD48/HAVCR2/JAK3/WAS	4
GO:1901224	positive regulation of NIK/NF-kappaB signaling	3/78	75/17913	0.00428217	0.0307537	0.0231621	CD27/HAVCR2/TREM2	3
GO:0032753	positive regulation of interleukin-4 production	2/78	23/17913	0.00446313	0.0317782	0.0239337	CD3E/HAVCR2	2
GO:0050857	positive regulation of antigen receptor-mediated signaling pathway	2/78	23/17913	0.00446313	0.0317782	0.0239337	CCR7/LCK	2
GO:0045637	regulation of myeloid cell differentiation	5/78	250/17913	0.0046945	0.0332828	0.0250669	EVI2B/GPR171/LILRB4/TREM2/TYROBP	5
GO:0019932	second-messenger-mediated signaling	6/78	360/17913	0.0048172	0.0339863	0.0255967	APOE/CD3E/CXCL9/SLA2/TREM2/ZAP70	6
GO:0002407	dendritic cell chemotaxis	2/78	24/17913	0.00485518	0.0339863	0.0255967	CCL5/CCR7	2
GO:0045954	positive regulation of natural killer cell mediated cytotoxicity	2/78	24/17913	0.00485518	0.0339863	0.0255967	SH2D1A/SLAMF6	2
GO:0060401	cytosolic calcium ion transport	4/78	157/17913	0.0049004	0.0341587	0.0257266	CCR7/CX3CL1/CXCL9/LCK	4
GO:0032642	regulation of chemokine production	3/78	79/17913	0.00495296	0.0343806	0.0258937	AIF1/HAVCR2/TREM2	3
GO:0010818	T cell chemotaxis	2/78	25/17913	0.00526255	0.0360767	0.0271711	CCL5/CXCR3	2
GO:0045672	positive regulation of osteoclast differentiation	2/78	25/17913	0.00526255	0.0360767	0.0271711	TREM2/TYROBP	2
GO:0050901	leukocyte tethering or rolling	2/78	25/17913	0.00526255	0.0360767	0.0271711	SELL/SELPLG	2
GO:0045582	positive regulation of T cell differentiation	3/78	83/17913	0.00568379	0.0384961	0.0289933	CD27/LILRB4/ZAP70	3
GO:0002507	tolerance induction	2/78	26/17913	0.00568508	0.0384961	0.0289933	CD3E/HAVCR2	2
GO:0002825	regulation of T-helper 1 type immune response	2/78	26/17913	0.00568508	0.0384961	0.0289933	HAVCR2/JAK3	2
GO:0006874	cellular calcium ion homeostasis	6/78	375/17913	0.00585727	0.0395008	0.02975	APOE/CCL5/CCR7/CX3CL1/CXCL9/LCK	6
GO:0043410	positive regulation of MAPK cascade	7/78	499/17913	0.00600386	0.0403255	0.0303711	APOE/CCR7/CD27/CX3CL1/HAVCR2/MAP4K1/TREM2	7
GO:0043270	positive regulation of ion transport	5/78	266/17913	0.00608241	0.0406299	0.0306004	APOE/CCL5/CX3CL1/CXCL9/TREM2	5
GO:0032673	regulation of interleukin-4 production	2/78	27/17913	0.00612265	0.0406299	0.0306004	CD3E/HAVCR2	2
GO:0036336	dendritic cell migration	2/78	27/17913	0.00612265	0.0406299	0.0306004	CCL5/CCR7	2
GO:0032602	chemokine production	3/78	86/17913	0.00627216	0.0414562	0.0312227	AIF1/HAVCR2/TREM2	3
GO:0050728	negative regulation of inflammatory response	4/78	170/17913	0.0064763	0.0414758	0.0312374	ACP5/APOE/CST7/CX3CL1	4
GO:0070372	regulation of ERK1 and ERK2 cascade	5/78	271/17913	0.00656976	0.0414758	0.0312374	APOE/CCR7/CX3CL1/HAVCR2/TREM2	5
GO:0001773	myeloid dendritic cell activation	2/78	28/17913	0.00657512	0.0414758	0.0312374	CD2/HAVCR2	2
GO:0002717	positive regulation of natural killer cell mediated immunity	2/78	28/17913	0.00657512	0.0414758	0.0312374	SH2D1A/SLAMF6	2
GO:0032814	regulation of natural killer cell activation	2/78	28/17913	0.00657512	0.0414758	0.0312374	HAVCR2/TYROBP	2
GO:0034367	protein-containing complex remodeling	2/78	28/17913	0.00657512	0.0414758	0.0312374	APOE/PLA2G7	2
GO:0034368	protein-lipid complex remodeling	2/78	28/17913	0.00657512	0.0414758	0.0312374	APOE/PLA2G7	2
GO:0034369	plasma lipoprotein particle remodeling	2/78	28/17913	0.00657512	0.0414758	0.0312374	APOE/PLA2G7	2
GO:0042533	tumor necrosis factor biosynthetic process	2/78	28/17913	0.00657512	0.0414758	0.0312374	CYBB/TYROBP	2
GO:0042534	regulation of tumor necrosis factor biosynthetic process	2/78	28/17913	0.00657512	0.0414758	0.0312374	CYBB/TYROBP	2
GO:0050869	negative regulation of B cell activation	2/78	28/17913	0.00657512	0.0414758	0.0312374	SLA2/TYROBP	2
GO:2000406	positive regulation of T cell migration	2/78	28/17913	0.00657512	0.0414758	0.0312374	AIF1/CCL5	2
GO:0002286	T cell activation involved in immune response	3/78	88/17913	0.00668387	0.042002	0.0316338	HAVCR2/JAK3/SLAMF6	3
GO:0019724	B cell mediated immunity	4/78	173/17913	0.00688248	0.0429359	0.0323371	CD27/IGKV1-12/IGKV1-39/SLA2	4
GO:0055074	calcium ion homeostasis	6/78	388/17913	0.00688424	0.0429359	0.0323371	APOE/CCL5/CCR7/CX3CL1/CXCL9/LCK	6
GO:1904467	regulation of tumor necrosis factor secretion	2/78	29/17913	0.00704235	0.0437575	0.0329559	CX3CL1/HAVCR2	2
GO:0035710	CD4-positive, alpha-beta T cell activation	3/78	90/17913	0.00711134	0.0438576	0.0330313	JAK3/PLA2G2D/SLAMF6	3
GO:0045639	positive regulation of myeloid cell differentiation	3/78	90/17913	0.00711134	0.0438576	0.0330313	EVI2B/TREM2/TYROBP	3
GO:0072503	cellular divalent inorganic cation homeostasis	6/78	392/17913	0.00722505	0.0443939	0.0334352	APOE/CCL5/CCR7/CX3CL1/CXCL9/LCK	6
GO:0071222	cellular response to lipopolysaccharide	4/78	176/17913	0.00730522	0.0447209	0.0336815	CCL5/CD6/CX3CL1/HAVCR2	4
GO:0050690	regulation of defense response to virus by virus	2/78	30/17913	0.00752422	0.0458922	0.0345636	CD247/LCK	2
GO:0045621	positive regulation of lymphocyte differentiation	3/78	93/17913	0.00778238	0.0472929	0.0356186	CD27/LILRB4/ZAP70	3
GO:0030316	osteoclast differentiation	3/78	94/17913	0.00801409	0.0485233	0.0365452	LILRB4/TREM2/TYROBP	3
GO:0051235	maintenance of location	5/78	286/17913	0.00819583	0.0494432	0.0372381	APOE/CCR7/CX3CL1/CXCL9/LCK	5
