# Supplementary material for: Tumor microenvironment characterization in cervical cancer identifies prognostic relevant gene signatures
Source: PLoS One. 2021 Apr 26;16(4):e0249374. doi: 10.1371/journal.pone.0249374 (PMC8075229; doi:10.1371/journal.pone.0249374)
Supplement: S1 Data — (CSV) [file pone.0249374.s022.csv]

SUID	AverageShortestPathLength	BetweennessCentrality	ClosenessCentrality	ClusteringCoefficient	Degree	Eccentricity	IsSingleNode	name	NeighborhoodConnectivity	NumberOfDirectedEdges	NumberOfUndirectedEdges	PartnerOfMultiEdgedNodePairs	Radiality	selected	SelfLoops	shared name	Stress	TopologicalCoefficient	type
1173	2.79226241	0.09861956	0.35813253	0.04131214	232	6	FALSE	CXCR3	10.82327586	232	0	0	0.80085973	FALSE	0	CXCR3	7709426	0.04407108	cox_gene
1053	2.87300252	0.06746091	0.34806792	0.04195937	230	6	FALSE	CCL5	10.87391304	230	0	0	0.79188861	FALSE	0	CCL5	5927154	0.04427684	cox_gene
1067	2.91673675	0.04177009	0.3428489	0.04353982	226	6	FALSE	CXCL9	11.03982301	226	0	0	0.78702925	FALSE	0	CXCL9	5170156	0.04433664	cox_gene
79	2.89571068	0.05090976	0.34533837	0.04384921	225	6	FALSE	CCR7	11.10666667	225	0	0	0.78936548	FALSE	0	CCR7	5099136	0.04370954	cox_gene
143	2.39697225	0.17959081	0.41719298	0.02388889	225	5	FALSE	CD3G	9.10666667	225	0	0	0.84478086	FALSE	0	CD3G	13856738	0.0172802	cox_gene
1097	2.91841884	0.04042195	0.3426513	0.04424247	224	6	FALSE	CXCR6	11.12946429	224	0	0	0.78684235	FALSE	0	CXCR6	5057522	0.04469664	cox_gene
1531	2.91841884	0.04042195	0.3426513	0.04424247	224	6	FALSE	CX3CL1	11.12946429	224	0	0	0.78684235	FALSE	0	CX3CL1	5057522	0.04469664	cox_gene
335	2.3431455	0.27801577	0.42677674	0.02263526	209	5	FALSE	LCK	9.82296651	209	0	0	0.85076161	FALSE	0	LCK	13766656	0.01827049	cox_gene
151	2.45332212	0.11129644	0.40761056	0.03057251	186	5	FALSE	CD3D	10.08064516	186	0	0	0.83851976	FALSE	0	CD3D	8394538	0.01934865	cox_gene
341	2.61984861	0.11565257	0.38170144	0.02068155	185	5	FALSE	HLA-DQA1	8.3027027	185	0	0	0.82001682	FALSE	0	HLA-DQA1	1566672	0.01653925	cox_gene
373	2.61984861	0.11565257	0.38170144	0.02068155	185	5	FALSE	HLA-DPB1	8.3027027	185	0	0	0.82001682	FALSE	0	HLA-DPB1	1566672	0.01653925	cox_gene
424	3.04289319	0.20670762	0.3286346	0	146	6	FALSE	APOE	1.41780822	146	0	0	0.77301187	FALSE	0	APOE	7482304	0.02984344	cox_gene
2081	2.9058032	0.17915751	0.34413893	0	126	6	FALSE	CYBB	1.62698413	126	0	0	0.78824409	FALSE	0	CYBB	4003844	0.02239229	cox_gene
1035	2.74179983	0.07829056	0.36472393	0.01111111	100	5	FALSE	JAK3	5.03	100	0	0	0.80646669	FALSE	0	JAK3	1150314	0.02067568	cox_gene
362	2.69890664	0.01070765	0.37052041	0.14878234	73	5	FALSE	CD3E	23.49315068	73	0	0	0.8112326	FALSE	0	CD3E	1975096	0.04500604	cox_gene
2471	3.37510513	0.08407036	0.29628707	0	66	6	FALSE	FERMT3	1.66666667	66	0	0	0.73609943	FALSE	0	FERMT3	3111426	0.06060606	cox_gene
93	2.83010934	0.016482	0.35334324	0.15310734	60	5	FALSE	CD247	21.63333333	60	0	0	0.79665452	FALSE	0	CD247	1794972	0.0561039	cox_gene
118	3.13624895	0.00796825	0.31885224	0.03947368	57	6	FALSE	FCGR3A	10.03508772	57	0	0	0.76263901	FALSE	0	FCGR3A	247390	0.03984064	cox_gene
1528	2.89150547	0.00795967	0.34584061	0.18787879	55	6	FALSE	ZAP70	28.98181818	55	0	0	0.78983273	FALSE	0	ZAP70	292356	0.05471731	cox_gene
924	3.46425568	0.01776446	0.2886623	0.04255319	48	6	FALSE	CD79A	6.625	48	0	0	0.72619381	FALSE	0	CD79A	2251512	0.08717105	cox_gene
975	3.47098402	0.0138328	0.28810274	0.04347826	46	6	FALSE	CD79B	6.69565217	46	0	0	0.72544622	FALSE	0	CD79B	2170896	0.09565217	cox_gene
2196	3.13372582	0.02787697	0.31910896	0.05496829	44	6	FALSE	TYROBP	11.63636364	44	0	0	0.76291935	FALSE	0	TYROBP	796794	0.04945935	cox_gene
1382	3.70311186	0.01872257	0.27004315	0	43	7	FALSE	WAS	3.81395349	43	0	0	0.69965424	FALSE	0	WAS	11700742	0.15633075	cox_gene
104	3.05382675	7.09E-04	0.327458	0.26876877	37	6	FALSE	CD8A	29.89189189	37	0	0	0.77179703	FALSE	0	CD8A	41068	0.08100784	cox_gene
1272	3.15643398	0.00323909	0.31681322	0.14333333	25	6	FALSE	TREM2	17.4	25	0	0	0.76039622	FALSE	0	TREM2	171648	0.0725	cox_gene
110	3.25147183	0.00814064	0.30755303	0.15263158	20	6	FALSE	CD2	23.95	20	0	0	0.74983646	FALSE	0	CD2	382462	0.08899254	cox_gene
112	3.15559294	0.00714699	0.31689765	0.31578947	20	6	FALSE	MAP4K1	44.95	20	0	0	0.76048967	FALSE	0	MAP4K1	337622	0.12179837	cox_gene
2247	3.87973087	0.02301994	0.25774984	0	19	7	FALSE	ARHGAP9	1.94736842	19	0	0	0.6800299	FALSE	0	ARHGAP9	2008156	0.10526316	cox_gene
404	4.01934399	0.02014354	0.24879682	0	16	7	FALSE	RASAL3	1.625	16	0	0	0.66451733	FALSE	0	RASAL3	1335132	0.125	cox_gene
208	3.09503785	0.01033988	0.32309783	0.28571429	15	6	FALSE	FYN	78.53333333	15	0	0	0.76721802	FALSE	0	FYN	861660	0.17475872	other_gene
893	1	1	1	0	15	1	FALSE	CLEC10A	1	15	0	0	1	FALSE	0	CLEC10A	210	0	cox_gene
138	3.10092515	0.00244751	0.3224844	0.36263736	14	6	FALSE	SYK	84.64285714	14	0	0	0.76656387	FALSE	0	SYK	322754	0.18893495	other_gene
364	3.02859546	0.0029303	0.33018606	0.53846154	13	6	FALSE	GRAP2	103.6153846	13	0	0	0.7746005	FALSE	0	GRAP2	1047046	0.19352983	other_gene
995	3.10344828	0.00239916	0.32222222	0.33333333	13	6	FALSE	PIK3CA	86.92307692	13	0	0	0.76628352	FALSE	0	PIK3CA	320296	0.19489479	other_gene
4808	3.02859546	0.0029303	0.33018606	0.53846154	13	6	FALSE	LCP2	103.6153846	13	0	0	0.7746005	FALSE	0	LCP2	1047046	0.19352983	other_gene
124	3.05214466	0.0012281	0.32763847	0.54545455	12	6	FALSE	B2M	107.5833333	12	0	0	0.77198393	FALSE	0	B2M	149996	0.20712909	other_gene
130	3.0058873	0.00544197	0.33268047	0.51515152	12	6	FALSE	PTPN6	117.4166667	12	0	0	0.77712363	FALSE	0	PTPN6	348660	0.20929887	other_gene
147	2.94869638	0.01716507	0.33913292	0.36363636	12	6	FALSE	VAV1	97.08333333	12	0	0	0.78347818	FALSE	0	VAV1	1628442	0.18929036	other_gene
659	3.76366695	0.00608767	0.26569832	0	12	6	FALSE	IL10RA	2.41666667	12	0	0	0.69292589	FALSE	0	IL10RA	206480	0.23611111	cox_gene
925	3.02523129	0.00266998	0.33055324	0.40909091	12	6	FALSE	PLCG1	111.5	12	0	0	0.7749743	FALSE	0	PLCG1	301448	0.20919325	other_gene
4027	3.05382675	0.00132725	0.327458	0.66666667	12	6	FALSE	CD4	104.1666667	12	0	0	0.77179703	FALSE	0	CD4	110144	0.20529257	other_gene
73	2.84608915	0.01249691	0.35135934	0.41818182	11	5	FALSE	PTPRC	113.0909091	11	0	0	0.79487898	FALSE	0	PTPRC	323774	0.21442125	other_gene
100	2.81581161	0.01854062	0.3551374	0.45454545	11	5	FALSE	GNAI3	192.1818182	11	0	0	0.79824315	FALSE	0	GNAI3	4208596	0.32795532	other_gene
114	2.81581161	0.01854062	0.3551374	0.45454545	11	5	FALSE	GNB1	192.1818182	11	0	0	0.79824315	FALSE	0	GNB1	4208596	0.32795532	other_gene
132	3.05130362	0.001996	0.32772878	0.69090909	11	6	FALSE	LAT	116.1818182	11	0	0	0.77207738	FALSE	0	LAT	1012110	0.22541924	other_gene
195	2.81581161	0.01854062	0.3551374	0.45454545	11	5	FALSE	GNG2	192.1818182	11	0	0	0.79824315	FALSE	0	GNG2	4208596	0.32795532	other_gene
360	2.81581161	0.01854062	0.3551374	0.45454545	11	5	FALSE	GNAI1	192.1818182	11	0	0	0.79824315	FALSE	0	GNAI1	4208596	0.32795532	other_gene
375	2.81581161	0.01854062	0.3551374	0.45454545	11	5	FALSE	GNAI2	192.1818182	11	0	0	0.79824315	FALSE	0	GNAI2	4208596	0.32795532	other_gene
962	3.12867956	0.00154346	0.31962366	0.52727273	11	6	FALSE	CBL	95.36363636	11	0	0	0.76348005	FALSE	0	CBL	283610	0.22491424	other_gene
3820	3.0412111	0.00176834	0.32881637	0.6	11	6	FALSE	CSK	119	11	0	0	0.77319877	FALSE	0	CSK	269720	0.22884615	other_gene
3884	3.0412111	0.00176834	0.32881637	0.6	11	6	FALSE	PAG1	119	11	0	0	0.77319877	FALSE	0	PAG1	269720	0.22884615	other_gene
126	3.07485282	4.23E-04	0.32521882	0.71111111	10	6	FALSE	HLA-A	122.2	10	0	0	0.7694608	FALSE	0	HLA-A	113818	0.24468938	other_gene
136	3.12952061	0.00148557	0.31953776	0.51111111	10	6	FALSE	SHC1	103.9	10	0	0	0.7633866	FALSE	0	SHC1	283308	0.24504717	other_gene
149	3.07148865	2.24E-04	0.32557503	0.84444444	10	6	FALSE	HLA-DRA	120.8	10	0	0	0.76983459	FALSE	0	HLA-DRA	9352	0.23968254	other_gene
159	3.07148865	2.24E-04	0.32557503	0.84444444	10	6	FALSE	HLA-DRB1	120.8	10	0	0	0.76983459	FALSE	0	HLA-DRB1	9352	0.23968254	other_gene
171	3.06223717	0.00108339	0.32655864	0.48888889	10	6	FALSE	HLA-E	117.6	10	0	0	0.77086254	FALSE	0	HLA-E	127912	0.23084479	other_gene
1520	3.18250631	1.72E-06	0.31421776	0.86666667	10	6	FALSE	SLA2	85.1	10	0	0	0.7574993	FALSE	0	SLA2	150	0.23315068	cox_gene
306	3.19091674	8.58E-05	0.31338956	0.75	9	6	FALSE	CD28	102.4444444	9	0	0	0.75656481	FALSE	0	CD28	2240	0.27762722	other_gene
946	3.10849453	0.00167654	0.32169913	0.25	9	6	FALSE	PIK3R1	86	9	0	0	0.76572283	FALSE	0	PIK3R1	205352	0.19369369	other_gene
2214	2.94785534	0.02448724	0.33922967	0.13888889	9	6	FALSE	RAC1	83.88888889	9	0	0	0.78357163	FALSE	0	RAC1	1706142	0.16234328	other_gene
2404	3.31118587	0.00170364	0.3020066	0.19444444	9	6	FALSE	SLA	28.33333333	9	0	0	0.74320157	FALSE	0	SLA	30496	0.1324987	cox_gene
2555	1	1	1	0	9	1	FALSE	PTGDS	1	9	0	0	1	FALSE	0	PTGDS	72	0	cox_gene
4418	3.0765349	1.00E-04	0.32504101	0.88888889	9	6	FALSE	PRKCQ	135	9	0	0	0.7692739	FALSE	0	PRKCQ	5840	0.27054108	other_gene
231	3	0.00909663	0.33333333	0.57142857	8	5	FALSE	CHRM2	221.5	8	0	0	0.77777778	FALSE	0	CHRM2	2352860	0.48681319	other_gene
388	3.21867115	8.14E-04	0.31068722	0.46428571	8	6	FALSE	HLA-C	117.75	8	0	0	0.75348098	FALSE	0	HLA-C	93052	0.30283505	other_gene
392	3.21867115	8.14E-04	0.31068722	0.46428571	8	6	FALSE	HLA-B	117.75	8	0	0	0.75348098	FALSE	0	HLA-B	93052	0.30283505	other_gene
400	3.04289319	0.00352466	0.3286346	0.71428571	8	6	FALSE	PTPN11	152.875	8	0	0	0.77301187	FALSE	0	PTPN11	59084	0.28310185	other_gene
529	3.38856182	0.01611575	0.29511045	0.53571429	8	7	FALSE	APP	196.625	8	0	0	0.73460424	FALSE	0	APP	745758	0.45775058	other_gene
603	3.38856182	0.01611575	0.29511045	0.53571429	8	7	FALSE	KNG1	196.625	8	0	0	0.73460424	FALSE	0	KNG1	745758	0.45775058	other_gene
938	2.96635828	0.00996149	0.33711369	0.21428571	8	6	FALSE	VAV2	97.5	8	0	0	0.78151575	FALSE	0	VAV2	389360	0.19244071	other_gene
991	3.15054668	7.54E-04	0.31740523	0.32142857	8	6	FALSE	PLCG2	88.625	8	0	0	0.76105037	FALSE	0	PLCG2	161322	0.22380051	other_gene
1871	3.47266611	0.01314499	0.28796319	0.53571429	8	7	FALSE	C3	188.625	8	0	0	0.72525932	FALSE	0	C3	738064	0.49703166	other_gene
72	3.19596299	0.01537377	0.31289474	0	7	6	FALSE	SELL	35.42857143	7	0	0	0.75600411	FALSE	0	SELL	71186	0.1440526	cox_gene
108	3.19596299	0	0.31289474	1	7	6	FALSE	DBNL	118.2857143	7	0	0	0.75600411	FALSE	0	DBNL	0	0.3223044	other_gene
140	3.16568545	5.32E-04	0.31588735	0.76190476	7	6	FALSE	IL2RG	127.1428571	7	0	0	0.75936828	FALSE	0	IL2RG	25988	0.31549096	other_gene
145	3.16568545	5.32E-04	0.31588735	0.76190476	7	6	FALSE	IL2RA	127.1428571	7	0	0	0.75936828	FALSE	0	IL2RA	25988	0.31549096	other_gene
167	3.08494533	0	0.32415485	1	7	6	FALSE	HLA-DRB5	159.7142857	7	0	0	0.76833941	FALSE	0	HLA-DRB5	0	0.32528368	other_gene
185	3.20016821	0	0.31248357	1	7	6	FALSE	CD8B	120.7142857	7	0	0	0.75553687	FALSE	0	CD8B	0	0.33346488	other_gene
189	3.08494533	0	0.32415485	1	7	6	FALSE	HLA-DQA2	159.7142857	7	0	0	0.76833941	FALSE	0	HLA-DQA2	0	0.32528368	other_gene
211	3.08494533	0	0.32415485	1	7	6	FALSE	PTPN22	159.7142857	7	0	0	0.76833941	FALSE	0	PTPN22	0	0.32528368	other_gene
233	3.08494533	0	0.32415485	1	7	6	FALSE	HLA-DQB2	159.7142857	7	0	0	0.76833941	FALSE	0	HLA-DQB2	0	0.32528368	other_gene
240	2.89486964	0.01360118	0.3454387	0.71428571	7	6	FALSE	PTPRJ	169.8571429	7	0	0	0.78945893	FALSE	0	PTPRJ	317590	0.28144989	other_gene
267	3.08494533	0	0.32415485	1	7	6	FALSE	HLA-DQB1	159.7142857	7	0	0	0.76833941	FALSE	0	HLA-DQB1	0	0.32528368	other_gene
286	3.08494533	0	0.32415485	1	7	6	FALSE	HLA-DPA1	159.7142857	7	0	0	0.76833941	FALSE	0	HLA-DPA1	0	0.32528368	other_gene
343	3.26156434	1.72E-04	0.30660134	0.61904762	7	6	FALSE	HLA-G	128.2857143	7	0	0	0.74871507	FALSE	0	HLA-G	65098	0.35301063	other_gene
379	3.20016821	0	0.31248357	1	7	6	FALSE	CD86	120.7142857	7	0	0	0.75553687	FALSE	0	CD86	0	0.33346488	other_gene
628	3.47603028	0.00978365	0.28768449	0.71428571	7	7	FALSE	PENK	215.2857143	7	0	0	0.72488552	FALSE	0	PENK	416592	0.569161	other_gene
684	4.0412111	6.82E-06	0.24745057	0	7	7	FALSE	LILRB4	8.85714286	7	0	0	0.66208766	FALSE	0	LILRB4	402	0.71428571	cox_gene
966	3.23465097	0.0010551	0.30915237	0.28571429	7	6	FALSE	BTK	67.14285714	7	0	0	0.75170545	FALSE	0	BTK	339316	0.23103448	other_gene
997	4.10428932	0.00672013	0.24364754	0.0952381	7	7	FALSE	IGJ	8.85714286	7	0	0	0.65507896	FALSE	0	IGJ	225502	0.16571429	cox_gene
999	3.16989066	5.90E-04	0.31546829	0.28571429	7	6	FALSE	LYN	92.71428571	7	0	0	0.75890104	FALSE	0	LYN	146622	0.24462872	other_gene
1024	1	1	1	0	7	1	FALSE	1-Sep	1	7	0	0	1	FALSE	0	1-Sep	42	0	cox_gene
1131	2.95206056	0.00725588	0.33874644	0.71428571	7	5	FALSE	CXCL12	224.2857143	7	0	0	0.78310438	FALSE	0	CXCL12	1213636	0.51291272	other_gene
1225	2.95206056	0.00725588	0.33874644	0.71428571	7	5	FALSE	CXCR4	224.2857143	7	0	0	0.78310438	FALSE	0	CXCR4	1213636	0.51291272	other_gene
1252	3.40622372	0.02080322	0.29358025	0.71428571	7	7	FALSE	FPR2	212.4285714	7	0	0	0.73264181	FALSE	0	FPR2	773972	0.58480913	other_gene
1261	4.13708999	0.00687556	0.2417158	0	7	6	FALSE	PLA2G7	1.71428571	7	0	0	0.65143445	FALSE	0	PLA2G7	355938	0.23809524	cox_gene
1515	3.55761144	0.00781984	0.28108747	0	7	6	FALSE	ACKR1	3.14285714	7	0	0	0.71582095	FALSE	0	ACKR1	227648	0.15306122	cox_gene
1571	3.40622372	0.02080322	0.29358025	0.71428571	7	7	FALSE	C3AR1	212.4285714	7	0	0	0.73264181	FALSE	0	C3AR1	773972	0.58480913	other_gene
1681	2.95206056	0.00725588	0.33874644	0.71428571	7	5	FALSE	S1PR1	224.2857143	7	0	0	0.78310438	FALSE	0	S1PR1	1213636	0.51291272	other_gene
1686	3.61396131	0.00544058	0.27670468	0.71428571	7	7	FALSE	PF4	203.8571429	7	0	0	0.70955985	FALSE	0	PF4	292868	0.67679165	other_gene
1736	3.6509672	0.00333778	0.27390002	0.71428571	7	7	FALSE	CXCL8	195.4285714	7	0	0	0.70544809	FALSE	0	CXCL8	181812	0.79708455	other_gene
1860	3.61396131	0.00544058	0.27670468	0.71428571	7	7	FALSE	PPBP	203.8571429	7	0	0	0.70955985	FALSE	0	PPBP	292868	0.67679165	other_gene
2788	3.16568545	5.32E-04	0.31588735	0.76190476	7	6	FALSE	IL2RB	127.1428571	7	0	0	0.75936828	FALSE	0	IL2RB	25988	0.31549096	other_gene
3607	3.20016821	0	0.31248357	1	7	6	FALSE	CD80	120.7142857	7	0	0	0.75553687	FALSE	0	CD80	0	0.33346488	other_gene
4581	3.16568545	5.32E-04	0.31588735	0.76190476	7	6	FALSE	IL2	127.1428571	7	0	0	0.75936828	FALSE	0	IL2	25988	0.31549096	other_gene
4631	3.26156434	1.72E-04	0.30660134	0.61904762	7	6	FALSE	HLA-F	128.2857143	7	0	0	0.74871507	FALSE	0	HLA-F	65098	0.35301063	other_gene
81	3.90832632	0.00546328	0.255864	0	6	6	FALSE	SELPLG	2.5	6	0	0	0.67685263	FALSE	0	SELPLG	29284	0.1875	cox_gene
98	3.20100925	0	0.31240147	1	6	6	FALSE	ITK	134.6666667	6	0	0	0.75544342	FALSE	0	ITK	0	0.37200737	other_gene
116	2.83095038	0.00315561	0.35323827	0.66666667	6	5	FALSE	GNAZ	164.1666667	6	0	0	0.79656107	FALSE	0	GNAZ	718438	0.28324698	other_gene
122	3.20100925	0	0.31240147	1	6	6	FALSE	SH3BP2	134.6666667	6	0	0	0.75544342	FALSE	0	SH3BP2	0	0.37200737	other_gene
187	3.08746846	0	0.32388995	1	6	6	FALSE	CD274	177.1666667	6	0	0	0.76805906	FALSE	0	CD274	0	0.36230402	other_gene
290	3.08746846	0	0.32388995	1	6	6	FALSE	PDCD1	177.1666667	6	0	0	0.76805906	FALSE	0	PDCD1	0	0.36230402	other_gene
330	3.08746846	0	0.32388995	1	6	6	FALSE	PDCD1LG2	177.1666667	6	0	0	0.76805906	FALSE	0	PDCD1LG2	0	0.36230402	other_gene
987	3.23969722	7.01E-04	0.30867082	0.33333333	6	6	FALSE	SOS1	78.66666667	6	0	0	0.75114475	FALSE	0	SOS1	93298	0.26487093	other_gene
1054	3.71993272	0	0.26882207	1	6	7	FALSE	CCL16	226.8333333	6	0	0	0.69778525	FALSE	0	CCL16	0	0.94909344	other_gene
1056	3.71993272	0	0.26882207	1	6	7	FALSE	CCL4L1	226.8333333	6	0	0	0.69778525	FALSE	0	CCL4L1	0	0.94909344	other_gene
1058	3.71993272	0	0.26882207	1	6	7	FALSE	SSTR3	226.8333333	6	0	0	0.69778525	FALSE	0	SSTR3	0	0.94909344	other_gene
1061	3.71993272	0	0.26882207	1	6	7	FALSE	APLNR	226.8333333	6	0	0	0.69778525	FALSE	0	APLNR	0	0.94909344	other_gene
1063	3.71993272	0	0.26882207	1	6	7	FALSE	ADRA2B	226.8333333	6	0	0	0.69778525	FALSE	0	ADRA2B	0	0.94909344	other_gene
1065	3.71993272	0	0.26882207	1	6	7	FALSE	CCL4	226.8333333	6	0	0	0.69778525	FALSE	0	CCL4	0	0.94909344	other_gene
1068	3.71993272	0	0.26882207	1	6	7	FALSE	GPR37L1	226.8333333	6	0	0	0.69778525	FALSE	0	GPR37L1	0	0.94909344	other_gene
1070	3.71993272	0	0.26882207	1	6	7	FALSE	DRD3	226.8333333	6	0	0	0.69778525	FALSE	0	DRD3	0	0.94909344	other_gene
1072	3.71993272	0	0.26882207	1	6	7	FALSE	BDKRB2	226.8333333	6	0	0	0.69778525	FALSE	0	BDKRB2	0	0.94909344	other_gene
1074	3.71993272	0	0.26882207	1	6	7	FALSE	FPR1	226.8333333	6	0	0	0.69778525	FALSE	0	FPR1	0	0.94909344	other_gene
1076	3.71993272	0	0.26882207	1	6	7	FALSE	GRM3	226.8333333	6	0	0	0.69778525	FALSE	0	GRM3	0	0.94909344	other_gene
1078	3.71993272	0	0.26882207	1	6	7	FALSE	GPSM2	226.8333333	6	0	0	0.69778525	FALSE	0	GPSM2	0	0.94909344	other_gene
1081	3.71993272	0	0.26882207	1	6	7	FALSE	NPBWR2	226.8333333	6	0	0	0.69778525	FALSE	0	NPBWR2	0	0.94909344	other_gene
1083	3.71993272	0	0.26882207	1	6	7	FALSE	GNGT2	226.8333333	6	0	0	0.69778525	FALSE	0	GNGT2	0	0.94909344	other_gene
1085	3.71993272	0	0.26882207	1	6	7	FALSE	HCAR1	226.8333333	6	0	0	0.69778525	FALSE	0	HCAR1	0	0.94909344	other_gene
1087	3.71993272	0	0.26882207	1	6	7	FALSE	GPSM3	226.8333333	6	0	0	0.69778525	FALSE	0	GPSM3	0	0.94909344	other_gene
1089	3.71993272	0	0.26882207	1	6	7	FALSE	GPR183	226.8333333	6	0	0	0.69778525	FALSE	0	GPR183	0	0.94909344	other_gene
1091	3.71993272	0	0.26882207	1	6	7	FALSE	GPER1	226.8333333	6	0	0	0.69778525	FALSE	0	GPER1	0	0.94909344	other_gene
1093	3.71993272	0	0.26882207	1	6	7	FALSE	CXCL1	226.8333333	6	0	0	0.69778525	FALSE	0	CXCL1	0	0.94909344	other_gene
1095	3.71993272	0	0.26882207	1	6	7	FALSE	SUCNR1	226.8333333	6	0	0	0.69778525	FALSE	0	SUCNR1	0	0.94909344	other_gene
1100	3.71993272	0	0.26882207	1	6	7	FALSE	TAS1R2	226.8333333	6	0	0	0.69778525	FALSE	0	TAS1R2	0	0.94909344	other_gene
1102	3.71993272	0	0.26882207	1	6	7	FALSE	GPR31	226.8333333	6	0	0	0.69778525	FALSE	0	GPR31	0	0.94909344	other_gene
1104	3.71993272	0	0.26882207	1	6	7	FALSE	CNR2	226.8333333	6	0	0	0.69778525	FALSE	0	CNR2	0	0.94909344	other_gene
1106	3.71993272	0	0.26882207	1	6	7	FALSE	TAS2R31	226.8333333	6	0	0	0.69778525	FALSE	0	TAS2R31	0	0.94909344	other_gene
1108	3.71993272	0	0.26882207	1	6	7	FALSE	TAS2R39	226.8333333	6	0	0	0.69778525	FALSE	0	TAS2R39	0	0.94909344	other_gene
1110	3.71993272	0	0.26882207	1	6	7	FALSE	TAS2R46	226.8333333	6	0	0	0.69778525	FALSE	0	TAS2R46	0	0.94909344	other_gene
1112	3.71993272	0	0.26882207	1	6	7	FALSE	GNG12	226.8333333	6	0	0	0.69778525	FALSE	0	GNG12	0	0.94909344	other_gene
1114	3.71993272	0	0.26882207	1	6	7	FALSE	HCAR3	226.8333333	6	0	0	0.69778525	FALSE	0	HCAR3	0	0.94909344	other_gene
1116	3.71993272	0	0.26882207	1	6	7	FALSE	ADRA2C	226.8333333	6	0	0	0.69778525	FALSE	0	ADRA2C	0	0.94909344	other_gene
1118	3.71993272	0	0.26882207	1	6	7	FALSE	NPY4R	226.8333333	6	0	0	0.69778525	FALSE	0	NPY4R	0	0.94909344	other_gene
1121	3.71993272	0	0.26882207	1	6	7	FALSE	PDYN	226.8333333	6	0	0	0.69778525	FALSE	0	PDYN	0	0.94909344	other_gene
1123	3.71993272	0	0.26882207	1	6	7	FALSE	TAS2R38	226.8333333	6	0	0	0.69778525	FALSE	0	TAS2R38	0	0.94909344	other_gene
1125	3.71993272	0	0.26882207	1	6	7	FALSE	GRM2	226.8333333	6	0	0	0.69778525	FALSE	0	GRM2	0	0.94909344	other_gene
1127	3.71993272	0	0.26882207	1	6	7	FALSE	RXFP4	226.8333333	6	0	0	0.69778525	FALSE	0	RXFP4	0	0.94909344	other_gene
1129	3.71993272	0	0.26882207	1	6	7	FALSE	S1PR3	226.8333333	6	0	0	0.69778525	FALSE	0	S1PR3	0	0.94909344	other_gene
1133	3.71993272	0	0.26882207	1	6	7	FALSE	GNG5	226.8333333	6	0	0	0.69778525	FALSE	0	GNG5	0	0.94909344	other_gene
1137	3.71993272	0	0.26882207	1	6	7	FALSE	PSAP	226.8333333	6	0	0	0.69778525	FALSE	0	PSAP	0	0.94909344	other_gene
1139	3.71993272	0	0.26882207	1	6	7	FALSE	TAS2R1	226.8333333	6	0	0	0.69778525	FALSE	0	TAS2R1	0	0.94909344	other_gene
1141	3.71993272	0	0.26882207	1	6	7	FALSE	GNAT3	226.8333333	6	0	0	0.69778525	FALSE	0	GNAT3	0	0.94909344	other_gene
1144	3.71993272	0	0.26882207	1	6	7	FALSE	CXCL2	226.8333333	6	0	0	0.69778525	FALSE	0	CXCL2	0	0.94909344	other_gene
1146	3.71993272	0	0.26882207	1	6	7	FALSE	SAA1	226.8333333	6	0	0	0.69778525	FALSE	0	SAA1	0	0.94909344	other_gene
1148	3.71993272	0	0.26882207	1	6	7	FALSE	TAS2R20	226.8333333	6	0	0	0.69778525	FALSE	0	TAS2R20	0	0.94909344	other_gene
1150	3.71993272	0	0.26882207	1	6	7	FALSE	CNR1	226.8333333	6	0	0	0.69778525	FALSE	0	CNR1	0	0.94909344	other_gene
1152	3.71993272	0	0.26882207	1	6	7	FALSE	OXER1	226.8333333	6	0	0	0.69778525	FALSE	0	OXER1	0	0.94909344	other_gene
1154	3.71993272	0	0.26882207	1	6	7	FALSE	NPY5R	226.8333333	6	0	0	0.69778525	FALSE	0	NPY5R	0	0.94909344	other_gene
1156	3.71993272	0	0.26882207	1	6	7	FALSE	CASR	226.8333333	6	0	0	0.69778525	FALSE	0	CASR	0	0.94909344	other_gene
1158	3.71993272	0	0.26882207	1	6	7	FALSE	GNG4	226.8333333	6	0	0	0.69778525	FALSE	0	GNG4	0	0.94909344	other_gene
1161	3.71993272	0	0.26882207	1	6	7	FALSE	TAS2R43	226.8333333	6	0	0	0.69778525	FALSE	0	TAS2R43	0	0.94909344	other_gene
1163	3.71993272	0	0.26882207	1	6	7	FALSE	GPR55	226.8333333	6	0	0	0.69778525	FALSE	0	GPR55	0	0.94909344	other_gene
1165	3.71993272	0	0.26882207	1	6	7	FALSE	LPAR2	226.8333333	6	0	0	0.69778525	FALSE	0	LPAR2	0	0.94909344	other_gene
1167	3.71993272	0	0.26882207	1	6	7	FALSE	HTR1D	226.8333333	6	0	0	0.69778525	FALSE	0	HTR1D	0	0.94909344	other_gene
1171	3.71993272	0	0.26882207	1	6	7	FALSE	GNG10	226.8333333	6	0	0	0.69778525	FALSE	0	GNG10	0	0.94909344	other_gene
1175	3.71993272	0	0.26882207	1	6	7	FALSE	ADCY7	226.8333333	6	0	0	0.69778525	FALSE	0	ADCY7	0	0.94909344	other_gene
1177	3.71993272	0	0.26882207	1	6	7	FALSE	S1PR2	226.8333333	6	0	0	0.69778525	FALSE	0	S1PR2	0	0.94909344	other_gene
1179	3.71993272	0	0.26882207	1	6	7	FALSE	AGTR2	226.8333333	6	0	0	0.69778525	FALSE	0	AGTR2	0	0.94909344	other_gene
1181	3.71993272	0	0.26882207	1	6	7	FALSE	POMC	226.8333333	6	0	0	0.69778525	FALSE	0	POMC	0	0.94909344	other_gene
1183	3.71993272	0	0.26882207	1	6	7	FALSE	TAS2R19	226.8333333	6	0	0	0.69778525	FALSE	0	TAS2R19	0	0.94909344	other_gene
1185	3.71993272	0	0.26882207	1	6	7	FALSE	TAS2R14	226.8333333	6	0	0	0.69778525	FALSE	0	TAS2R14	0	0.94909344	other_gene
1187	3.71993272	0	0.26882207	1	6	7	FALSE	PPY	226.8333333	6	0	0	0.69778525	FALSE	0	PPY	0	0.94909344	other_gene
1189	3.71993272	0	0.26882207	1	6	7	FALSE	TAS2R30	226.8333333	6	0	0	0.69778525	FALSE	0	TAS2R30	0	0.94909344	other_gene
1191	3.71993272	0	0.26882207	1	6	7	FALSE	CHRM4	226.8333333	6	0	0	0.69778525	FALSE	0	CHRM4	0	0.94909344	other_gene
1193	3.71993272	0	0.26882207	1	6	7	FALSE	CCR3	226.8333333	6	0	0	0.69778525	FALSE	0	CCR3	0	0.94909344	other_gene
1195	3.71993272	0	0.26882207	1	6	7	FALSE	CCL25	226.8333333	6	0	0	0.69778525	FALSE	0	CCL25	0	0.94909344	other_gene
1197	3.71993272	0	0.26882207	1	6	7	FALSE	NMS	226.8333333	6	0	0	0.69778525	FALSE	0	NMS	0	0.94909344	other_gene
1199	3.71993272	0	0.26882207	1	6	7	FALSE	GRM4	226.8333333	6	0	0	0.69778525	FALSE	0	GRM4	0	0.94909344	other_gene
1201	3.71993272	0	0.26882207	1	6	7	FALSE	HCAR2	226.8333333	6	0	0	0.69778525	FALSE	0	HCAR2	0	0.94909344	other_gene
1203	3.71993272	0	0.26882207	1	6	7	FALSE	CORT	226.8333333	6	0	0	0.69778525	FALSE	0	CORT	0	0.94909344	other_gene
1206	3.71993272	0	0.26882207	1	6	7	FALSE	GABBR1	226.8333333	6	0	0	0.69778525	FALSE	0	GABBR1	0	0.94909344	other_gene
1208	3.71993272	0	0.26882207	1	6	7	FALSE	LPAR3	226.8333333	6	0	0	0.69778525	FALSE	0	LPAR3	0	0.94909344	other_gene
1210	3.71993272	0	0.26882207	1	6	7	FALSE	ADORA3	226.8333333	6	0	0	0.69778525	FALSE	0	ADORA3	0	0.94909344	other_gene
1212	3.71993272	0	0.26882207	1	6	7	FALSE	TAS2R50	226.8333333	6	0	0	0.69778525	FALSE	0	TAS2R50	0	0.94909344	other_gene
1214	3.71993272	0	0.26882207	1	6	7	FALSE	HTR1B	226.8333333	6	0	0	0.69778525	FALSE	0	HTR1B	0	0.94909344	other_gene
1216	3.71993272	0	0.26882207	1	6	7	FALSE	ANXA1	226.8333333	6	0	0	0.69778525	FALSE	0	ANXA1	0	0.94909344	other_gene
1219	3.71993272	0	0.26882207	1	6	7	FALSE	OPRM1	226.8333333	6	0	0	0.69778525	FALSE	0	OPRM1	0	0.94909344	other_gene
1221	3.71993272	0	0.26882207	1	6	7	FALSE	NPY	226.8333333	6	0	0	0.69778525	FALSE	0	NPY	0	0.94909344	other_gene
1223	3.71993272	0	0.26882207	1	6	7	FALSE	APLN	226.8333333	6	0	0	0.69778525	FALSE	0	APLN	0	0.94909344	other_gene
1227	3.71993272	0	0.26882207	1	6	7	FALSE	GNG7	226.8333333	6	0	0	0.69778525	FALSE	0	GNG7	0	0.94909344	other_gene
1229	3.71993272	0	0.26882207	1	6	7	FALSE	ADCY5	226.8333333	6	0	0	0.69778525	FALSE	0	ADCY5	0	0.94909344	other_gene
1231	3.71993272	0	0.26882207	1	6	7	FALSE	AGT	226.8333333	6	0	0	0.69778525	FALSE	0	AGT	0	0.94909344	other_gene
1233	3.71993272	0	0.26882207	1	6	7	FALSE	TAS2R40	226.8333333	6	0	0	0.69778525	FALSE	0	TAS2R40	0	0.94909344	other_gene
1236	3.71993272	0	0.26882207	1	6	7	FALSE	ADORA1	226.8333333	6	0	0	0.69778525	FALSE	0	ADORA1	0	0.94909344	other_gene
1238	3.71993272	0	0.26882207	1	6	7	FALSE	LPAR1	226.8333333	6	0	0	0.69778525	FALSE	0	LPAR1	0	0.94909344	other_gene
1240	3.71993272	0	0.26882207	1	6	7	FALSE	RLN3	226.8333333	6	0	0	0.69778525	FALSE	0	RLN3	0	0.94909344	other_gene
1242	3.71993272	0	0.26882207	1	6	7	FALSE	TAS2R13	226.8333333	6	0	0	0.69778525	FALSE	0	TAS2R13	0	0.94909344	other_gene
1244	3.71993272	0	0.26882207	1	6	7	FALSE	TAS2R41	226.8333333	6	0	0	0.69778525	FALSE	0	TAS2R41	0	0.94909344	other_gene
1246	3.71993272	0	0.26882207	1	6	7	FALSE	GPR17	226.8333333	6	0	0	0.69778525	FALSE	0	GPR17	0	0.94909344	other_gene
1248	3.71993272	0	0.26882207	1	6	7	FALSE	GPSM1	226.8333333	6	0	0	0.69778525	FALSE	0	GPSM1	0	0.94909344	other_gene
1250	3.71993272	0	0.26882207	1	6	7	FALSE	P2RY4	226.8333333	6	0	0	0.69778525	FALSE	0	P2RY4	0	0.94909344	other_gene
1532	3.71993272	0	0.26882207	1	6	7	FALSE	HTR1A	226.8333333	6	0	0	0.69778525	FALSE	0	HTR1A	0	0.94909344	other_gene
1536	3.71993272	0	0.26882207	1	6	7	FALSE	DRD4	226.8333333	6	0	0	0.69778525	FALSE	0	DRD4	0	0.94909344	other_gene
1538	3.71993272	0	0.26882207	1	6	7	FALSE	HTR1E	226.8333333	6	0	0	0.69778525	FALSE	0	HTR1E	0	0.94909344	other_gene
1540	3.71993272	0	0.26882207	1	6	7	FALSE	NPY1R	226.8333333	6	0	0	0.69778525	FALSE	0	NPY1R	0	0.94909344	other_gene
1543	3.71993272	0	0.26882207	1	6	7	FALSE	OXGR1	226.8333333	6	0	0	0.69778525	FALSE	0	OXGR1	0	0.94909344	other_gene
1545	3.71993272	0	0.26882207	1	6	7	FALSE	TAS2R5	226.8333333	6	0	0	0.69778525	FALSE	0	TAS2R5	0	0.94909344	other_gene
1549	3.71993272	0	0.26882207	1	6	7	FALSE	TAS1R3	226.8333333	6	0	0	0.69778525	FALSE	0	TAS1R3	0	0.94909344	other_gene
1554	3.71993272	0	0.26882207	1	6	7	FALSE	CXCR1	226.8333333	6	0	0	0.69778525	FALSE	0	CXCR1	0	0.94909344	other_gene
1557	3.71993272	0	0.26882207	1	6	7	FALSE	ADCY3	226.8333333	6	0	0	0.69778525	FALSE	0	ADCY3	0	0.94909344	other_gene
1559	3.71993272	0	0.26882207	1	6	7	FALSE	GRM7	226.8333333	6	0	0	0.69778525	FALSE	0	GRM7	0	0.94909344	other_gene
1561	3.71993272	0	0.26882207	1	6	7	FALSE	SST	226.8333333	6	0	0	0.69778525	FALSE	0	SST	0	0.94909344	other_gene
1563	3.71993272	0	0.26882207	1	6	7	FALSE	GNG13	226.8333333	6	0	0	0.69778525	FALSE	0	GNG13	0	0.94909344	other_gene
1566	3.71993272	0	0.26882207	1	6	7	FALSE	TAS2R60	226.8333333	6	0	0	0.69778525	FALSE	0	TAS2R60	0	0.94909344	other_gene
1568	3.71993272	0	0.26882207	1	6	7	FALSE	CXCR2	226.8333333	6	0	0	0.69778525	FALSE	0	CXCR2	0	0.94909344	other_gene
1573	3.71993272	0	0.26882207	1	6	7	FALSE	OPRL1	226.8333333	6	0	0	0.69778525	FALSE	0	OPRL1	0	0.94909344	other_gene
1575	3.71993272	0	0.26882207	1	6	7	FALSE	TAS1R1	226.8333333	6	0	0	0.69778525	FALSE	0	TAS1R1	0	0.94909344	other_gene
1578	3.71993272	0	0.26882207	1	6	7	FALSE	GNG3	226.8333333	6	0	0	0.69778525	FALSE	0	GNG3	0	0.94909344	other_gene
1580	3.71993272	0	0.26882207	1	6	7	FALSE	GNG11	226.8333333	6	0	0	0.69778525	FALSE	0	GNG11	0	0.94909344	other_gene
1582	3.71993272	0	0.26882207	1	6	7	FALSE	CXCL3	226.8333333	6	0	0	0.69778525	FALSE	0	CXCL3	0	0.94909344	other_gene
1584	3.71993272	0	0.26882207	1	6	7	FALSE	CCL1	226.8333333	6	0	0	0.69778525	FALSE	0	CCL1	0	0.94909344	other_gene
1586	3.71993272	0	0.26882207	1	6	7	FALSE	NPW	226.8333333	6	0	0	0.69778525	FALSE	0	NPW	0	0.94909344	other_gene
1590	3.71993272	0	0.26882207	1	6	7	FALSE	SSTR1	226.8333333	6	0	0	0.69778525	FALSE	0	SSTR1	0	0.94909344	other_gene
1593	3.71993272	0	0.26882207	1	6	7	FALSE	MCHR2	226.8333333	6	0	0	0.69778525	FALSE	0	MCHR2	0	0.94909344	other_gene
1597	3.71993272	0	0.26882207	1	6	7	FALSE	TAS2R4	226.8333333	6	0	0	0.69778525	FALSE	0	TAS2R4	0	0.94909344	other_gene
1599	3.71993272	0	0.26882207	1	6	7	FALSE	GAL	226.8333333	6	0	0	0.69778525	FALSE	0	GAL	0	0.94909344	other_gene
1601	3.71993272	0	0.26882207	1	6	7	FALSE	TAS2R10	226.8333333	6	0	0	0.69778525	FALSE	0	TAS2R10	0	0.94909344	other_gene
1605	3.71993272	0	0.26882207	1	6	7	FALSE	TAS2R42	226.8333333	6	0	0	0.69778525	FALSE	0	TAS2R42	0	0.94909344	other_gene
1608	3.71993272	0	0.26882207	1	6	7	FALSE	ADCY9	226.8333333	6	0	0	0.69778525	FALSE	0	ADCY9	0	0.94909344	other_gene
1610	3.71993272	0	0.26882207	1	6	7	FALSE	NMUR2	226.8333333	6	0	0	0.69778525	FALSE	0	NMUR2	0	0.94909344	other_gene
1612	3.71993272	0	0.26882207	1	6	7	FALSE	SSTR5	226.8333333	6	0	0	0.69778525	FALSE	0	SSTR5	0	0.94909344	other_gene
1615	3.71993272	0	0.26882207	1	6	7	FALSE	HTR5A	226.8333333	6	0	0	0.69778525	FALSE	0	HTR5A	0	0.94909344	other_gene
1617	3.71993272	0	0.26882207	1	6	7	FALSE	HTR1F	226.8333333	6	0	0	0.69778525	FALSE	0	HTR1F	0	0.94909344	other_gene
1620	3.71993272	0	0.26882207	1	6	7	FALSE	MCHR1	226.8333333	6	0	0	0.69778525	FALSE	0	MCHR1	0	0.94909344	other_gene
1622	3.71993272	0	0.26882207	1	6	7	FALSE	CCL27	226.8333333	6	0	0	0.69778525	FALSE	0	CCL27	0	0.94909344	other_gene
1626	3.71993272	0	0.26882207	1	6	7	FALSE	TAS2R7	226.8333333	6	0	0	0.69778525	FALSE	0	TAS2R7	0	0.94909344	other_gene
1628	3.71993272	0	0.26882207	1	6	7	FALSE	OPRK1	226.8333333	6	0	0	0.69778525	FALSE	0	OPRK1	0	0.94909344	other_gene
1630	3.71993272	0	0.26882207	1	6	7	FALSE	P2RY13	226.8333333	6	0	0	0.69778525	FALSE	0	P2RY13	0	0.94909344	other_gene
1632	3.71993272	0	0.26882207	1	6	7	FALSE	CXCR5	226.8333333	6	0	0	0.69778525	FALSE	0	CXCR5	0	0.94909344	other_gene
1635	3.71993272	0	0.26882207	1	6	7	FALSE	GPR37	226.8333333	6	0	0	0.69778525	FALSE	0	GPR37	0	0.94909344	other_gene
1639	3.71993272	0	0.26882207	1	6	7	FALSE	NPBWR1	226.8333333	6	0	0	0.69778525	FALSE	0	NPBWR1	0	0.94909344	other_gene
1642	3.71993272	0	0.26882207	1	6	7	FALSE	ADRA2A	226.8333333	6	0	0	0.69778525	FALSE	0	ADRA2A	0	0.94909344	other_gene
1644	3.71993272	0	0.26882207	1	6	7	FALSE	S1PR5	226.8333333	6	0	0	0.69778525	FALSE	0	S1PR5	0	0.94909344	other_gene
1646	3.71993272	0	0.26882207	1	6	7	FALSE	NPB	226.8333333	6	0	0	0.69778525	FALSE	0	NPB	0	0.94909344	other_gene
1650	3.71993272	0	0.26882207	1	6	7	FALSE	PCP2	226.8333333	6	0	0	0.69778525	FALSE	0	PCP2	0	0.94909344	other_gene
1652	3.71993272	0	0.26882207	1	6	7	FALSE	SSTR2	226.8333333	6	0	0	0.69778525	FALSE	0	SSTR2	0	0.94909344	other_gene
1657	3.71993272	0	0.26882207	1	6	7	FALSE	PTGDR2	226.8333333	6	0	0	0.69778525	FALSE	0	PTGDR2	0	0.94909344	other_gene
1659	3.71993272	0	0.26882207	1	6	7	FALSE	DRD2	226.8333333	6	0	0	0.69778525	FALSE	0	DRD2	0	0.94909344	other_gene
1663	3.71993272	0	0.26882207	1	6	7	FALSE	CCR9	226.8333333	6	0	0	0.69778525	FALSE	0	CCR9	0	0.94909344	other_gene
1665	3.71993272	0	0.26882207	1	6	7	FALSE	CCL20	226.8333333	6	0	0	0.69778525	FALSE	0	CCL20	0	0.94909344	other_gene
1668	3.71993272	0	0.26882207	1	6	7	FALSE	PMCH	226.8333333	6	0	0	0.69778525	FALSE	0	PMCH	0	0.94909344	other_gene
1671	3.71993272	0	0.26882207	1	6	7	FALSE	GPR18	226.8333333	6	0	0	0.69778525	FALSE	0	GPR18	0	0.94909344	other_gene
1679	3.71993272	0	0.26882207	1	6	7	FALSE	S1PR4	226.8333333	6	0	0	0.69778525	FALSE	0	S1PR4	0	0.94909344	other_gene
1689	3.71993272	0	0.26882207	1	6	7	FALSE	CXCL5	226.8333333	6	0	0	0.69778525	FALSE	0	CXCL5	0	0.94909344	other_gene
1691	3.71993272	0	0.26882207	1	6	7	FALSE	OPRD1	226.8333333	6	0	0	0.69778525	FALSE	0	OPRD1	0	0.94909344	other_gene
1694	3.71993272	0	0.26882207	1	6	7	FALSE	CCR8	226.8333333	6	0	0	0.69778525	FALSE	0	CCR8	0	0.94909344	other_gene
1700	3.71993272	0	0.26882207	1	6	7	FALSE	HRH4	226.8333333	6	0	0	0.69778525	FALSE	0	HRH4	0	0.94909344	other_gene
1702	3.71993272	0	0.26882207	1	6	7	FALSE	P2RY12	226.8333333	6	0	0	0.69778525	FALSE	0	P2RY12	0	0.94909344	other_gene
1705	3.71993272	0	0.26882207	1	6	7	FALSE	CCR4	226.8333333	6	0	0	0.69778525	FALSE	0	CCR4	0	0.94909344	other_gene
1707	3.71993272	0	0.26882207	1	6	7	FALSE	NPY2R	226.8333333	6	0	0	0.69778525	FALSE	0	NPY2R	0	0.94909344	other_gene
1709	3.71993272	0	0.26882207	1	6	7	FALSE	CXCL6	226.8333333	6	0	0	0.69778525	FALSE	0	CXCL6	0	0.94909344	other_gene
1711	3.71993272	0	0.26882207	1	6	7	FALSE	GNB4	226.8333333	6	0	0	0.69778525	FALSE	0	GNB4	0	0.94909344	other_gene
1720	3.71993272	0	0.26882207	1	6	7	FALSE	PNOC	226.8333333	6	0	0	0.69778525	FALSE	0	PNOC	0	0.94909344	other_gene
1723	3.71993272	0	0.26882207	1	6	7	FALSE	SSTR4	226.8333333	6	0	0	0.69778525	FALSE	0	SSTR4	0	0.94909344	other_gene
1725	3.71993272	0	0.26882207	1	6	7	FALSE	GNG8	226.8333333	6	0	0	0.69778525	FALSE	0	GNG8	0	0.94909344	other_gene
1728	3.71993272	0	0.26882207	1	6	7	FALSE	CXCL11	226.8333333	6	0	0	0.69778525	FALSE	0	CXCL11	0	0.94909344	other_gene
1730	3.71993272	0	0.26882207	1	6	7	FALSE	C5	226.8333333	6	0	0	0.69778525	FALSE	0	C5	0	0.94909344	other_gene
1734	3.71993272	0	0.26882207	1	6	7	FALSE	BDKRB1	226.8333333	6	0	0	0.69778525	FALSE	0	BDKRB1	0	0.94909344	other_gene
1738	3.71993272	0	0.26882207	1	6	7	FALSE	CCL13	226.8333333	6	0	0	0.69778525	FALSE	0	CCL13	0	0.94909344	other_gene
1742	3.71993272	0	0.26882207	1	6	7	FALSE	GALR2	226.8333333	6	0	0	0.69778525	FALSE	0	GALR2	0	0.94909344	other_gene
1744	3.71993272	0	0.26882207	1	6	7	FALSE	ADCY2	226.8333333	6	0	0	0.69778525	FALSE	0	ADCY2	0	0.94909344	other_gene
1746	3.71993272	0	0.26882207	1	6	7	FALSE	GABBR2	226.8333333	6	0	0	0.69778525	FALSE	0	GABBR2	0	0.94909344	other_gene
1749	3.71993272	0	0.26882207	1	6	7	FALSE	TAS2R3	226.8333333	6	0	0	0.69778525	FALSE	0	TAS2R3	0	0.94909344	other_gene
1751	3.71993272	0	0.26882207	1	6	7	FALSE	INSL5	226.8333333	6	0	0	0.69778525	FALSE	0	INSL5	0	0.94909344	other_gene
1756	3.71993272	0	0.26882207	1	6	7	FALSE	RXFP3	226.8333333	6	0	0	0.69778525	FALSE	0	RXFP3	0	0.94909344	other_gene
1759	3.71993272	0	0.26882207	1	6	7	FALSE	CXCL13	226.8333333	6	0	0	0.69778525	FALSE	0	CXCL13	0	0.94909344	other_gene
1761	3.71993272	0	0.26882207	1	6	7	FALSE	C5AR1	226.8333333	6	0	0	0.69778525	FALSE	0	C5AR1	0	0.94909344	other_gene
1764	3.71993272	0	0.26882207	1	6	7	FALSE	MTNR1B	226.8333333	6	0	0	0.69778525	FALSE	0	MTNR1B	0	0.94909344	other_gene
1766	3.71993272	0	0.26882207	1	6	7	FALSE	CXCL16	226.8333333	6	0	0	0.69778525	FALSE	0	CXCL16	0	0.94909344	other_gene
1771	3.71993272	0	0.26882207	1	6	7	FALSE	FPR3	226.8333333	6	0	0	0.69778525	FALSE	0	FPR3	0	0.94909344	other_gene
1773	3.71993272	0	0.26882207	1	6	7	FALSE	CCR1	226.8333333	6	0	0	0.69778525	FALSE	0	CCR1	0	0.94909344	other_gene
1776	3.71993272	0	0.26882207	1	6	7	FALSE	NMUR1	226.8333333	6	0	0	0.69778525	FALSE	0	NMUR1	0	0.94909344	other_gene
1779	3.71993272	0	0.26882207	1	6	7	FALSE	GRM6	226.8333333	6	0	0	0.69778525	FALSE	0	GRM6	0	0.94909344	other_gene
1781	3.71993272	0	0.26882207	1	6	7	FALSE	GRM8	226.8333333	6	0	0	0.69778525	FALSE	0	GRM8	0	0.94909344	other_gene
1783	3.71993272	0	0.26882207	1	6	7	FALSE	GNB3	226.8333333	6	0	0	0.69778525	FALSE	0	GNB3	0	0.94909344	other_gene
1785	3.71993272	0	0.26882207	1	6	7	FALSE	HEBP1	226.8333333	6	0	0	0.69778525	FALSE	0	HEBP1	0	0.94909344	other_gene
1787	3.71993272	0	0.26882207	1	6	7	FALSE	GALR3	226.8333333	6	0	0	0.69778525	FALSE	0	GALR3	0	0.94909344	other_gene
1789	3.71993272	0	0.26882207	1	6	7	FALSE	P2RY14	226.8333333	6	0	0	0.69778525	FALSE	0	P2RY14	0	0.94909344	other_gene
1793	3.71993272	0	0.26882207	1	6	7	FALSE	ADCY8	226.8333333	6	0	0	0.69778525	FALSE	0	ADCY8	0	0.94909344	other_gene
1800	3.71993272	0	0.26882207	1	6	7	FALSE	CCR2	226.8333333	6	0	0	0.69778525	FALSE	0	CCR2	0	0.94909344	other_gene
1802	3.71993272	0	0.26882207	1	6	7	FALSE	MTNR1A	226.8333333	6	0	0	0.69778525	FALSE	0	MTNR1A	0	0.94909344	other_gene
1806	3.71993272	0	0.26882207	1	6	7	FALSE	GNB5	226.8333333	6	0	0	0.69778525	FALSE	0	GNB5	0	0.94909344	other_gene
1809	3.71993272	0	0.26882207	1	6	7	FALSE	CXCL10	226.8333333	6	0	0	0.69778525	FALSE	0	CXCL10	0	0.94909344	other_gene
1811	3.71993272	0	0.26882207	1	6	7	FALSE	ADCY4	226.8333333	6	0	0	0.69778525	FALSE	0	ADCY4	0	0.94909344	other_gene
1817	3.71993272	0	0.26882207	1	6	7	FALSE	ADCY6	226.8333333	6	0	0	0.69778525	FALSE	0	ADCY6	0	0.94909344	other_gene
1820	3.71993272	0	0.26882207	1	6	7	FALSE	CCL21	226.8333333	6	0	0	0.69778525	FALSE	0	CCL21	0	0.94909344	other_gene
1824	3.71993272	0	0.26882207	1	6	7	FALSE	CCL19	226.8333333	6	0	0	0.69778525	FALSE	0	CCL19	0	0.94909344	other_gene
1826	3.71993272	0	0.26882207	1	6	7	FALSE	GNGT1	226.8333333	6	0	0	0.69778525	FALSE	0	GNGT1	0	0.94909344	other_gene
1828	3.71993272	0	0.26882207	1	6	7	FALSE	CX3CR1	226.8333333	6	0	0	0.69778525	FALSE	0	CX3CR1	0	0.94909344	other_gene
1830	3.71993272	0	0.26882207	1	6	7	FALSE	PYY	226.8333333	6	0	0	0.69778525	FALSE	0	PYY	0	0.94909344	other_gene
1832	3.71993272	0	0.26882207	1	6	7	FALSE	CCR10	226.8333333	6	0	0	0.69778525	FALSE	0	CCR10	0	0.94909344	other_gene
1837	3.71993272	0	0.26882207	1	6	7	FALSE	TAS2R8	226.8333333	6	0	0	0.69778525	FALSE	0	TAS2R8	0	0.94909344	other_gene
1841	3.71993272	0	0.26882207	1	6	7	FALSE	GALR1	226.8333333	6	0	0	0.69778525	FALSE	0	GALR1	0	0.94909344	other_gene
1843	3.71993272	0	0.26882207	1	6	7	FALSE	PTGER3	226.8333333	6	0	0	0.69778525	FALSE	0	PTGER3	0	0.94909344	other_gene
1846	3.71993272	0	0.26882207	1	6	7	FALSE	LPAR5	226.8333333	6	0	0	0.69778525	FALSE	0	LPAR5	0	0.94909344	other_gene
1848	3.71993272	0	0.26882207	1	6	7	FALSE	TAS2R9	226.8333333	6	0	0	0.69778525	FALSE	0	TAS2R9	0	0.94909344	other_gene
1850	3.71993272	0	0.26882207	1	6	7	FALSE	ACKR3	226.8333333	6	0	0	0.69778525	FALSE	0	ACKR3	0	0.94909344	other_gene
1852	3.71993272	0	0.26882207	1	6	7	FALSE	HRH3	226.8333333	6	0	0	0.69778525	FALSE	0	HRH3	0	0.94909344	other_gene
1854	3.71993272	0	0.26882207	1	6	7	FALSE	GNB2	226.8333333	6	0	0	0.69778525	FALSE	0	GNB2	0	0.94909344	other_gene
1856	3.71993272	0	0.26882207	1	6	7	FALSE	NMU	226.8333333	6	0	0	0.69778525	FALSE	0	NMU	0	0.94909344	other_gene
1864	3.71993272	0	0.26882207	1	6	7	FALSE	CCR5	226.8333333	6	0	0	0.69778525	FALSE	0	CCR5	0	0.94909344	other_gene
1867	3.71993272	0	0.26882207	1	6	7	FALSE	TAS2R16	226.8333333	6	0	0	0.69778525	FALSE	0	TAS2R16	0	0.94909344	other_gene
1869	3.71993272	0	0.26882207	1	6	7	FALSE	CCL28	226.8333333	6	0	0	0.69778525	FALSE	0	CCL28	0	0.94909344	other_gene
1873	3.71993272	0	0.26882207	1	6	7	FALSE	ADCY1	226.8333333	6	0	0	0.69778525	FALSE	0	ADCY1	0	0.94909344	other_gene
2187	3.00168209	0.00699133	0.33314654	0.33333333	6	6	FALSE	VAV3	114.3333333	6	0	0	0.77759088	FALSE	0	VAV3	194012	0.23539519	other_gene
2219	3.15138772	6.86E-04	0.31732052	0.4	6	6	FALSE	PIK3CB	110	6	0	0	0.76095692	FALSE	0	PIK3CB	27846	0.26442308	other_gene
2447	3.35912532	0	0.29769654	1	6	6	FALSE	TRAT1	106	6	0	0	0.73787496	FALSE	0	TRAT1	0	0.43801653	other_gene
3167	4.59882254	0.00839627	0.21744696	0	6	7	FALSE	ACP5	1.33333333	6	0	0	0.60013083	FALSE	0	ACP5	101570	0.16666667	cox_gene
3242	2.83095038	0.00315561	0.35323827	0.66666667	6	5	FALSE	GNAO1	164.1666667	6	0	0	0.79656107	FALSE	0	GNAO1	718438	0.28324698	other_gene
3745	3.15138772	6.86E-04	0.31732052	0.4	6	6	FALSE	PIK3R2	110	6	0	0	0.76095692	FALSE	0	PIK3R2	27846	0.26442308	other_gene
96	3.38267452	0	0.29562407	1	5	6	FALSE	JUN	116.2	5	0	0	0.73525839	FALSE	0	JUN	0	0.4965812	other_gene
102	3.20353238	0	0.31215542	1	5	6	FALSE	RGS1	150.6	5	0	0	0.75516307	FALSE	0	RGS1	0	0.41833333	other_gene
308	2.89234651	0.0451505	0.34574004	0.6	5	5	FALSE	DNM1	202.6	5	0	0	0.78973928	FALSE	0	DNM1	605714	0.34657534	other_gene
692	3.84861228	2.56E-04	0.25983392	0.2	5	7	FALSE	CD5	17	5	0	0	0.68348752	FALSE	0	CD5	12708	0.23333333	cox_gene
942	3.32884777	0.00268932	0.30040424	0.3	5	6	FALSE	IGLL5	76.6	5	0	0	0.74123914	FALSE	0	IGLL5	186126	0.29015152	other_gene
978	3.29520606	2.62E-04	0.30347116	0.3	5	6	FALSE	BLK	73.4	5	0	0	0.7449771	FALSE	0	BLK	61656	0.30970464	other_gene
982	3.32884777	0.00268932	0.30040424	0.3	5	6	FALSE	IGHV3-11	76.6	5	0	0	0.74123914	FALSE	0	IGHV3-11	186126	0.29015152	other_gene
1401	3.16400336	0.00801174	0.31605529	0.2	5	6	FALSE	CDC42	110.6	5	0	0	0.75955518	FALSE	0	CDC42	1190052	0.29	other_gene
1407	4.2901598	0.00504248	0.23309155	0	5	7	FALSE	LSP1	1.8	5	0	0	0.63442669	FALSE	0	LSP1	188876	0.4	cox_gene
1463	3.20521447	6.47E-05	0.3119916	0.5	5	6	FALSE	YES1	111	5	0	0	0.75497617	FALSE	0	YES1	1196	0.31005587	other_gene
1471	3.20521447	6.47E-05	0.3119916	0.5	5	6	FALSE	HCK	111	5	0	0	0.75497617	FALSE	0	HCK	1196	0.31005587	other_gene
2163	3.20521447	6.47E-05	0.3119916	0.5	5	6	FALSE	FGR	111	5	0	0	0.75497617	FALSE	0	FGR	1196	0.31005587	other_gene
2468	4.2901598	0.00504248	0.23309155	0	5	7	FALSE	PTPN7	1.8	5	0	0	0.63442669	FALSE	0	PTPN7	188876	0.4	cox_gene
128	3.38351556	0	0.29555058	1	4	6	FALSE	FYB	136	4	0	0	0.73516494	FALSE	0	FYB	0	0.58119658	other_gene
155	3.26829268	0	0.30597015	1	4	6	FALSE	CLTC	195.25	4	0	0	0.74796748	FALSE	0	CLTC	0	0.53936464	other_gene
165	3.26829268	0	0.30597015	1	4	6	FALSE	DNM2	195.25	4	0	0	0.74796748	FALSE	0	DNM2	0	0.53936464	other_gene
169	3.33809924	4.26E-04	0.29957168	0.33333333	4	6	FALSE	SH3KBP1	126.25	4	0	0	0.7402112	FALSE	0	SH3KBP1	152166	0.49316406	other_gene
191	3.26829268	0	0.30597015	1	4	6	FALSE	SH3GL2	195.25	4	0	0	0.74796748	FALSE	0	SH3GL2	0	0.53936464	other_gene
236	3.17493692	4.66E-04	0.31496689	0.66666667	4	6	FALSE	STAM	180	4	0	0	0.75834034	FALSE	0	STAM	23320	0.4556962	other_gene
260	3.36417157	3.63E-04	0.29725	0.33333333	4	6	FALSE	ARPC4	127.75	4	0	0	0.73731427	FALSE	0	ARPC4	422902	0.52040816	other_gene
310	3.26829268	0	0.30597015	1	4	6	FALSE	AP2A2	195.25	4	0	0	0.74796748	FALSE	0	AP2A2	0	0.53936464	other_gene
316	3.26829268	0	0.30597015	1	4	6	FALSE	DNM3	195.25	4	0	0	0.74796748	FALSE	0	DNM3	0	0.53936464	other_gene
322	3.26829268	0	0.30597015	1	4	6	FALSE	AP2A1	195.25	4	0	0	0.74796748	FALSE	0	AP2A1	0	0.53936464	other_gene
368	3.36417157	3.63E-04	0.29725	0.33333333	4	6	FALSE	ACTR2	127.75	4	0	0	0.73731427	FALSE	0	ACTR2	422902	0.52040816	other_gene
402	3.26829268	0	0.30597015	1	4	6	FALSE	AP2B1	195.25	4	0	0	0.74796748	FALSE	0	AP2B1	0	0.53936464	other_gene
413	3.08578638	0.01839365	0.3240665	0.16666667	4	6	FALSE	NRAS	112.75	4	0	0	0.76824596	FALSE	0	NRAS	562626	0.29231771	other_gene
680	2.92262405	0.00979734	0.34215827	0.16666667	4	5	FALSE	STAT3	137.75	4	0	0	0.78637511	FALSE	0	STAT3	339772	0.28713389	other_gene
768	3.26240538	1.27E-04	0.3065223	0.66666667	4	6	FALSE	FCGR1A	163	4	0	0	0.74862162	FALSE	0	FCGR1A	2320	0.44535519	other_gene
927	3.2783852	0.00485479	0.30502822	0.16666667	4	6	FALSE	RASA1	79.75	4	0	0	0.74684609	FALSE	0	RASA1	389238	0.32479508	other_gene
951	3.29688814	2.35E-04	0.30331633	0.33333333	4	6	FALSE	CBLB	89.5	4	0	0	0.74479021	FALSE	0	CBLB	61182	0.37923729	other_gene
953	3.26408747	4.19E-04	0.30636434	0.33333333	4	6	FALSE	GRB2	100.75	4	0	0	0.74843473	FALSE	0	GRB2	83292	0.36636364	other_gene
973	3.29688814	2.35E-04	0.30331633	0.33333333	4	6	FALSE	BLNK	89.5	4	0	0	0.74479021	FALSE	0	BLNK	61182	0.37923729	other_gene
989	3.26240538	8.14E-04	0.3065223	0.16666667	4	6	FALSE	NCK1	86.5	4	0	0	0.74862162	FALSE	0	NCK1	326108	0.32575758	other_gene
1004	3.29520606	3.63E-04	0.30347116	0.33333333	4	6	FALSE	DAPP1	80.75	4	0	0	0.7449771	FALSE	0	DAPP1	60422	0.33928571	other_gene
2253	4.08578638	0.00625225	0.24475093	0	4	7	FALSE	SH2D1A	5	4	0	0	0.65713485	FALSE	0	SH2D1A	432818	0.25	cox_gene
2759	3.17493692	4.66E-04	0.31496689	0.66666667	4	6	FALSE	STAM2	180	4	0	0	0.75834034	FALSE	0	STAM2	23320	0.4556962	other_gene
2820	3.26829268	0	0.30597015	1	4	6	FALSE	AP2M1	195.25	4	0	0	0.74796748	FALSE	0	AP2M1	0	0.53936464	other_gene
2865	3.26829268	0	0.30597015	1	4	6	FALSE	CLTA	195.25	4	0	0	0.74796748	FALSE	0	CLTA	0	0.53936464	other_gene
2910	3.10681245	0.02386288	0.32187331	0.5	4	6	FALSE	EGF	171.5	4	0	0	0.76590973	FALSE	0	EGF	655604	0.41364734	other_gene
3215	3.26829268	0	0.30597015	1	4	6	FALSE	AP2S1	195.25	4	0	0	0.74796748	FALSE	0	AP2S1	0	0.53936464	other_gene
3220	3.36417157	3.63E-04	0.29725	0.33333333	4	6	FALSE	ARPC2	127.75	4	0	0	0.73731427	FALSE	0	ARPC2	422902	0.52040816	other_gene
3235	3.36417157	3.63E-04	0.29725	0.33333333	4	6	FALSE	ARPC5	127.75	4	0	0	0.73731427	FALSE	0	ARPC5	422902	0.52040816	other_gene
3307	3.14802355	0.01825022	0.31765963	0.16666667	4	5	FALSE	APOB	141	4	0	0	0.76133072	FALSE	0	APOB	971832	0.38075881	other_gene
3833	3.36417157	3.63E-04	0.29725	0.33333333	4	6	FALSE	ARPC1A	127.75	4	0	0	0.73731427	FALSE	0	ARPC1A	422902	0.52040816	other_gene
4022	3.36417157	3.63E-04	0.29725	0.33333333	4	6	FALSE	ARPC3	127.75	4	0	0	0.73731427	FALSE	0	ARPC3	422902	0.52040816	other_gene
4237	3.20437342	1.31E-05	0.31207349	0.66666667	4	6	FALSE	CRK	127.75	4	0	0	0.75506962	FALSE	0	CRK	488	0.35486111	other_gene
4733	3.36417157	3.63E-04	0.29725	0.33333333	4	6	FALSE	ACTR3	127.75	4	0	0	0.73731427	FALSE	0	ACTR3	422902	0.52040816	other_gene
77	3.41715728	9.47E-04	0.29264091	0.33333333	3	6	FALSE	CD44	125.6666667	3	0	0	0.73142697	FALSE	0	CD44	7140	0.65964912	other_gene
89	3.6156434	0.00209716	0.27657595	0	3	6	FALSE	ITGB2	58.66666667	3	0	0	0.70937296	FALSE	0	ITGB2	20502	0.35162602	other_gene
179	3.15643398	0.01135941	0.31681322	0.33333333	3	5	FALSE	TF	185.6666667	3	0	0	0.76039622	FALSE	0	TF	663468	0.50776256	other_gene
197	3.39108495	0	0.29489087	1	3	6	FALSE	CD1C	161.3333333	3	0	0	0.73432389	FALSE	0	CD1C	0	0.71386431	other_gene
206	3.39108495	0	0.29489087	1	3	6	FALSE	CD1D	161.3333333	3	0	0	0.73432389	FALSE	0	CD1D	0	0.71386431	other_gene
238	3.15643398	0.01135941	0.31681322	0.33333333	3	5	FALSE	LDLR	185.6666667	3	0	0	0.76039622	FALSE	0	LDLR	663468	0.50776256	other_gene
251	3.15643398	0.01135941	0.31681322	0.33333333	3	5	FALSE	TGOLN2	185.6666667	3	0	0	0.76039622	FALSE	0	TGOLN2	663468	0.50776256	other_gene
281	3.01934399	0.00153194	0.33119777	0.33333333	3	5	FALSE	ARRB1	214.3333333	3	0	0	0.77562845	FALSE	0	ARRB1	399654	0.4787472	other_gene
283	3.39108495	0	0.29489087	1	3	6	FALSE	CD1B	161.3333333	3	0	0	0.73432389	FALSE	0	CD1B	0	0.71386431	other_gene
314	3.15643398	0.01135941	0.31681322	0.33333333	3	5	FALSE	LDLRAP1	185.6666667	3	0	0	0.76039622	FALSE	0	LDLRAP1	663468	0.50776256	other_gene
377	3.26829268	4.66E-04	0.30597015	0.33333333	3	6	FALSE	IL7R	170.3333333	3	0	0	0.74796748	FALSE	0	IL7R	23320	0.55374593	other_gene
390	3.37089992	3.51E-04	0.29665669	0.33333333	3	6	FALSE	TRIP10	151.3333333	3	0	0	0.73656668	FALSE	0	TRIP10	421860	0.62655602	other_gene
415	3.28259041	0.00466721	0.30463746	0.33333333	3	6	FALSE	HRAS	108.3333333	3	0	0	0.74637884	FALSE	0	HRAS	345410	0.40754717	other_gene
439	3.09756098	0.019992	0.32283465	0	3	6	FALSE	IL6	158.6666667	3	0	0	0.76693767	FALSE	0	IL6	300140	0.33834049	other_gene
506	3.0117746	0.0241298	0.33203016	0	3	5	FALSE	FN1	140.3333333	3	0	0	0.77646949	FALSE	0	FN1	730762	0.34660033	other_gene
583	3.15643398	0.01135941	0.31681322	0.33333333	3	5	FALSE	LRP2	185.6666667	3	0	0	0.76039622	FALSE	0	LRP2	663468	0.50776256	other_gene
664	3.29436501	6.39E-04	0.30354863	0.33333333	3	6	FALSE	STAT5A	107	3	0	0	0.74507055	FALSE	0	STAT5A	34640	0.41184041	other_gene
668	3.29436501	6.39E-04	0.30354863	0.33333333	3	6	FALSE	TYK2	107	3	0	0	0.74507055	FALSE	0	TYK2	34640	0.41184041	other_gene
672	3.29436501	6.39E-04	0.30354863	0.33333333	3	6	FALSE	STAT5B	107	3	0	0	0.74507055	FALSE	0	STAT5B	34640	0.41184041	other_gene
674	3.29436501	6.39E-04	0.30354863	0.33333333	3	6	FALSE	STAT1	107	3	0	0	0.74507055	FALSE	0	STAT1	34640	0.41184041	other_gene
676	3.59966358	0.00147092	0.27780374	0.33333333	3	6	FALSE	CTSS	127.3333333	3	0	0	0.71114849	FALSE	0	CTSS	21856	0.64795918	other_gene
678	3.29436501	6.39E-04	0.30354863	0.33333333	3	6	FALSE	JAK1	107	3	0	0	0.74507055	FALSE	0	JAK1	34640	0.41184041	other_gene
693	4.45079899	9.60E-07	0.22467876	0.66666667	3	7	FALSE	CD19	33	3	0	0	0.61657789	FALSE	0	CD19	6	0.64705882	other_gene
756	3.26997477	0.00496887	0.30581276	0.33333333	3	6	FALSE	PTAFR	165.3333333	3	0	0	0.74778058	FALSE	0	PTAFR	88760	0.53921569	other_gene
819	3.26997477	0.00496887	0.30581276	0.33333333	3	6	FALSE	AP1M1	165.3333333	3	0	0	0.74778058	FALSE	0	AP1M1	88760	0.53921569	other_gene
851	3.26997477	0.00496887	0.30581276	0.33333333	3	6	FALSE	DYNLL1	165.3333333	3	0	0	0.74778058	FALSE	0	DYNLL1	88760	0.53921569	other_gene
935	3.30025231	2.22E-04	0.30300714	0.33333333	3	6	FALSE	DOK1	101	3	0	0	0.74441641	FALSE	0	DOK1	59128	0.43390805	other_gene
940	3.66778806	1.98E-04	0.27264389	0.33333333	3	6	FALSE	INPP5D	64.66666667	3	0	0	0.7035791	FALSE	0	INPP5D	24164	0.46958637	other_gene
984	3.66778806	1.98E-04	0.27264389	0.33333333	3	6	FALSE	PIK3CD	64.66666667	3	0	0	0.7035791	FALSE	0	PIK3CD	24164	0.46958637	other_gene
1051	3.27586207	0.00491743	0.30526316	0.33333333	3	6	FALSE	RHOA	109.3333333	3	0	0	0.74712644	FALSE	0	RHOA	421112	0.40520446	other_gene
1276	3.31791421	0	0.30139417	1	3	6	FALSE	KLRC2	92.66666667	3	0	0	0.74245398	FALSE	0	KLRC2	0	0.4011544	other_gene
1279	3.62910008	5.02E-04	0.27555041	0.33333333	3	6	FALSE	SIRPA	65	3	0	0	0.70787777	FALSE	0	SIRPA	15218	0.40165631	other_gene
1285	3.31791421	0	0.30139417	1	3	6	FALSE	KLRD1	92.66666667	3	0	0	0.74245398	FALSE	0	KLRD1	0	0.4011544	other_gene
1384	3.36501262	1.91E-04	0.29717571	0.33333333	3	6	FALSE	CYFIP1	108.3333333	3	0	0	0.73722082	FALSE	0	CYFIP1	212250	0.44081633	other_gene
1386	3.36501262	1.91E-04	0.29717571	0.33333333	3	6	FALSE	WASF1	108.3333333	3	0	0	0.73722082	FALSE	0	WASF1	212250	0.44081633	other_gene
1392	3.36501262	1.91E-04	0.29717571	0.33333333	3	6	FALSE	ARPC1B	108.3333333	3	0	0	0.73722082	FALSE	0	ARPC1B	212250	0.44081633	other_gene
1394	3.36501262	1.91E-04	0.29717571	0.33333333	3	6	FALSE	BRK1	108.3333333	3	0	0	0.73722082	FALSE	0	BRK1	212250	0.44081633	other_gene
1397	3.36501262	1.91E-04	0.29717571	0.33333333	3	6	FALSE	WASF2	108.3333333	3	0	0	0.73722082	FALSE	0	WASF2	212250	0.44081633	other_gene
1403	3.36501262	1.91E-04	0.29717571	0.33333333	3	6	FALSE	CYFIP2	108.3333333	3	0	0	0.73722082	FALSE	0	CYFIP2	212250	0.44081633	other_gene
2135	3.45668629	8.67E-04	0.2892944	0	3	6	FALSE	LILRB2	75.66666667	3	0	0	0.72703486	FALSE	0	LILRB2	23748	0.36781609	other_gene
2168	3.36501262	1.91E-04	0.29717571	0.33333333	3	6	FALSE	ABI1	108.3333333	3	0	0	0.73722082	FALSE	0	ABI1	212250	0.44081633	other_gene
2224	3.45668629	8.67E-04	0.2892944	0	3	6	FALSE	FCER1G	75.66666667	3	0	0	0.72703486	FALSE	0	FCER1G	23748	0.36781609	other_gene
2308	3.3372582	1.19E-06	0.29964718	0.66666667	3	6	FALSE	SRC	91	3	0	0	0.74030464	FALSE	0	SRC	16	0.42723005	other_gene
2612	3.36501262	1.91E-04	0.29717571	0.33333333	3	6	FALSE	ABI2	108.3333333	3	0	0	0.73722082	FALSE	0	ABI2	212250	0.44081633	other_gene
2626	1	1	1	0	3	1	FALSE	TIGIT	1	3	0	0	1	FALSE	0	TIGIT	6	0	cox_gene
2641	3.36501262	1.91E-04	0.29717571	0.33333333	3	6	FALSE	NCKAP1L	108.3333333	3	0	0	0.73722082	FALSE	0	NCKAP1L	212250	0.44081633	other_gene
2850	3.36501262	1.91E-04	0.29717571	0.33333333	3	6	FALSE	WASF3	108.3333333	3	0	0	0.73722082	FALSE	0	WASF3	212250	0.44081633	other_gene
3029	3.20941968	7.10E-06	0.31158281	0.66666667	3	6	FALSE	PAK1	163.6666667	3	0	0	0.75450892	FALSE	0	PAK1	430	0.46103286	other_gene
3050	3.29772918	0.00335284	0.30323897	0.33333333	3	6	FALSE	MAPK3	104.6666667	3	0	0	0.74469676	FALSE	0	MAPK3	125904	0.40755208	other_gene
3059	3.29772918	0.00335284	0.30323897	0.33333333	3	6	FALSE	MAPK14	104.6666667	3	0	0	0.74469676	FALSE	0	MAPK14	125904	0.40755208	other_gene
3288	3.26997477	0.00496887	0.30581276	0.33333333	3	6	FALSE	VCAM1	165.3333333	3	0	0	0.74778058	FALSE	0	VCAM1	88760	0.53921569	other_gene
3367	3.39108495	0	0.29489087	1	3	6	FALSE	CD1A	161.3333333	3	0	0	0.73432389	FALSE	0	CD1A	0	0.71386431	other_gene
3436	3.37089992	3.51E-04	0.29665669	0.33333333	3	6	FALSE	WASL	151.3333333	3	0	0	0.73656668	FALSE	0	WASL	421860	0.62655602	other_gene
3455	3.21194281	0	0.31133805	1	3	6	FALSE	SH3GL1	206.6666667	3	0	0	0.75422858	FALSE	0	SH3GL1	0	0.58712121	other_gene
3732	3.18250631	0.00479807	0.31421776	0.33333333	3	6	FALSE	VAMP8	179	3	0	0	0.7574993	FALSE	0	VAMP8	116064	0.5178744	other_gene
3740	3.61480235	0.00336134	0.2766403	0.33333333	3	6	FALSE	LAG3	124	3	0	0	0.70946641	FALSE	0	LAG3	40648	0.66487455	other_gene
3756	3.36501262	1.91E-04	0.29717571	0.33333333	3	6	FALSE	NCKAP1	108.3333333	3	0	0	0.73722082	FALSE	0	NCKAP1	212250	0.44081633	other_gene
3810	3.21194281	0	0.31133805	1	3	6	FALSE	EGFR	206.6666667	3	0	0	0.75422858	FALSE	0	EGFR	0	0.58712121	other_gene
3868	3.29772918	0.00335284	0.30323897	0.33333333	3	6	FALSE	MAPK11	104.6666667	3	0	0	0.74469676	FALSE	0	MAPK11	125904	0.40755208	other_gene
4127	3.36501262	1.91E-04	0.29717571	0.33333333	3	6	FALSE	BAIAP2	108.3333333	3	0	0	0.73722082	FALSE	0	BAIAP2	212250	0.44081633	other_gene
4190	3.29772918	0.00335284	0.30323897	0.33333333	3	6	FALSE	MAPK1	104.6666667	3	0	0	0.74469676	FALSE	0	MAPK1	125904	0.40755208	other_gene
4336	3.20941968	7.10E-06	0.31158281	0.66666667	3	6	FALSE	ELMO1	163.6666667	3	0	0	0.75450892	FALSE	0	ELMO1	430	0.46103286	other_gene
4393	3.28259041	0.00466721	0.30463746	0.33333333	3	6	FALSE	KRAS	108.3333333	3	0	0	0.74637884	FALSE	0	KRAS	345410	0.40754717	other_gene
4470	3.20941968	7.10E-06	0.31158281	0.66666667	3	6	FALSE	DOCK1	163.6666667	3	0	0	0.75450892	FALSE	0	DOCK1	430	0.46103286	other_gene
4593	3.80487805	0.0027831	0.26282051	0	3	7	FALSE	RAC2	62.66666667	3	0	0	0.68834688	FALSE	0	RAC2	168008	0.34259259	other_gene
4619	3.60807401	0.01005004	0.27715618	0.33333333	3	6	FALSE	CTSK	125.3333333	3	0	0	0.710214	FALSE	0	CTSK	121848	0.65789474	other_gene
83	3.88982338	7.98E-04	0.25708108	0	2	7	FALSE	ITGAM	66	2	0	0	0.67890851	FALSE	0	ITGAM	5040	0.50387597	other_gene
94	3.82169891	0	0.26166373	1	2	6	FALSE	PRKAR1A	40	2	0	0	0.6864779	FALSE	0	PRKAR1A	0	0.60606061	other_gene
106	3.82169891	0	0.26166373	1	2	6	FALSE	PRKAR1B	40	2	0	0	0.6864779	FALSE	0	PRKAR1B	0	0.60606061	other_gene
120	3.82169891	0	0.26166373	1	2	6	FALSE	PRKACB	40	2	0	0	0.6864779	FALSE	0	PRKACB	0	0.60606061	other_gene
134	3.82169891	0	0.26166373	1	2	6	FALSE	PRKACG	40	2	0	0	0.6864779	FALSE	0	PRKACG	0	0.60606061	other_gene
152	3.39529016	0	0.29452564	1	2	6	FALSE	KIAA0319	205.5	2	0	0	0.73385665	FALSE	0	KIAA0319	0	0.91333333	other_gene
157	3.39529016	0	0.29452564	1	2	6	FALSE	PICALM	205.5	2	0	0	0.73385665	FALSE	0	PICALM	0	0.91333333	other_gene
161	3.39529016	0	0.29452564	1	2	6	FALSE	DAB2	205.5	2	0	0	0.73385665	FALSE	0	DAB2	0	0.91333333	other_gene
163	3.39529016	0	0.29452564	1	2	6	FALSE	ITSN1	205.5	2	0	0	0.73385665	FALSE	0	ITSN1	0	0.91333333	other_gene
173	3.39529016	0	0.29452564	1	2	6	FALSE	FCHO1	205.5	2	0	0	0.73385665	FALSE	0	FCHO1	0	0.91333333	other_gene
175	3.39529016	0	0.29452564	1	2	6	FALSE	UBC	205.5	2	0	0	0.73385665	FALSE	0	UBC	0	0.91333333	other_gene
177	3.39529016	0	0.29452564	1	2	6	FALSE	EPN2	205.5	2	0	0	0.73385665	FALSE	0	EPN2	0	0.91333333	other_gene
181	3.39529016	0	0.29452564	1	2	6	FALSE	AGFG1	205.5	2	0	0	0.73385665	FALSE	0	AGFG1	0	0.91333333	other_gene
183	3.39529016	0	0.29452564	1	2	6	FALSE	AGTR1	205.5	2	0	0	0.73385665	FALSE	0	AGTR1	0	0.91333333	other_gene
193	3.39529016	0	0.29452564	1	2	6	FALSE	CLTB	205.5	2	0	0	0.73385665	FALSE	0	CLTB	0	0.91333333	other_gene
199	3.39529016	0	0.29452564	1	2	6	FALSE	SH3GL3	205.5	2	0	0	0.73385665	FALSE	0	SH3GL3	0	0.91333333	other_gene
202	3.39529016	0	0.29452564	1	2	6	FALSE	AAK1	205.5	2	0	0	0.73385665	FALSE	0	AAK1	0	0.91333333	other_gene
204	3.39529016	0	0.29452564	1	2	6	FALSE	NECAP1	205.5	2	0	0	0.73385665	FALSE	0	NECAP1	0	0.91333333	other_gene
213	3.39529016	0	0.29452564	1	2	6	FALSE	OCRL	205.5	2	0	0	0.73385665	FALSE	0	OCRL	0	0.91333333	other_gene
215	3.39529016	0	0.29452564	1	2	6	FALSE	UBB	205.5	2	0	0	0.73385665	FALSE	0	UBB	0	0.91333333	other_gene
217	3.39529016	0	0.29452564	1	2	6	FALSE	SYT2	205.5	2	0	0	0.73385665	FALSE	0	SYT2	0	0.91333333	other_gene
220	3.39529016	0	0.29452564	1	2	6	FALSE	EPN1	205.5	2	0	0	0.73385665	FALSE	0	EPN1	0	0.91333333	other_gene
222	3.39529016	0	0.29452564	1	2	6	FALSE	SYT8	205.5	2	0	0	0.73385665	FALSE	0	SYT8	0	0.91333333	other_gene
225	3.39529016	0	0.29452564	1	2	6	FALSE	SNX18	205.5	2	0	0	0.73385665	FALSE	0	SNX18	0	0.91333333	other_gene
227	3.39529016	0	0.29452564	1	2	6	FALSE	DNAJC6	205.5	2	0	0	0.73385665	FALSE	0	DNAJC6	0	0.91333333	other_gene
229	3.39529016	0	0.29452564	1	2	6	FALSE	SLC2A8	205.5	2	0	0	0.73385665	FALSE	0	SLC2A8	0	0.91333333	other_gene
242	3.39529016	0	0.29452564	1	2	6	FALSE	VAMP2	205.5	2	0	0	0.73385665	FALSE	0	VAMP2	0	0.91333333	other_gene
245	3.39529016	0	0.29452564	1	2	6	FALSE	AVPR2	205.5	2	0	0	0.73385665	FALSE	0	AVPR2	0	0.91333333	other_gene
247	3.39529016	0	0.29452564	1	2	6	FALSE	FNBP1	205.5	2	0	0	0.73385665	FALSE	0	FNBP1	0	0.91333333	other_gene
249	3.39529016	0	0.29452564	1	2	6	FALSE	PACSIN3	205.5	2	0	0	0.73385665	FALSE	0	PACSIN3	0	0.91333333	other_gene
254	3.39529016	0	0.29452564	1	2	6	FALSE	RAB5B	205.5	2	0	0	0.73385665	FALSE	0	RAB5B	0	0.91333333	other_gene
256	3.39529016	0	0.29452564	1	2	6	FALSE	SYT9	205.5	2	0	0	0.73385665	FALSE	0	SYT9	0	0.91333333	other_gene
258	3.39529016	0	0.29452564	1	2	6	FALSE	AMPH	205.5	2	0	0	0.73385665	FALSE	0	AMPH	0	0.91333333	other_gene
262	3.39529016	0	0.29452564	1	2	6	FALSE	CTTN	205.5	2	0	0	0.73385665	FALSE	0	CTTN	0	0.91333333	other_gene
265	3.39529016	0	0.29452564	1	2	6	FALSE	EPS15L1	205.5	2	0	0	0.73385665	FALSE	0	EPS15L1	0	0.91333333	other_gene
270	3.39529016	0	0.29452564	1	2	6	FALSE	HGS	205.5	2	0	0	0.73385665	FALSE	0	HGS	0	0.91333333	other_gene
272	3.39529016	0	0.29452564	1	2	6	FALSE	AVP	205.5	2	0	0	0.73385665	FALSE	0	AVP	0	0.91333333	other_gene
274	3.39529016	0	0.29452564	1	2	6	FALSE	REPS1	205.5	2	0	0	0.73385665	FALSE	0	REPS1	0	0.91333333	other_gene
276	3.39529016	0	0.29452564	1	2	6	FALSE	ITSN2	205.5	2	0	0	0.73385665	FALSE	0	ITSN2	0	0.91333333	other_gene
279	3.39529016	0	0.29452564	1	2	6	FALSE	FZD4	205.5	2	0	0	0.73385665	FALSE	0	FZD4	0	0.91333333	other_gene
288	3.39529016	0	0.29452564	1	2	6	FALSE	FCHO2	205.5	2	0	0	0.73385665	FALSE	0	FCHO2	0	0.91333333	other_gene
292	3.39529016	0	0.29452564	1	2	6	FALSE	IGF2R	205.5	2	0	0	0.73385665	FALSE	0	IGF2R	0	0.91333333	other_gene
294	3.39529016	0	0.29452564	1	2	6	FALSE	RAB5C	205.5	2	0	0	0.73385665	FALSE	0	RAB5C	0	0.91333333	other_gene
298	3.39529016	0	0.29452564	1	2	6	FALSE	HIP1	205.5	2	0	0	0.73385665	FALSE	0	HIP1	0	0.91333333	other_gene
300	3.39529016	0	0.29452564	1	2	6	FALSE	SLC18A3	205.5	2	0	0	0.73385665	FALSE	0	SLC18A3	0	0.91333333	other_gene
303	3.39529016	0	0.29452564	1	2	6	FALSE	SGIP1	205.5	2	0	0	0.73385665	FALSE	0	SGIP1	0	0.91333333	other_gene
312	3.39529016	0	0.29452564	1	2	6	FALSE	TFRC	205.5	2	0	0	0.73385665	FALSE	0	TFRC	0	0.91333333	other_gene
318	3.39529016	0	0.29452564	1	2	6	FALSE	GAPVD1	205.5	2	0	0	0.73385665	FALSE	0	GAPVD1	0	0.91333333	other_gene
320	3.39529016	0	0.29452564	1	2	6	FALSE	HSPA8	205.5	2	0	0	0.73385665	FALSE	0	HSPA8	0	0.91333333	other_gene
324	3.39529016	0	0.29452564	1	2	6	FALSE	SNAP91	205.5	2	0	0	0.73385665	FALSE	0	SNAP91	0	0.91333333	other_gene
326	3.39529016	0	0.29452564	1	2	6	FALSE	STON1	205.5	2	0	0	0.73385665	FALSE	0	STON1	0	0.91333333	other_gene
328	3.39529016	0	0.29452564	1	2	6	FALSE	SYNJ2	205.5	2	0	0	0.73385665	FALSE	0	SYNJ2	0	0.91333333	other_gene
332	3.39529016	0	0.29452564	1	2	6	FALSE	CLTCL1	205.5	2	0	0	0.73385665	FALSE	0	CLTCL1	0	0.91333333	other_gene
337	3.39529016	0	0.29452564	1	2	6	FALSE	TACR1	205.5	2	0	0	0.73385665	FALSE	0	TACR1	0	0.91333333	other_gene
339	3.39529016	0	0.29452564	1	2	6	FALSE	SYNJ1	205.5	2	0	0	0.73385665	FALSE	0	SYNJ1	0	0.91333333	other_gene
345	3.39529016	0	0.29452564	1	2	6	FALSE	GAK	205.5	2	0	0	0.73385665	FALSE	0	GAK	0	0.91333333	other_gene
349	3.39529016	0	0.29452564	1	2	6	FALSE	PACSIN1	205.5	2	0	0	0.73385665	FALSE	0	PACSIN1	0	0.91333333	other_gene
351	3.39529016	0	0.29452564	1	2	6	FALSE	ARRB2	205.5	2	0	0	0.73385665	FALSE	0	ARRB2	0	0.91333333	other_gene
354	3.39529016	0	0.29452564	1	2	6	FALSE	SNX9	205.5	2	0	0	0.73385665	FALSE	0	SNX9	0	0.91333333	other_gene
356	3.39529016	0	0.29452564	1	2	6	FALSE	STON2	205.5	2	0	0	0.73385665	FALSE	0	STON2	0	0.91333333	other_gene
358	3.39529016	0	0.29452564	1	2	6	FALSE	REPS2	205.5	2	0	0	0.73385665	FALSE	0	REPS2	0	0.91333333	other_gene
370	3.39529016	0	0.29452564	1	2	6	FALSE	ADRB2	205.5	2	0	0	0.73385665	FALSE	0	ADRB2	0	0.91333333	other_gene
381	3.39529016	0	0.29452564	1	2	6	FALSE	BIN1	205.5	2	0	0	0.73385665	FALSE	0	BIN1	0	0.91333333	other_gene
383	3.39529016	0	0.29452564	1	2	6	FALSE	EPS15	205.5	2	0	0	0.73385665	FALSE	0	EPS15	0	0.91333333	other_gene
385	3.39529016	0	0.29452564	1	2	6	FALSE	UBA52	205.5	2	0	0	0.73385665	FALSE	0	UBA52	0	0.91333333	other_gene
394	3.39529016	0	0.29452564	1	2	6	FALSE	UBQLN2	205.5	2	0	0	0.73385665	FALSE	0	UBQLN2	0	0.91333333	other_gene
396	3.39529016	0	0.29452564	1	2	6	FALSE	SYT11	205.5	2	0	0	0.73385665	FALSE	0	SYT11	0	0.91333333	other_gene
398	3.39529016	0	0.29452564	1	2	6	FALSE	NECAP2	205.5	2	0	0	0.73385665	FALSE	0	NECAP2	0	0.91333333	other_gene
421	4.47014298	0.00168209	0.22370649	0	2	8	FALSE	GZMM	4.5	2	0	0	0.61442856	FALSE	0	GZMM	160738	0.5	cox_gene
435	3.568545	0.01278664	0.28022626	0	2	7	FALSE	ADAM10	136	2	0	0	0.71460611	FALSE	0	ADAM10	213182	0.50185874	other_gene
441	3.09671993	0.01628843	0.32292232	0	2	5	FALSE	GPC1	177.5	2	0	0	0.76703112	FALSE	0	GPC1	430964	0.50142045	other_gene
443	3.95121951	8.92E-04	0.25308642	0	2	7	FALSE	FGG	106	2	0	0	0.67208672	FALSE	0	FGG	36298	0.53030303	other_gene
457	3.95121951	8.92E-04	0.25308642	0	2	7	FALSE	AHSG	106	2	0	0	0.67208672	FALSE	0	AHSG	36298	0.53030303	other_gene
487	3.95121951	8.92E-04	0.25308642	0	2	7	FALSE	GAS6	106	2	0	0	0.67208672	FALSE	0	GAS6	36298	0.53030303	other_gene
495	3.95121951	8.92E-04	0.25308642	0	2	7	FALSE	F5	106	2	0	0	0.67208672	FALSE	0	F5	36298	0.53030303	other_gene
503	3.95121951	8.92E-04	0.25308642	0	2	7	FALSE	SERPINA1	106	2	0	0	0.67208672	FALSE	0	SERPINA1	36298	0.53030303	other_gene
525	3.62825904	0.00162829	0.27561428	0	2	7	FALSE	SDC1	188	2	0	0	0.70797122	FALSE	0	SDC1	71050	0.50815217	other_gene
533	3.62825904	0.00162829	0.27561428	0	2	7	FALSE	SDC4	188	2	0	0	0.70797122	FALSE	0	SDC4	71050	0.50815217	other_gene
537	4.03364172	8.15E-04	0.24791493	0	2	7	FALSE	LPA	76.5	2	0	0	0.6629287	FALSE	0	LPA	67020	0.50671141	other_gene
569	3.95121951	8.92E-04	0.25308642	0	2	7	FALSE	QSOX1	106	2	0	0	0.67208672	FALSE	0	QSOX1	36298	0.53030303	other_gene
609	3.95121951	8.92E-04	0.25308642	0	2	7	FALSE	CLU	106	2	0	0	0.67208672	FALSE	0	CLU	36298	0.53030303	other_gene
617	3.95121951	8.92E-04	0.25308642	0	2	7	FALSE	ALB	106	2	0	0	0.67208672	FALSE	0	ALB	36298	0.53030303	other_gene
630	3.568545	0.01278664	0.28022626	0	2	7	FALSE	CKAP4	136	2	0	0	0.71460611	FALSE	0	CKAP4	213182	0.50185874	other_gene
655	3.95121951	8.92E-04	0.25308642	0	2	7	FALSE	FGA	106	2	0	0	0.67208672	FALSE	0	FGA	36298	0.53030303	other_gene
666	3.73170732	0.00111996	0.26797386	0	2	7	FALSE	IL10	121	2	0	0	0.69647696	FALSE	0	IL10	16034	0.50209205	other_gene
682	3.95794786	1.30E-04	0.25265618	0	2	6	FALSE	MAP3K5	16	2	0	0	0.67133913	FALSE	0	MAP3K5	3098	0.5	other_gene
696	3.61816653	0	0.27638308	1	2	6	FALSE	SEC24B	185	2	0	0	0.70909261	FALSE	0	SEC24B	0	1	other_gene
701	3.61816653	0	0.27638308	1	2	6	FALSE	TRIM3	185	2	0	0	0.70909261	FALSE	0	TRIM3	0	1	other_gene
706	3.61816653	0	0.27638308	1	2	6	FALSE	KLC3	185	2	0	0	0.70909261	FALSE	0	KLC3	0	1	other_gene
708	3.61816653	0	0.27638308	1	2	6	FALSE	OAS1	185	2	0	0	0.70909261	FALSE	0	OAS1	0	1	other_gene
712	3.61816653	0	0.27638308	1	2	6	FALSE	KIF26A	185	2	0	0	0.70909261	FALSE	0	KIF26A	0	1	other_gene
714	3.61816653	0	0.27638308	1	2	6	FALSE	KIF4A	185	2	0	0	0.70909261	FALSE	0	KIF4A	0	1	other_gene
716	3.61816653	0	0.27638308	1	2	6	FALSE	TRIM26	185	2	0	0	0.70909261	FALSE	0	TRIM26	0	1	other_gene
718	3.61816653	0	0.27638308	1	2	6	FALSE	SEC31A	185	2	0	0	0.70909261	FALSE	0	SEC31A	0	1	other_gene
721	3.61816653	0	0.27638308	1	2	6	FALSE	IFI30	185	2	0	0	0.70909261	FALSE	0	IFI30	0	1	other_gene
724	3.61816653	0	0.27638308	1	2	6	FALSE	RACGAP1	185	2	0	0	0.70909261	FALSE	0	RACGAP1	0	1	other_gene
726	3.61816653	0	0.27638308	1	2	6	FALSE	IRF9	185	2	0	0	0.70909261	FALSE	0	IRF9	0	1	other_gene
728	3.61816653	0	0.27638308	1	2	6	FALSE	DCTN4	185	2	0	0	0.70909261	FALSE	0	DCTN4	0	1	other_gene
730	3.61816653	0	0.27638308	1	2	6	FALSE	IRF7	185	2	0	0	0.70909261	FALSE	0	IRF7	0	1	other_gene
732	3.61816653	0	0.27638308	1	2	6	FALSE	AP1S3	185	2	0	0	0.70909261	FALSE	0	AP1S3	0	1	other_gene
734	3.61816653	0	0.27638308	1	2	6	FALSE	TRIM5	185	2	0	0	0.70909261	FALSE	0	TRIM5	0	1	other_gene
736	3.61816653	0	0.27638308	1	2	6	FALSE	IRF4	185	2	0	0	0.70909261	FALSE	0	IRF4	0	1	other_gene
738	3.61816653	0	0.27638308	1	2	6	FALSE	AP1S2	185	2	0	0	0.70909261	FALSE	0	AP1S2	0	1	other_gene
740	3.61816653	0	0.27638308	1	2	6	FALSE	CIITA	185	2	0	0	0.70909261	FALSE	0	CIITA	0	1	other_gene
742	3.61816653	0	0.27638308	1	2	6	FALSE	DCTN1	185	2	0	0	0.70909261	FALSE	0	DCTN1	0	1	other_gene
744	3.61816653	0	0.27638308	1	2	6	FALSE	TRIM29	185	2	0	0	0.70909261	FALSE	0	TRIM29	0	1	other_gene
746	3.61816653	0	0.27638308	1	2	6	FALSE	KIF3B	185	2	0	0	0.70909261	FALSE	0	KIF3B	0	1	other_gene
749	3.61816653	0	0.27638308	1	2	6	FALSE	CTSE	185	2	0	0	0.70909261	FALSE	0	CTSE	0	1	other_gene
751	3.61816653	0	0.27638308	1	2	6	FALSE	DYNC1H1	185	2	0	0	0.70909261	FALSE	0	DYNC1H1	0	1	other_gene
758	3.61816653	0	0.27638308	1	2	6	FALSE	NCAM1	185	2	0	0	0.70909261	FALSE	0	NCAM1	0	1	other_gene
760	3.61816653	0	0.27638308	1	2	6	FALSE	FCGR1B	185	2	0	0	0.70909261	FALSE	0	FCGR1B	0	1	other_gene
762	3.61816653	0	0.27638308	1	2	6	FALSE	TRIM38	185	2	0	0	0.70909261	FALSE	0	TRIM38	0	1	other_gene
764	3.61816653	0	0.27638308	1	2	6	FALSE	AP1B1	185	2	0	0	0.70909261	FALSE	0	AP1B1	0	1	other_gene
766	3.61816653	0	0.27638308	1	2	6	FALSE	TRIM48	185	2	0	0	0.70909261	FALSE	0	TRIM48	0	1	other_gene
770	3.61816653	0	0.27638308	1	2	6	FALSE	GBP3	185	2	0	0	0.70909261	FALSE	0	GBP3	0	1	other_gene
772	3.61816653	0	0.27638308	1	2	6	FALSE	LGMN	185	2	0	0	0.70909261	FALSE	0	LGMN	0	1	other_gene
774	3.61816653	0	0.27638308	1	2	6	FALSE	KLC2	185	2	0	0	0.70909261	FALSE	0	KLC2	0	1	other_gene
776	3.61816653	0	0.27638308	1	2	6	FALSE	TRIM10	185	2	0	0	0.70909261	FALSE	0	TRIM10	0	1	other_gene
779	3.61816653	0	0.27638308	1	2	6	FALSE	ARF1	185	2	0	0	0.70909261	FALSE	0	ARF1	0	1	other_gene
781	3.61816653	0	0.27638308	1	2	6	FALSE	CAPZA2	185	2	0	0	0.70909261	FALSE	0	CAPZA2	0	1	other_gene
783	3.61816653	0	0.27638308	1	2	6	FALSE	DCTN2	185	2	0	0	0.70909261	FALSE	0	DCTN2	0	1	other_gene
785	3.61816653	0	0.27638308	1	2	6	FALSE	TRIM22	185	2	0	0	0.70909261	FALSE	0	TRIM22	0	1	other_gene
787	3.61816653	0	0.27638308	1	2	6	FALSE	GBP2	185	2	0	0	0.70909261	FALSE	0	GBP2	0	1	other_gene
789	3.61816653	0	0.27638308	1	2	6	FALSE	SAR1B	185	2	0	0	0.70909261	FALSE	0	SAR1B	0	1	other_gene
791	3.61816653	0	0.27638308	1	2	6	FALSE	TRIM17	185	2	0	0	0.70909261	FALSE	0	TRIM17	0	1	other_gene
793	3.61816653	0	0.27638308	1	2	6	FALSE	AP1G1	185	2	0	0	0.70909261	FALSE	0	AP1G1	0	1	other_gene
796	3.61816653	0	0.27638308	1	2	6	FALSE	TRIM6	185	2	0	0	0.70909261	FALSE	0	TRIM6	0	1	other_gene
798	3.61816653	0	0.27638308	1	2	6	FALSE	KIF2A	185	2	0	0	0.70909261	FALSE	0	KIF2A	0	1	other_gene
800	3.61816653	0	0.27638308	1	2	6	FALSE	CAPZB	185	2	0	0	0.70909261	FALSE	0	CAPZB	0	1	other_gene
802	3.61816653	0	0.27638308	1	2	6	FALSE	DYNLL2	185	2	0	0	0.70909261	FALSE	0	DYNLL2	0	1	other_gene
804	3.61816653	0	0.27638308	1	2	6	FALSE	HLA-DOB	185	2	0	0	0.70909261	FALSE	0	HLA-DOB	0	1	other_gene
806	3.61816653	0	0.27638308	1	2	6	FALSE	KLC1	185	2	0	0	0.70909261	FALSE	0	KLC1	0	1	other_gene
808	3.61816653	0	0.27638308	1	2	6	FALSE	CTSL	185	2	0	0	0.70909261	FALSE	0	CTSL	0	1	other_gene
810	3.61816653	0	0.27638308	1	2	6	FALSE	TRIM31	185	2	0	0	0.70909261	FALSE	0	TRIM31	0	1	other_gene
812	3.61816653	0	0.27638308	1	2	6	FALSE	GBP6	185	2	0	0	0.70909261	FALSE	0	GBP6	0	1	other_gene
814	3.61816653	0	0.27638308	1	2	6	FALSE	SPTBN2	185	2	0	0	0.70909261	FALSE	0	SPTBN2	0	1	other_gene
817	3.61816653	0	0.27638308	1	2	6	FALSE	IRF2	185	2	0	0	0.70909261	FALSE	0	IRF2	0	1	other_gene
821	3.61816653	0	0.27638308	1	2	6	FALSE	KIF5A	185	2	0	0	0.70909261	FALSE	0	KIF5A	0	1	other_gene
823	3.61816653	0	0.27638308	1	2	6	FALSE	SEC13	185	2	0	0	0.70909261	FALSE	0	SEC13	0	1	other_gene
825	3.61816653	0	0.27638308	1	2	6	FALSE	CTSA	185	2	0	0	0.70909261	FALSE	0	CTSA	0	1	other_gene
827	3.61816653	0	0.27638308	1	2	6	FALSE	TRIM14	185	2	0	0	0.70909261	FALSE	0	TRIM14	0	1	other_gene
830	3.61816653	0	0.27638308	1	2	6	FALSE	ACTR1A	185	2	0	0	0.70909261	FALSE	0	ACTR1A	0	1	other_gene
832	3.61816653	0	0.27638308	1	2	6	FALSE	HLA-DMB	185	2	0	0	0.70909261	FALSE	0	HLA-DMB	0	1	other_gene
834	3.61816653	0	0.27638308	1	2	6	FALSE	IRF6	185	2	0	0	0.70909261	FALSE	0	IRF6	0	1	other_gene
837	3.61816653	0	0.27638308	1	2	6	FALSE	KIF4B	185	2	0	0	0.70909261	FALSE	0	KIF4B	0	1	other_gene
839	3.61816653	0	0.27638308	1	2	6	FALSE	CTSO	185	2	0	0	0.70909261	FALSE	0	CTSO	0	1	other_gene
844	3.61816653	0	0.27638308	1	2	6	FALSE	HLA-DMA	185	2	0	0	0.70909261	FALSE	0	HLA-DMA	0	1	other_gene
846	3.61816653	0	0.27638308	1	2	6	FALSE	SEC24C	185	2	0	0	0.70909261	FALSE	0	SEC24C	0	1	other_gene
848	3.61816653	0	0.27638308	1	2	6	FALSE	IRF3	185	2	0	0	0.70909261	FALSE	0	IRF3	0	1	other_gene
854	3.61816653	0	0.27638308	1	2	6	FALSE	CTSV	185	2	0	0	0.70909261	FALSE	0	CTSV	0	1	other_gene
856	3.61816653	0	0.27638308	1	2	6	FALSE	GBP5	185	2	0	0	0.70909261	FALSE	0	GBP5	0	1	other_gene
859	3.61816653	0	0.27638308	1	2	6	FALSE	SP100	185	2	0	0	0.70909261	FALSE	0	SP100	0	1	other_gene
861	3.61816653	0	0.27638308	1	2	6	FALSE	TRIM2	185	2	0	0	0.70909261	FALSE	0	TRIM2	0	1	other_gene
863	3.61816653	0	0.27638308	1	2	6	FALSE	GBP1	185	2	0	0	0.70909261	FALSE	0	GBP1	0	1	other_gene
865	3.61816653	0	0.27638308	1	2	6	FALSE	KIF3A	185	2	0	0	0.70909261	FALSE	0	KIF3A	0	1	other_gene
867	3.61816653	0	0.27638308	1	2	6	FALSE	OAS2	185	2	0	0	0.70909261	FALSE	0	OAS2	0	1	other_gene
870	3.61816653	0	0.27638308	1	2	6	FALSE	SEC24A	185	2	0	0	0.70909261	FALSE	0	SEC24A	0	1	other_gene
872	3.61816653	0	0.27638308	1	2	6	FALSE	KIFAP3	185	2	0	0	0.70909261	FALSE	0	KIFAP3	0	1	other_gene
874	3.61816653	0	0.27638308	1	2	6	FALSE	DYNC1I2	185	2	0	0	0.70909261	FALSE	0	DYNC1I2	0	1	other_gene
876	3.61816653	0	0.27638308	1	2	6	FALSE	CTSB	185	2	0	0	0.70909261	FALSE	0	CTSB	0	1	other_gene
880	3.61816653	0	0.27638308	1	2	6	FALSE	KIF2C	185	2	0	0	0.70909261	FALSE	0	KIF2C	0	1	other_gene
882	3.61816653	0	0.27638308	1	2	6	FALSE	KIF20A	185	2	0	0	0.70909261	FALSE	0	KIF20A	0	1	other_gene
885	3.61816653	0	0.27638308	1	2	6	FALSE	IRF5	185	2	0	0	0.70909261	FALSE	0	IRF5	0	1	other_gene
887	3.61816653	0	0.27638308	1	2	6	FALSE	GBP4	185	2	0	0	0.70909261	FALSE	0	GBP4	0	1	other_gene
929	4.46257359	0	0.22408594	1	2	7	FALSE	ITPR1	47	2	0	0	0.6152696	FALSE	0	ITPR1	0	0.97916667	other_gene
931	4.46257359	0	0.22408594	1	2	7	FALSE	BCR	47	2	0	0	0.6152696	FALSE	0	BCR	0	0.97916667	other_gene
933	4.46257359	0	0.22408594	1	2	7	FALSE	BCL6	47	2	0	0	0.6152696	FALSE	0	BCL6	0	0.97916667	other_gene
948	4.46257359	0	0.22408594	1	2	7	FALSE	ITPR3	47	2	0	0	0.6152696	FALSE	0	ITPR3	0	0.97916667	other_gene
956	4.46257359	0	0.22408594	1	2	7	FALSE	SH3BP5	47	2	0	0	0.6152696	FALSE	0	SH3BP5	0	0.97916667	other_gene
958	4.46257359	0	0.22408594	1	2	7	FALSE	FCGR2B	47	2	0	0	0.6152696	FALSE	0	FCGR2B	0	0.97916667	other_gene
960	4.46257359	0	0.22408594	1	2	7	FALSE	ITPR2	47	2	0	0	0.6152696	FALSE	0	ITPR2	0	0.97916667	other_gene
964	4.46257359	0	0.22408594	1	2	7	FALSE	RPS6KB1	47	2	0	0	0.6152696	FALSE	0	RPS6KB1	0	0.97916667	other_gene
969	4.46257359	0	0.22408594	1	2	7	FALSE	MTOR	47	2	0	0	0.6152696	FALSE	0	MTOR	0	0.97916667	other_gene
971	4.46257359	0	0.22408594	1	2	7	FALSE	PTEN	47	2	0	0	0.6152696	FALSE	0	PTEN	0	0.97916667	other_gene
980	4.46257359	0	0.22408594	1	2	7	FALSE	CD72	47	2	0	0	0.6152696	FALSE	0	CD72	0	0.97916667	other_gene
993	4.46257359	0	0.22408594	1	2	7	FALSE	IBTK	47	2	0	0	0.6152696	FALSE	0	IBTK	0	0.97916667	other_gene
1002	4.46257359	0	0.22408594	1	2	7	FALSE	PIK3AP1	47	2	0	0	0.6152696	FALSE	0	PIK3AP1	0	0.97916667	other_gene
1036	3.30445753	0	0.30262153	1	2	6	FALSE	MAPK9	154.5	2	0	0	0.74394916	FALSE	0	MAPK9	0	0.61067194	other_gene
1042	3.30445753	0	0.30262153	1	2	6	FALSE	AKT1	154.5	2	0	0	0.74394916	FALSE	0	AKT1	0	0.61067194	other_gene
1044	3.30445753	0	0.30262153	1	2	6	FALSE	CISH	154.5	2	0	0	0.74394916	FALSE	0	CISH	0	0.61067194	other_gene
1135	3.79058032	0	0.26381185	1	2	7	FALSE	MAP2K6	229	2	0	0	0.68993552	FALSE	0	MAP2K6	0	0.98706897	other_gene
1269	4.61227923	0.00168209	0.21681255	0	2	7	FALSE	HAVCR2	2	2	0	0	0.59863564	FALSE	0	HAVCR2	20326	0.5	cox_gene
1281	4.13204373	0	0.24201099	1	2	7	FALSE	PLXNA1	34.5	2	0	0	0.65199514	FALSE	0	PLXNA1	0	0.78409091	other_gene
1440	3.99158957	0	0.25052676	1	2	7	FALSE	FCGR3B	38.5	2	0	0	0.66760116	FALSE	0	FCGR3B	0	0.55	other_gene
1442	4.24222035	4.68E-04	0.23572561	0	2	7	FALSE	CD48	11	2	0	0	0.63975329	FALSE	0	CD48	58318	0.5	cox_gene
1460	3.38940286	0	0.29503722	1	2	6	FALSE	MYO9B	141	2	0	0	0.73451079	FALSE	0	MYO9B	0	0.61572052	other_gene
2129	3.62994113	3.40E-04	0.27548656	0	2	6	FALSE	CLEC5A	85	2	0	0	0.70778432	FALSE	0	CLEC5A	9298	0.525	other_gene
2189	3.38940286	0	0.29503722	1	2	6	FALSE	MYO5A	141	2	0	0	0.73451079	FALSE	0	MYO5A	0	0.61572052	other_gene
2191	1	1	1	0	2	1	FALSE	KLRB1	1	2	0	0	1	FALSE	0	KLRB1	2	0	cox_gene
2217	3.62994113	3.40E-04	0.27548656	0	2	6	FALSE	SIGLEC14	85	2	0	0	0.70778432	FALSE	0	SIGLEC14	9298	0.525	other_gene
2221	4.13204373	0	0.24201099	1	2	7	FALSE	SEMA6D	34.5	2	0	0	0.65199514	FALSE	0	SEMA6D	0	0.78409091	other_gene
2252	5.08326325	0.00168209	0.19672402	0	2	8	FALSE	SLAMF6	2.5	2	0	0	0.54630408	FALSE	0	SLAMF6	108258	0.5	cox_gene
2258	3.30445753	0	0.30262153	1	2	6	FALSE	UGCG	154.5	2	0	0	0.74394916	FALSE	0	UGCG	0	0.61067194	other_gene
2263	3.30445753	0	0.30262153	1	2	6	FALSE	GAB2	154.5	2	0	0	0.74394916	FALSE	0	GAB2	0	0.61067194	other_gene
2273	3.30445753	0	0.30262153	1	2	6	FALSE	SMPD1	154.5	2	0	0	0.74394916	FALSE	0	SMPD1	0	0.61067194	other_gene
2279	3.30445753	0	0.30262153	1	2	6	FALSE	SGMS1	154.5	2	0	0	0.74394916	FALSE	0	SGMS1	0	0.61067194	other_gene
2302	3.30445753	0	0.30262153	1	2	6	FALSE	PRKCZ	154.5	2	0	0	0.74394916	FALSE	0	PRKCZ	0	0.61067194	other_gene
2306	3.30445753	0	0.30262153	1	2	6	FALSE	MAPK8	154.5	2	0	0	0.74394916	FALSE	0	MAPK8	0	0.61067194	other_gene
2319	3.30445753	0	0.30262153	1	2	6	FALSE	JAK2	154.5	2	0	0	0.74394916	FALSE	0	JAK2	0	0.61067194	other_gene
2353	3.30445753	0	0.30262153	1	2	6	FALSE	PTK2B	154.5	2	0	0	0.74394916	FALSE	0	PTK2B	0	0.61067194	other_gene
2362	3.2371741	0.00694986	0.30891141	0	2	6	FALSE	ACTN1	137.5	2	0	0	0.7514251	FALSE	0	ACTN1	263500	0.50555556	other_gene
2376	3.30445753	0	0.30262153	1	2	6	FALSE	IRS2	154.5	2	0	0	0.74394916	FALSE	0	IRS2	0	0.61067194	other_gene
2378	3.30445753	3.94E-04	0.30262153	0	2	6	FALSE	PTK2	126	2	0	0	0.74394916	FALSE	0	PTK2	257486	0.52083333	other_gene
2419	3.30445753	0	0.30262153	1	2	6	FALSE	IKZF3	154.5	2	0	0	0.74394916	FALSE	0	IKZF3	0	0.61067194	other_gene
2529	3.2371741	0.00694986	0.30891141	0	2	6	FALSE	PDGFB	137.5	2	0	0	0.7514251	FALSE	0	PDGFB	263500	0.50555556	other_gene
2631	3.30445753	0	0.30262153	1	2	6	FALSE	PRKCB	154.5	2	0	0	0.74394916	FALSE	0	PRKCB	0	0.61067194	other_gene
2675	3.61816653	0	0.27638308	1	2	6	FALSE	KIF15	185	2	0	0	0.70909261	FALSE	0	KIF15	0	1	other_gene
2695	3.30445753	0	0.30262153	1	2	6	FALSE	SOCS3	154.5	2	0	0	0.74394916	FALSE	0	SOCS3	0	0.61067194	other_gene
2718	3.61816653	0	0.27638308	1	2	6	FALSE	KIF23	185	2	0	0	0.70909261	FALSE	0	KIF23	0	1	other_gene
2771	3.61816653	0	0.27638308	1	2	6	FALSE	SEC23A	185	2	0	0	0.70909261	FALSE	0	SEC23A	0	1	other_gene
2779	3.61816653	0	0.27638308	1	2	6	FALSE	CTSF	185	2	0	0	0.70909261	FALSE	0	CTSF	0	1	other_gene
2782	3.38940286	0	0.29503722	1	2	6	FALSE	MYH2	141	2	0	0	0.73451079	FALSE	0	MYH2	0	0.61572052	other_gene
2785	3.61816653	0	0.27638308	1	2	6	FALSE	TRIM25	185	2	0	0	0.70909261	FALSE	0	TRIM25	0	1	other_gene
2832	3.61816653	0	0.27638308	1	2	6	FALSE	CENPE	185	2	0	0	0.70909261	FALSE	0	CENPE	0	1	other_gene
2862	4.49032801	1.65E-04	0.22270088	0	2	7	FALSE	RHOG	13	2	0	0	0.61218578	FALSE	0	RHOG	38316	0.52173913	other_gene
2874	3.39529016	0	0.29452564	1	2	6	FALSE	RAB5A	205.5	2	0	0	0.73385665	FALSE	0	RAB5A	0	0.91333333	other_gene
2884	3.30445753	0	0.30262153	1	2	6	FALSE	SOCS1	154.5	2	0	0	0.74394916	FALSE	0	SOCS1	0	0.61067194	other_gene
2892	3.61816653	0	0.27638308	1	2	6	FALSE	KIF2B	185	2	0	0	0.70909261	FALSE	0	KIF2B	0	1	other_gene
2897	3.30445753	3.94E-04	0.30262153	0	2	6	FALSE	VCL	126	2	0	0	0.74394916	FALSE	0	VCL	257486	0.52083333	other_gene
2932	3.61816653	0	0.27638308	1	2	6	FALSE	DCTN5	185	2	0	0	0.70909261	FALSE	0	DCTN5	0	1	other_gene
2935	4.46257359	0	0.22408594	1	2	7	FALSE	CD22	47	2	0	0	0.6152696	FALSE	0	CD22	0	0.97916667	other_gene
2943	3.39529016	0	0.29452564	1	2	6	FALSE	PACSIN2	205.5	2	0	0	0.73385665	FALSE	0	PACSIN2	0	0.91333333	other_gene
2946	3.61816653	0	0.27638308	1	2	6	FALSE	KIF5B	185	2	0	0	0.70909261	FALSE	0	KIF5B	0	1	other_gene
2960	4.64087468	1.38E-04	0.21547662	0	2	8	FALSE	RAC3	31	2	0	0	0.59545837	FALSE	0	RAC3	4100	0.52631579	other_gene
2975	3.61816653	0	0.27638308	1	2	6	FALSE	KIF22	185	2	0	0	0.70909261	FALSE	0	KIF22	0	1	other_gene
2978	3.61816653	0	0.27638308	1	2	6	FALSE	CTSC	185	2	0	0	0.70909261	FALSE	0	CTSC	0	1	other_gene
2984	3.38940286	0	0.29503722	1	2	6	FALSE	MYO1C	141	2	0	0	0.73451079	FALSE	0	MYO1C	0	0.61572052	other_gene
3004	3.61816653	0	0.27638308	1	2	6	FALSE	GBP7	185	2	0	0	0.70909261	FALSE	0	GBP7	0	1	other_gene
3012	3.61816653	0	0.27638308	1	2	6	FALSE	CTSH	185	2	0	0	0.70909261	FALSE	0	CTSH	0	1	other_gene
3015	3.61816653	0	0.27638308	1	2	6	FALSE	TRIM46	185	2	0	0	0.70909261	FALSE	0	TRIM46	0	1	other_gene
3022	3.90159798	8.77E-04	0.25630524	0	2	7	FALSE	CD53	64	2	0	0	0.67760022	FALSE	0	CD53	12902	0.5	other_gene
3024	4.62573591	1.96E-05	0.21618182	0	2	7	FALSE	LAPTM5	2	2	0	0	0.59714045	FALSE	0	LAPTM5	310	0.5	cox_gene
3037	3.30445753	0	0.30262153	1	2	6	FALSE	ITGA2B	154.5	2	0	0	0.74394916	FALSE	0	ITGA2B	0	0.61067194	other_gene
3065	3.38940286	0	0.29503722	1	2	6	FALSE	FCGR2A	141	2	0	0	0.73451079	FALSE	0	FCGR2A	0	0.61572052	other_gene
3071	3.39529016	0	0.29452564	1	2	6	FALSE	PIK3C2A	205.5	2	0	0	0.73385665	FALSE	0	PIK3C2A	0	0.91333333	other_gene
3101	3.82169891	0	0.26166373	1	2	6	FALSE	PRKAR2A	40	2	0	0	0.6864779	FALSE	0	PRKAR2A	0	0.60606061	other_gene
3112	3.39529016	0	0.29452564	1	2	6	FALSE	SYT1	205.5	2	0	0	0.73385665	FALSE	0	SYT1	0	0.91333333	other_gene
3173	3.61816653	0	0.27638308	1	2	6	FALSE	CD74	185	2	0	0	0.70909261	FALSE	0	CD74	0	1	other_gene
3176	3.30445753	0	0.30262153	1	2	6	FALSE	MAP2K1	154.5	2	0	0	0.74394916	FALSE	0	MAP2K1	0	0.61067194	other_gene
3188	1	1	1	0	2	1	FALSE	SFRP4	1	2	0	0	1	FALSE	0	SFRP4	2	0	cox_gene
3197	3.39529016	0	0.29452564	1	2	6	FALSE	VAMP3	205.5	2	0	0	0.73385665	FALSE	0	VAMP3	0	0.91333333	other_gene
3251	3.95121951	8.92E-04	0.25308642	0	2	7	FALSE	TIMP1	106	2	0	0	0.67208672	FALSE	0	TIMP1	36298	0.53030303	other_gene
3264	3.61816653	0	0.27638308	1	2	6	FALSE	ACTR1B	185	2	0	0	0.70909261	FALSE	0	ACTR1B	0	1	other_gene
3351	3.39529016	0	0.29452564	1	2	6	FALSE	FNBP1L	205.5	2	0	0	0.73385665	FALSE	0	FNBP1L	0	0.91333333	other_gene
3362	3.39529016	0	0.29452564	1	2	6	FALSE	WNT5A	205.5	2	0	0	0.73385665	FALSE	0	WNT5A	0	0.91333333	other_gene
3395	3.61816653	0	0.27638308	1	2	6	FALSE	IRF1	185	2	0	0	0.70909261	FALSE	0	IRF1	0	1	other_gene
3424	4.13204373	0	0.24201099	1	2	7	FALSE	TREM1	34.5	2	0	0	0.65199514	FALSE	0	TREM1	0	0.78409091	other_gene
3433	3.61816653	0	0.27638308	1	2	6	FALSE	KIF3C	185	2	0	0	0.70909261	FALSE	0	KIF3C	0	1	other_gene
3440	3.61816653	0	0.27638308	1	2	6	FALSE	CANX	185	2	0	0	0.70909261	FALSE	0	CANX	0	1	other_gene
3459	3.61816653	0	0.27638308	1	2	6	FALSE	TRIM8	185	2	0	0	0.70909261	FALSE	0	TRIM8	0	1	other_gene
3477	3.61816653	0	0.27638308	1	2	6	FALSE	DYNC1LI1	185	2	0	0	0.70909261	FALSE	0	DYNC1LI1	0	1	other_gene
3482	3.61816653	0	0.27638308	1	2	6	FALSE	DYNC1I1	185	2	0	0	0.70909261	FALSE	0	DYNC1I1	0	1	other_gene
3501	3.39529016	0	0.29452564	1	2	6	FALSE	DVL2	205.5	2	0	0	0.73385665	FALSE	0	DVL2	0	0.91333333	other_gene
3513	3.39529016	0	0.29452564	1	2	6	FALSE	SCARB2	205.5	2	0	0	0.73385665	FALSE	0	SCARB2	0	0.91333333	other_gene
3516	3.82169891	0	0.26166373	1	2	6	FALSE	PRKAR2B	40	2	0	0	0.6864779	FALSE	0	PRKAR2B	0	0.60606061	other_gene
3563	3.62573591	0.00462494	0.27580608	0	2	6	FALSE	HGF	83	2	0	0	0.70825157	FALSE	0	HGF	75448	0.5	other_gene
3589	3.61816653	0	0.27638308	1	2	6	FALSE	KIF18A	185	2	0	0	0.70909261	FALSE	0	KIF18A	0	1	other_gene
3592	3.61816653	0	0.27638308	1	2	6	FALSE	CAPZA1	185	2	0	0	0.70909261	FALSE	0	CAPZA1	0	1	other_gene
3619	3.61816653	0	0.27638308	1	2	6	FALSE	MID1	185	2	0	0	0.70909261	FALSE	0	MID1	0	1	other_gene
3637	3.61816653	0	0.27638308	1	2	6	FALSE	CAPZA3	185	2	0	0	0.70909261	FALSE	0	CAPZA3	0	1	other_gene
3644	3.61816653	0	0.27638308	1	2	6	FALSE	DCTN6	185	2	0	0	0.70909261	FALSE	0	DCTN6	0	1	other_gene
3647	3.30445753	3.94E-04	0.30262153	0	2	6	FALSE	NCK2	126	2	0	0	0.74394916	FALSE	0	NCK2	257486	0.52083333	other_gene
3650	3.61816653	0	0.27638308	1	2	6	FALSE	PML	185	2	0	0	0.70909261	FALSE	0	PML	0	1	other_gene
3686	4.12952061	8.22E-04	0.24215886	0	2	7	FALSE	SPI1	23	2	0	0	0.65227549	FALSE	0	SPI1	18452	0.5	other_gene
3696	3.30445753	0	0.30262153	1	2	6	FALSE	PRKCE	154.5	2	0	0	0.74394916	FALSE	0	PRKCE	0	0.61067194	other_gene
3807	3.38940286	0	0.29503722	1	2	6	FALSE	ELMO2	141	2	0	0	0.73451079	FALSE	0	ELMO2	0	0.61572052	other_gene
3814	3.61816653	0	0.27638308	1	2	6	FALSE	TRIM68	185	2	0	0	0.70909261	FALSE	0	TRIM68	0	1	other_gene
3817	3.39529016	0	0.29452564	1	2	6	FALSE	RPS27A	205.5	2	0	0	0.73385665	FALSE	0	RPS27A	0	0.91333333	other_gene
3880	3.39529016	0	0.29452564	1	2	6	FALSE	CFTR	205.5	2	0	0	0.73385665	FALSE	0	CFTR	0	0.91333333	other_gene
3900	3.61816653	0	0.27638308	1	2	6	FALSE	KLC4	185	2	0	0	0.70909261	FALSE	0	KLC4	0	1	other_gene
3906	3.61816653	0	0.27638308	1	2	6	FALSE	OAS3	185	2	0	0	0.70909261	FALSE	0	OAS3	0	1	other_gene
3919	3.61816653	0	0.27638308	1	2	6	FALSE	SEC24D	185	2	0	0	0.70909261	FALSE	0	SEC24D	0	1	other_gene
3962	3.61816653	0	0.27638308	1	2	6	FALSE	AP1M2	185	2	0	0	0.70909261	FALSE	0	AP1M2	0	1	other_gene
4019	3.61816653	0	0.27638308	1	2	6	FALSE	AP1S1	185	2	0	0	0.70909261	FALSE	0	AP1S1	0	1	other_gene
4090	3.61816653	0	0.27638308	1	2	6	FALSE	TRIM35	185	2	0	0	0.70909261	FALSE	0	TRIM35	0	1	other_gene
4154	3.61816653	0	0.27638308	1	2	6	FALSE	ICAM1	185	2	0	0	0.70909261	FALSE	0	ICAM1	0	1	other_gene
4211	3.61816653	0	0.27638308	1	2	6	FALSE	TRIM62	185	2	0	0	0.70909261	FALSE	0	TRIM62	0	1	other_gene
4226	3.39529016	0	0.29452564	1	2	6	FALSE	M6PR	205.5	2	0	0	0.73385665	FALSE	0	M6PR	0	0.91333333	other_gene
4244	3.39529016	0	0.29452564	1	2	6	FALSE	HIP1R	205.5	2	0	0	0.73385665	FALSE	0	HIP1R	0	0.91333333	other_gene
4251	3.38940286	0	0.29503722	1	2	6	FALSE	MYH9	141	2	0	0	0.73451079	FALSE	0	MYH9	0	0.61572052	other_gene
4260	3.61816653	0	0.27638308	1	2	6	FALSE	OSBPL1A	185	2	0	0	0.70909261	FALSE	0	OSBPL1A	0	1	other_gene
4264	3.14550042	0.003281	0.31791444	0	2	6	FALSE	ITGAV	167.5	2	0	0	0.76161106	FALSE	0	ITGAV	94414	0.50917431	other_gene
4269	3.61816653	0	0.27638308	1	2	6	FALSE	HLA-DOA	185	2	0	0	0.70909261	FALSE	0	HLA-DOA	0	1	other_gene
4272	3.61816653	0	0.27638308	1	2	6	FALSE	KIF11	185	2	0	0	0.70909261	FALSE	0	KIF11	0	1	other_gene
4282	5.06391926	9.16E-06	0.1974755	0	2	8	FALSE	CD244	3	2	0	0	0.54845342	FALSE	0	CD244	34	0.5	other_gene
4292	4.22876367	0	0.23647574	1	2	7	FALSE	CD7	12.5	2	0	0	0.64124848	FALSE	0	CD7	0	0.54347826	other_gene
4319	3.61816653	0	0.27638308	1	2	6	FALSE	TRIM45	185	2	0	0	0.70909261	FALSE	0	TRIM45	0	1	other_gene
4361	3.39529016	0	0.29452564	1	2	6	FALSE	VAMP4	205.5	2	0	0	0.73385665	FALSE	0	VAMP4	0	0.91333333	other_gene
4387	4.03364172	8.15E-04	0.24791493	0	2	7	FALSE	APOC3	76.5	2	0	0	0.6629287	FALSE	0	APOC3	67020	0.50671141	other_gene
4410	3.61816653	0	0.27638308	1	2	6	FALSE	OASL	185	2	0	0	0.70909261	FALSE	0	OASL	0	1	other_gene
4444	3.61816653	0	0.27638308	1	2	6	FALSE	RAB7A	185	2	0	0	0.70909261	FALSE	0	RAB7A	0	1	other_gene
4484	3.61816653	0	0.27638308	1	2	6	FALSE	DYNC1LI2	185	2	0	0	0.70909261	FALSE	0	DYNC1LI2	0	1	other_gene
4559	3.61816653	0	0.27638308	1	2	6	FALSE	MT2A	185	2	0	0	0.70909261	FALSE	0	MT2A	0	1	other_gene
4601	3.79058032	0	0.26381185	1	2	7	FALSE	MAP2K3	229	2	0	0	0.68993552	FALSE	0	MAP2K3	0	0.98706897	other_gene
4623	3.30445753	0	0.30262153	1	2	6	FALSE	DOK2	154.5	2	0	0	0.74394916	FALSE	0	DOK2	0	0.61067194	other_gene
4626	3.30445753	0	0.30262153	1	2	6	FALSE	PIK3R3	154.5	2	0	0	0.74394916	FALSE	0	PIK3R3	0	0.61067194	other_gene
4649	3.30445753	0	0.30262153	1	2	6	FALSE	IRS1	154.5	2	0	0	0.74394916	FALSE	0	IRS1	0	0.61067194	other_gene
4670	3.30445753	0	0.30262153	1	2	6	FALSE	MAP2K2	154.5	2	0	0	0.74394916	FALSE	0	MAP2K2	0	0.61067194	other_gene
4722	3.5803196	1.26E-04	0.27930467	0	2	6	FALSE	CRKL	60	2	0	0	0.71329782	FALSE	0	CRKL	430	0.5042735	other_gene
4739	3.39529016	0	0.29452564	1	2	6	FALSE	VAMP7	205.5	2	0	0	0.73385665	FALSE	0	VAMP7	0	0.91333333	other_gene
4742	3.61816653	0	0.27638308	1	2	6	FALSE	CTSD	185	2	0	0	0.70909261	FALSE	0	CTSD	0	1	other_gene
4769	3.61816653	0	0.27638308	1	2	6	FALSE	RILP	185	2	0	0	0.70909261	FALSE	0	RILP	0	1	other_gene
4775	3.61816653	0	0.27638308	1	2	6	FALSE	TRIM21	185	2	0	0	0.70909261	FALSE	0	TRIM21	0	1	other_gene
4783	3.61816653	0	0.27638308	1	2	6	FALSE	IRF8	185	2	0	0	0.70909261	FALSE	0	IRF8	0	1	other_gene
4798	3.61816653	0	0.27638308	1	2	6	FALSE	DCTN3	185	2	0	0	0.70909261	FALSE	0	DCTN3	0	1	other_gene
4829	3.61816653	0	0.27638308	1	2	6	FALSE	ACTR10	185	2	0	0	0.70909261	FALSE	0	ACTR10	0	1	other_gene
75	4.19512195	0	0.23837209	0	1	7	FALSE	CD34	7	1	0	0	0.64498645	FALSE	0	CD34	0	0	other_gene
85	4.90748528	0	0.20377035	0	1	7	FALSE	SELP	6	1	0	0	0.56583497	FALSE	0	SELP	0	0	other_gene
87	4.90748528	0	0.20377035	0	1	7	FALSE	ESAM	6	1	0	0	0.56583497	FALSE	0	ESAM	0	0	other_gene
91	4.90748528	0	0.20377035	0	1	7	FALSE	SELE	6	1	0	0	0.56583497	FALSE	0	SELE	0	0	other_gene
405	5.01850294	0	0.19926261	0	1	8	FALSE	RASAL1	16	1	0	0	0.55349967	FALSE	0	RASAL1	0	0	other_gene
407	5.01850294	0	0.19926261	0	1	8	FALSE	SYNGAP1	16	1	0	0	0.55349967	FALSE	0	SYNGAP1	0	0	other_gene
409	5.01850294	0	0.19926261	0	1	8	FALSE	SPRED3	16	1	0	0	0.55349967	FALSE	0	SPRED3	0	0	other_gene
411	5.01850294	0	0.19926261	0	1	8	FALSE	NF1	16	1	0	0	0.55349967	FALSE	0	NF1	0	0	other_gene
417	5.01850294	0	0.19926261	0	1	8	FALSE	RASAL2	16	1	0	0	0.55349967	FALSE	0	RASAL2	0	0	other_gene
419	5.01850294	0	0.19926261	0	1	8	FALSE	SPRED2	16	1	0	0	0.55349967	FALSE	0	SPRED2	0	0	other_gene
422	5.46930193	0	0.18283869	0	1	9	FALSE	CFB	2	1	0	0	0.5034109	FALSE	0	CFB	0	0	other_gene
425	4.04205214	0	0.24739908	0	1	7	FALSE	DMP1	146	1	0	0	0.66199421	FALSE	0	DMP1	0	0	other_gene
427	4.04205214	0	0.24739908	0	1	7	FALSE	ABCA1	146	1	0	0	0.66199421	FALSE	0	ABCA1	0	0	other_gene
429	4.04205214	0	0.24739908	0	1	7	FALSE	APOC2	146	1	0	0	0.66199421	FALSE	0	APOC2	0	0	other_gene
431	4.04205214	0	0.24739908	0	1	7	FALSE	SDC3	146	1	0	0	0.66199421	FALSE	0	SDC3	0	0	other_gene
433	4.04205214	0	0.24739908	0	1	7	FALSE	FAM20A	146	1	0	0	0.66199421	FALSE	0	FAM20A	0	0	other_gene
437	4.04205214	0	0.24739908	0	1	7	FALSE	LPL	146	1	0	0	0.66199421	FALSE	0	LPL	0	0	other_gene
445	4.04205214	0	0.24739908	0	1	7	FALSE	IGFBP1	146	1	0	0	0.66199421	FALSE	0	IGFBP1	0	0	other_gene
447	4.04205214	0	0.24739908	0	1	7	FALSE	SPP1	146	1	0	0	0.66199421	FALSE	0	SPP1	0	0	other_gene
449	4.04205214	0	0.24739908	0	1	7	FALSE	MATN3	146	1	0	0	0.66199421	FALSE	0	MATN3	0	0	other_gene
451	4.04205214	0	0.24739908	0	1	7	FALSE	APLP2	146	1	0	0	0.66199421	FALSE	0	APLP2	0	0	other_gene
453	4.04205214	0	0.24739908	0	1	7	FALSE	SDC2	146	1	0	0	0.66199421	FALSE	0	SDC2	0	0	other_gene
455	4.04205214	0	0.24739908	0	1	7	FALSE	TFAP2A	146	1	0	0	0.66199421	FALSE	0	TFAP2A	0	0	other_gene
459	4.04205214	0	0.24739908	0	1	7	FALSE	GPC4	146	1	0	0	0.66199421	FALSE	0	GPC4	0	0	other_gene
461	4.04205214	0	0.24739908	0	1	7	FALSE	VLDLR	146	1	0	0	0.66199421	FALSE	0	VLDLR	0	0	other_gene
463	4.04205214	0	0.24739908	0	1	7	FALSE	HSPG2	146	1	0	0	0.66199421	FALSE	0	HSPG2	0	0	other_gene
465	4.04205214	0	0.24739908	0	1	7	FALSE	APOL1	146	1	0	0	0.66199421	FALSE	0	APOL1	0	0	other_gene
467	4.04205214	0	0.24739908	0	1	7	FALSE	CDH2	146	1	0	0	0.66199421	FALSE	0	CDH2	0	0	other_gene
469	4.04205214	0	0.24739908	0	1	7	FALSE	SORL1	146	1	0	0	0.66199421	FALSE	0	SORL1	0	0	other_gene
471	4.04205214	0	0.24739908	0	1	7	FALSE	PNPLA2	146	1	0	0	0.66199421	FALSE	0	PNPLA2	0	0	other_gene
473	4.04205214	0	0.24739908	0	1	7	FALSE	APOA2	146	1	0	0	0.66199421	FALSE	0	APOA2	0	0	other_gene
475	4.04205214	0	0.24739908	0	1	7	FALSE	LIPC	146	1	0	0	0.66199421	FALSE	0	LIPC	0	0	other_gene
477	4.04205214	0	0.24739908	0	1	7	FALSE	AMELX	146	1	0	0	0.66199421	FALSE	0	AMELX	0	0	other_gene
479	4.04205214	0	0.24739908	0	1	7	FALSE	NOTUM	146	1	0	0	0.66199421	FALSE	0	NOTUM	0	0	other_gene
481	4.04205214	0	0.24739908	0	1	7	FALSE	LRP8	146	1	0	0	0.66199421	FALSE	0	LRP8	0	0	other_gene
483	4.04205214	0	0.24739908	0	1	7	FALSE	ITIH2	146	1	0	0	0.66199421	FALSE	0	ITIH2	0	0	other_gene
485	4.04205214	0	0.24739908	0	1	7	FALSE	PRSS23	146	1	0	0	0.66199421	FALSE	0	PRSS23	0	0	other_gene
489	4.04205214	0	0.24739908	0	1	7	FALSE	BMP15	146	1	0	0	0.66199421	FALSE	0	BMP15	0	0	other_gene
491	4.04205214	0	0.24739908	0	1	7	FALSE	MAPT	146	1	0	0	0.66199421	FALSE	0	MAPT	0	0	other_gene
493	4.04205214	0	0.24739908	0	1	7	FALSE	PCSK9	146	1	0	0	0.66199421	FALSE	0	PCSK9	0	0	other_gene
497	4.04205214	0	0.24739908	0	1	7	FALSE	IGFBP4	146	1	0	0	0.66199421	FALSE	0	IGFBP4	0	0	other_gene
499	4.04205214	0	0.24739908	0	1	7	FALSE	LRP10	146	1	0	0	0.66199421	FALSE	0	LRP10	0	0	other_gene
501	4.04205214	0	0.24739908	0	1	7	FALSE	GOLM1	146	1	0	0	0.66199421	FALSE	0	GOLM1	0	0	other_gene
508	4.04205214	0	0.24739908	0	1	7	FALSE	AMBN	146	1	0	0	0.66199421	FALSE	0	AMBN	0	0	other_gene
510	4.04205214	0	0.24739908	0	1	7	FALSE	IGFBP7	146	1	0	0	0.66199421	FALSE	0	IGFBP7	0	0	other_gene
512	4.04205214	0	0.24739908	0	1	7	FALSE	CALU	146	1	0	0	0.66199421	FALSE	0	CALU	0	0	other_gene
515	4.04205214	0	0.24739908	0	1	7	FALSE	FBN1	146	1	0	0	0.66199421	FALSE	0	FBN1	0	0	other_gene
517	4.04205214	0	0.24739908	0	1	7	FALSE	CP	146	1	0	0	0.66199421	FALSE	0	CP	0	0	other_gene
519	4.04205214	0	0.24739908	0	1	7	FALSE	SHISA5	146	1	0	0	0.66199421	FALSE	0	SHISA5	0	0	other_gene
521	4.04205214	0	0.24739908	0	1	7	FALSE	DNAJC3	146	1	0	0	0.66199421	FALSE	0	DNAJC3	0	0	other_gene
523	4.04205214	0	0.24739908	0	1	7	FALSE	MEPE	146	1	0	0	0.66199421	FALSE	0	MEPE	0	0	other_gene
527	4.04205214	0	0.24739908	0	1	7	FALSE	CHGB	146	1	0	0	0.66199421	FALSE	0	CHGB	0	0	other_gene
531	4.04205214	0	0.24739908	0	1	7	FALSE	C4A	146	1	0	0	0.66199421	FALSE	0	C4A	0	0	other_gene
535	4.04205214	0	0.24739908	0	1	7	FALSE	VCAN	146	1	0	0	0.66199421	FALSE	0	VCAN	0	0	other_gene
539	4.04205214	0	0.24739908	0	1	7	FALSE	MXRA8	146	1	0	0	0.66199421	FALSE	0	MXRA8	0	0	other_gene
541	4.04205214	0	0.24739908	0	1	7	FALSE	P4HB	146	1	0	0	0.66199421	FALSE	0	P4HB	0	0	other_gene
543	4.04205214	0	0.24739908	0	1	7	FALSE	MSR1	146	1	0	0	0.66199421	FALSE	0	MSR1	0	0	other_gene
545	4.04205214	0	0.24739908	0	1	7	FALSE	FAM20C	146	1	0	0	0.66199421	FALSE	0	FAM20C	0	0	other_gene
547	4.04205214	0	0.24739908	0	1	7	FALSE	LAMC1	146	1	0	0	0.66199421	FALSE	0	LAMC1	0	0	other_gene
549	4.04205214	0	0.24739908	0	1	7	FALSE	GPIHBP1	146	1	0	0	0.66199421	FALSE	0	GPIHBP1	0	0	other_gene
551	4.04205214	0	0.24739908	0	1	7	FALSE	MEN1	146	1	0	0	0.66199421	FALSE	0	MEN1	0	0	other_gene
553	4.04205214	0	0.24739908	0	1	7	FALSE	AMTN	146	1	0	0	0.66199421	FALSE	0	AMTN	0	0	other_gene
555	4.04205214	0	0.24739908	0	1	7	FALSE	LRP12	146	1	0	0	0.66199421	FALSE	0	LRP12	0	0	other_gene
557	4.04205214	0	0.24739908	0	1	7	FALSE	HP	146	1	0	0	0.66199421	FALSE	0	HP	0	0	other_gene
559	4.04205214	0	0.24739908	0	1	7	FALSE	MSLN	146	1	0	0	0.66199421	FALSE	0	MSLN	0	0	other_gene
561	4.04205214	0	0.24739908	0	1	7	FALSE	SPARCL1	146	1	0	0	0.66199421	FALSE	0	SPARCL1	0	0	other_gene
563	4.04205214	0	0.24739908	0	1	7	FALSE	TNC	146	1	0	0	0.66199421	FALSE	0	TNC	0	0	other_gene
565	4.04205214	0	0.24739908	0	1	7	FALSE	NUCB1	146	1	0	0	0.66199421	FALSE	0	NUCB1	0	0	other_gene
567	4.04205214	0	0.24739908	0	1	7	FALSE	HRC	146	1	0	0	0.66199421	FALSE	0	HRC	0	0	other_gene
571	4.04205214	0	0.24739908	0	1	7	FALSE	ENAM	146	1	0	0	0.66199421	FALSE	0	ENAM	0	0	other_gene
573	4.04205214	0	0.24739908	0	1	7	FALSE	PLTP	146	1	0	0	0.66199421	FALSE	0	PLTP	0	0	other_gene
575	4.04205214	0	0.24739908	0	1	7	FALSE	FSTL1	146	1	0	0	0.66199421	FALSE	0	FSTL1	0	0	other_gene
577	4.04205214	0	0.24739908	0	1	7	FALSE	SERPINA10	146	1	0	0	0.66199421	FALSE	0	SERPINA10	0	0	other_gene
579	4.04205214	0	0.24739908	0	1	7	FALSE	AFP	146	1	0	0	0.66199421	FALSE	0	AFP	0	0	other_gene
581	4.04205214	0	0.24739908	0	1	7	FALSE	LAMB2	146	1	0	0	0.66199421	FALSE	0	LAMB2	0	0	other_gene
585	4.04205214	0	0.24739908	0	1	7	FALSE	LCAT	146	1	0	0	0.66199421	FALSE	0	LCAT	0	0	other_gene
587	4.04205214	0	0.24739908	0	1	7	FALSE	CALR	146	1	0	0	0.66199421	FALSE	0	CALR	0	0	other_gene
589	4.04205214	0	0.24739908	0	1	7	FALSE	GPC5	146	1	0	0	0.66199421	FALSE	0	GPC5	0	0	other_gene
591	4.04205214	0	0.24739908	0	1	7	FALSE	APOA5	146	1	0	0	0.66199421	FALSE	0	APOA5	0	0	other_gene
593	4.04205214	0	0.24739908	0	1	7	FALSE	CHRDL1	146	1	0	0	0.66199421	FALSE	0	CHRDL1	0	0	other_gene
595	4.04205214	0	0.24739908	0	1	7	FALSE	PRKCSH	146	1	0	0	0.66199421	FALSE	0	PRKCSH	0	0	other_gene
597	4.04205214	0	0.24739908	0	1	7	FALSE	STC2	146	1	0	0	0.66199421	FALSE	0	STC2	0	0	other_gene
599	4.04205214	0	0.24739908	0	1	7	FALSE	DEK	146	1	0	0	0.66199421	FALSE	0	DEK	0	0	other_gene
601	4.04205214	0	0.24739908	0	1	7	FALSE	APOC1	146	1	0	0	0.66199421	FALSE	0	APOC1	0	0	other_gene
605	4.04205214	0	0.24739908	0	1	7	FALSE	MFGE8	146	1	0	0	0.66199421	FALSE	0	MFGE8	0	0	other_gene
607	4.04205214	0	0.24739908	0	1	7	FALSE	SERPINC1	146	1	0	0	0.66199421	FALSE	0	SERPINC1	0	0	other_gene
611	4.04205214	0	0.24739908	0	1	7	FALSE	MIA3	146	1	0	0	0.66199421	FALSE	0	MIA3	0	0	other_gene
613	4.04205214	0	0.24739908	0	1	7	FALSE	GPC6	146	1	0	0	0.66199421	FALSE	0	GPC6	0	0	other_gene
615	4.04205214	0	0.24739908	0	1	7	FALSE	CST3	146	1	0	0	0.66199421	FALSE	0	CST3	0	0	other_gene
619	4.04205214	0	0.24739908	0	1	7	FALSE	MGAT4A	146	1	0	0	0.66199421	FALSE	0	MGAT4A	0	0	other_gene
622	4.04205214	0	0.24739908	0	1	7	FALSE	AGRN	146	1	0	0	0.66199421	FALSE	0	AGRN	0	0	other_gene
624	4.04205214	0	0.24739908	0	1	7	FALSE	GPC3	146	1	0	0	0.66199421	FALSE	0	GPC3	0	0	other_gene
626	4.04205214	0	0.24739908	0	1	7	FALSE	LTBP1	146	1	0	0	0.66199421	FALSE	0	LTBP1	0	0	other_gene
632	4.04205214	0	0.24739908	0	1	7	FALSE	SCG2	146	1	0	0	0.66199421	FALSE	0	SCG2	0	0	other_gene
634	4.04205214	0	0.24739908	0	1	7	FALSE	KTN1	146	1	0	0	0.66199421	FALSE	0	KTN1	0	0	other_gene
636	4.04205214	0	0.24739908	0	1	7	FALSE	IGFBP3	146	1	0	0	0.66199421	FALSE	0	IGFBP3	0	0	other_gene
638	4.04205214	0	0.24739908	0	1	7	FALSE	MFI2	146	1	0	0	0.66199421	FALSE	0	MFI2	0	0	other_gene
640	4.04205214	0	0.24739908	0	1	7	FALSE	APOA4	146	1	0	0	0.66199421	FALSE	0	APOA4	0	0	other_gene
642	4.04205214	0	0.24739908	0	1	7	FALSE	CSF1	146	1	0	0	0.66199421	FALSE	0	CSF1	0	0	other_gene
644	4.04205214	0	0.24739908	0	1	7	FALSE	GPC2	146	1	0	0	0.66199421	FALSE	0	GPC2	0	0	other_gene
646	4.04205214	0	0.24739908	0	1	7	FALSE	MBTPS1	146	1	0	0	0.66199421	FALSE	0	MBTPS1	0	0	other_gene
648	4.04205214	0	0.24739908	0	1	7	FALSE	PDIA6	146	1	0	0	0.66199421	FALSE	0	PDIA6	0	0	other_gene
651	4.04205214	0	0.24739908	0	1	7	FALSE	HSP90B1	146	1	0	0	0.66199421	FALSE	0	HSP90B1	0	0	other_gene
653	4.04205214	0	0.24739908	0	1	7	FALSE	CYR61	146	1	0	0	0.66199421	FALSE	0	CYR61	0	0	other_gene
657	4.04205214	0	0.24739908	0	1	7	FALSE	VWA1	146	1	0	0	0.66199421	FALSE	0	VWA1	0	0	other_gene
660	4.7628259	0	0.20995939	0	1	7	FALSE	IL22RA1	12	1	0	0	0.58190823	FALSE	0	IL22RA1	0	0	other_gene
662	4.7628259	0	0.20995939	0	1	7	FALSE	IL10RB	12	1	0	0	0.58190823	FALSE	0	IL10RB	0	0	other_gene
670	4.7628259	0	0.20995939	0	1	7	FALSE	IL22	12	1	0	0	0.58190823	FALSE	0	IL22	0	0	other_gene
689	1	0	1	0	1	1	FALSE	AIF1	1	1	0	0	1	FALSE	0	AIF1	0	0	cox_gene
690	1	0	1	0	1	1	FALSE	GFAP	1	1	0	0	1	FALSE	0	GFAP	0	0	other_gene
894	1.93333333	0	0.51724138	0	1	2	FALSE	MUC21	15	1	0	0	0.53333333	FALSE	0	MUC21	0	0	other_gene
896	1.93333333	0	0.51724138	0	1	2	FALSE	MUC12	15	1	0	0	0.53333333	FALSE	0	MUC12	0	0	other_gene
898	1.93333333	0	0.51724138	0	1	2	FALSE	MUC6	15	1	0	0	0.53333333	FALSE	0	MUC6	0	0	other_gene
900	1.93333333	0	0.51724138	0	1	2	FALSE	MUC5B	15	1	0	0	0.53333333	FALSE	0	MUC5B	0	0	other_gene
902	1.93333333	0	0.51724138	0	1	2	FALSE	MUC3A	15	1	0	0	0.53333333	FALSE	0	MUC3A	0	0	other_gene
904	1.93333333	0	0.51724138	0	1	2	FALSE	MUC17	15	1	0	0	0.53333333	FALSE	0	MUC17	0	0	other_gene
906	1.93333333	0	0.51724138	0	1	2	FALSE	MUCL1	15	1	0	0	0.53333333	FALSE	0	MUCL1	0	0	other_gene
908	1.93333333	0	0.51724138	0	1	2	FALSE	MUC15	15	1	0	0	0.53333333	FALSE	0	MUC15	0	0	other_gene
910	1.93333333	0	0.51724138	0	1	2	FALSE	MUC1	15	1	0	0	0.53333333	FALSE	0	MUC1	0	0	other_gene
912	1.93333333	0	0.51724138	0	1	2	FALSE	MUC20	15	1	0	0	0.53333333	FALSE	0	MUC20	0	0	other_gene
914	1.93333333	0	0.51724138	0	1	2	FALSE	MUC5AC	15	1	0	0	0.53333333	FALSE	0	MUC5AC	0	0	other_gene
916	1.93333333	0	0.51724138	0	1	2	FALSE	MUC4	15	1	0	0	0.53333333	FALSE	0	MUC4	0	0	other_gene
918	1.93333333	0	0.51724138	0	1	2	FALSE	MUC7	15	1	0	0	0.53333333	FALSE	0	MUC7	0	0	other_gene
920	1.93333333	0	0.51724138	0	1	2	FALSE	MUC16	15	1	0	0	0.53333333	FALSE	0	MUC16	0	0	other_gene
922	1.93333333	0	0.51724138	0	1	2	FALSE	MUC13	15	1	0	0	0.53333333	FALSE	0	MUC13	0	0	other_gene
1025	1.85714286	0	0.53846154	0	1	2	FALSE	8-Sep	7	1	0	0	0.57142857	FALSE	0	8-Sep	0	0	other_gene
1027	1.85714286	0	0.53846154	0	1	2	FALSE	9-Sep	7	1	0	0	0.57142857	FALSE	0	9-Sep	0	0	other_gene
1029	1.85714286	0	0.53846154	0	1	2	FALSE	3-Sep	7	1	0	0	0.57142857	FALSE	0	3-Sep	0	0	other_gene
1031	1.85714286	0	0.53846154	0	1	2	FALSE	10-Sep	7	1	0	0	0.57142857	FALSE	0	10-Sep	0	0	other_gene
1033	1.85714286	0	0.53846154	0	1	2	FALSE	6-Sep	7	1	0	0	0.57142857	FALSE	0	6-Sep	0	0	other_gene
1038	3.74095879	0	0.26731115	0	1	6	FALSE	IL5RA	100	1	0	0	0.69544902	FALSE	0	IL5RA	0	0	other_gene
1040	3.74095879	0	0.26731115	0	1	6	FALSE	CSF2RA	100	1	0	0	0.69544902	FALSE	0	CSF2RA	0	0	other_gene
1262	5.13624895	0	0.19469461	0	1	7	FALSE	PLA2G1B	7	1	0	0	0.54041678	FALSE	0	PLA2G1B	0	0	other_gene
1264	5.13624895	0	0.19469461	0	1	7	FALSE	PAFAH1B1	7	1	0	0	0.54041678	FALSE	0	PAFAH1B1	0	0	other_gene
1267	5.13624895	0	0.19469461	0	1	7	FALSE	LPCAT1	7	1	0	0	0.54041678	FALSE	0	LPCAT1	0	0	other_gene
1270	5.61143818	0	0.17820743	0	1	8	FALSE	LGALS9	2	1	0	0	0.48761798	FALSE	0	LGALS9	0	0	other_gene
1288	5.10344828	0	0.19594595	0	1	8	FALSE	PIGR	7	1	0	0	0.5440613	FALSE	0	PIGR	0	0	other_gene
1291	5.10344828	0	0.19594595	0	1	8	FALSE	AMBP	7	1	0	0	0.5440613	FALSE	0	AMBP	0	0	other_gene
1294	5.10344828	0	0.19594595	0	1	8	FALSE	FCAMR	7	1	0	0	0.5440613	FALSE	0	FCAMR	0	0	other_gene
1296	5.10344828	0	0.19594595	0	1	8	FALSE	UTP3	7	1	0	0	0.5440613	FALSE	0	UTP3	0	0	other_gene
1389	4.70227082	0	0.21266321	0	1	8	FALSE	WIPF1	43	1	0	0	0.58863658	FALSE	0	WIPF1	0	0	other_gene
1405	4.70227082	0	0.21266321	0	1	8	FALSE	ACTG1	43	1	0	0	0.58863658	FALSE	0	ACTG1	0	0	other_gene
1408	5.28931876	0	0.18906026	0	1	8	FALSE	KSR1	5	1	0	0	0.52340903	FALSE	0	KSR1	0	0	other_gene
1432	1	0	1	0	1	1	FALSE	ETV7	1	1	0	0	1	FALSE	0	ETV7	0	0	cox_gene
1433	1	0	1	0	1	1	FALSE	ETV6	1	1	0	0	1	FALSE	0	ETV6	0	0	other_gene
1435	1	0	1	0	1	1	FALSE	IGSF6	1	1	0	0	1	FALSE	0	IGSF6	0	0	cox_gene
1436	1	0	1	0	1	1	FALSE	METTL9	1	1	0	0	1	FALSE	0	METTL9	0	0	other_gene
1448	4.25063078	0	0.2352592	0	1	7	FALSE	CD58	20	1	0	0	0.6388188	FALSE	0	CD58	0	0	other_gene
1516	4.5567704	0	0.21945367	0	1	7	FALSE	NGF	7	1	0	0	0.60480329	FALSE	0	NGF	0	0	other_gene
1518	4.5567704	0	0.21945367	0	1	7	FALSE	NTRK1	7	1	0	0	0.60480329	FALSE	0	NTRK1	0	0	other_gene
2082	3.90496215	0	0.25608443	0	1	7	FALSE	TMBIM1	126	1	0	0	0.67722643	FALSE	0	TMBIM1	0	0	other_gene
2084	3.90496215	0	0.25608443	0	1	7	FALSE	LAMTOR3	126	1	0	0	0.67722643	FALSE	0	LAMTOR3	0	0	other_gene
2086	3.90496215	0	0.25608443	0	1	7	FALSE	ATP11A	126	1	0	0	0.67722643	FALSE	0	ATP11A	0	0	other_gene
2088	3.90496215	0	0.25608443	0	1	7	FALSE	LAIR1	126	1	0	0	0.67722643	FALSE	0	LAIR1	0	0	other_gene
2092	3.90496215	0	0.25608443	0	1	7	FALSE	ALDH3B1	126	1	0	0	0.67722643	FALSE	0	ALDH3B1	0	0	other_gene
2094	3.90496215	0	0.25608443	0	1	7	FALSE	DGAT1	126	1	0	0	0.67722643	FALSE	0	DGAT1	0	0	other_gene
2096	3.90496215	0	0.25608443	0	1	7	FALSE	MGAM	126	1	0	0	0.67722643	FALSE	0	MGAM	0	0	other_gene
2099	3.90496215	0	0.25608443	0	1	7	FALSE	MOSPD2	126	1	0	0	0.67722643	FALSE	0	MOSPD2	0	0	other_gene
2101	3.90496215	0	0.25608443	0	1	7	FALSE	NOXO1	126	1	0	0	0.67722643	FALSE	0	NOXO1	0	0	other_gene
2104	3.90496215	0	0.25608443	0	1	7	FALSE	TMC6	126	1	0	0	0.67722643	FALSE	0	TMC6	0	0	other_gene
2107	3.90496215	0	0.25608443	0	1	7	FALSE	ANO6	126	1	0	0	0.67722643	FALSE	0	ANO6	0	0	other_gene
2109	3.90496215	0	0.25608443	0	1	7	FALSE	CLEC4C	126	1	0	0	0.67722643	FALSE	0	CLEC4C	0	0	other_gene
2111	3.90496215	0	0.25608443	0	1	7	FALSE	HGSNAT	126	1	0	0	0.67722643	FALSE	0	HGSNAT	0	0	other_gene
2113	3.90496215	0	0.25608443	0	1	7	FALSE	TSPAN14	126	1	0	0	0.67722643	FALSE	0	TSPAN14	0	0	other_gene
2115	3.90496215	0	0.25608443	0	1	7	FALSE	SERPINB6	126	1	0	0	0.67722643	FALSE	0	SERPINB6	0	0	other_gene
2117	3.90496215	0	0.25608443	0	1	7	FALSE	SCAMP1	126	1	0	0	0.67722643	FALSE	0	SCAMP1	0	0	other_gene
2119	3.90496215	0	0.25608443	0	1	7	FALSE	ORMDL3	126	1	0	0	0.67722643	FALSE	0	ORMDL3	0	0	other_gene
2121	3.90496215	0	0.25608443	0	1	7	FALSE	GPR84	126	1	0	0	0.67722643	FALSE	0	GPR84	0	0	other_gene
2123	3.90496215	0	0.25608443	0	1	7	FALSE	CD59	126	1	0	0	0.67722643	FALSE	0	CD59	0	0	other_gene
2125	3.90496215	0	0.25608443	0	1	7	FALSE	TOM1	126	1	0	0	0.67722643	FALSE	0	TOM1	0	0	other_gene
2127	3.90496215	0	0.25608443	0	1	7	FALSE	NCF4	126	1	0	0	0.67722643	FALSE	0	NCF4	0	0	other_gene
2131	3.90496215	0	0.25608443	0	1	7	FALSE	RAB44	126	1	0	0	0.67722643	FALSE	0	RAB44	0	0	other_gene
2138	3.90496215	0	0.25608443	0	1	7	FALSE	HMOX2	126	1	0	0	0.67722643	FALSE	0	HMOX2	0	0	other_gene
2140	3.90496215	0	0.25608443	0	1	7	FALSE	CD36	126	1	0	0	0.67722643	FALSE	0	CD36	0	0	other_gene
2142	3.90496215	0	0.25608443	0	1	7	FALSE	TARM1	126	1	0	0	0.67722643	FALSE	0	TARM1	0	0	other_gene
2144	3.90496215	0	0.25608443	0	1	7	FALSE	ITGAX	126	1	0	0	0.67722643	FALSE	0	ITGAX	0	0	other_gene
2146	3.90496215	0	0.25608443	0	1	7	FALSE	ATP8A1	126	1	0	0	0.67722643	FALSE	0	ATP8A1	0	0	other_gene
2148	3.90496215	0	0.25608443	0	1	7	FALSE	ADAM8	126	1	0	0	0.67722643	FALSE	0	ADAM8	0	0	other_gene
2150	3.90496215	0	0.25608443	0	1	7	FALSE	NBEAL2	126	1	0	0	0.67722643	FALSE	0	NBEAL2	0	0	other_gene
2152	3.90496215	0	0.25608443	0	1	7	FALSE	CD177	126	1	0	0	0.67722643	FALSE	0	CD177	0	0	other_gene
2154	3.90496215	0	0.25608443	0	1	7	FALSE	RAB37	126	1	0	0	0.67722643	FALSE	0	RAB37	0	0	other_gene
2156	3.90496215	0	0.25608443	0	1	7	FALSE	TRPM2	126	1	0	0	0.67722643	FALSE	0	TRPM2	0	0	other_gene
2192	1.5	0	0.66666667	0	1	2	FALSE	CLEC2A	2	1	0	0	0.75	FALSE	0	CLEC2A	0	0	other_gene
2194	1.5	0	0.66666667	0	1	2	FALSE	CLEC2D	2	1	0	0	0.75	FALSE	0	CLEC2D	0	0	other_gene
2197	4.13288478	0	0.24196174	0	1	7	FALSE	CD300E	44	1	0	0	0.65190169	FALSE	0	CD300E	0	0	other_gene
2199	4.13288478	0	0.24196174	0	1	7	FALSE	NCR2	44	1	0	0	0.65190169	FALSE	0	NCR2	0	0	other_gene
2231	4.13288478	0	0.24196174	0	1	7	FALSE	SIRPB1	44	1	0	0	0.65190169	FALSE	0	SIRPB1	0	0	other_gene
2234	4.13288478	0	0.24196174	0	1	7	FALSE	SIRPG	44	1	0	0	0.65190169	FALSE	0	SIRPG	0	0	other_gene
2236	4.13288478	0	0.24196174	0	1	7	FALSE	SIGLEC15	44	1	0	0	0.65190169	FALSE	0	SIGLEC15	0	0	other_gene
2238	4.13288478	0	0.24196174	0	1	7	FALSE	CD300LB	44	1	0	0	0.65190169	FALSE	0	CD300LB	0	0	other_gene
2240	4.13288478	0	0.24196174	0	1	7	FALSE	CSF1R	44	1	0	0	0.65190169	FALSE	0	CSF1R	0	0	other_gene
2243	4.13288478	0	0.24196174	0	1	7	FALSE	C1QA	44	1	0	0	0.65190169	FALSE	0	C1QA	0	0	other_gene
2248	4.87888982	0	0.20496466	0	1	8	FALSE	RHOBTB2	19	1	0	0	0.56901224	FALSE	0	RHOBTB2	0	0	other_gene
2261	3.34230446	0	0.29919477	0	1	6	FALSE	EPHA5	209	1	0	0	0.73974395	FALSE	0	EPHA5	0	0	other_gene
2266	3.34230446	0	0.29919477	0	1	6	FALSE	PECAM1	209	1	0	0	0.73974395	FALSE	0	PECAM1	0	0	other_gene
2269	3.34230446	0	0.29919477	0	1	6	FALSE	RAPGEF1	209	1	0	0	0.73974395	FALSE	0	RAPGEF1	0	0	other_gene
2271	3.34230446	0	0.29919477	0	1	6	FALSE	RELA	209	1	0	0	0.73974395	FALSE	0	RELA	0	0	other_gene
2276	3.34230446	0	0.29919477	0	1	6	FALSE	PPP2CA	209	1	0	0	0.73974395	FALSE	0	PPP2CA	0	0	other_gene
2296	3.34230446	0	0.29919477	0	1	6	FALSE	SNCA	209	1	0	0	0.73974395	FALSE	0	SNCA	0	0	other_gene
2304	3.34230446	0	0.29919477	0	1	6	FALSE	PRKCD	209	1	0	0	0.73974395	FALSE	0	PRKCD	0	0	other_gene
2310	3.34230446	0	0.29919477	0	1	6	FALSE	PPP2R5C	209	1	0	0	0.73974395	FALSE	0	PPP2R5C	0	0	other_gene
2312	3.34230446	0	0.29919477	0	1	6	FALSE	GIT2	209	1	0	0	0.73974395	FALSE	0	GIT2	0	0	other_gene
2317	3.34230446	0	0.29919477	0	1	6	FALSE	EPHA6	209	1	0	0	0.73974395	FALSE	0	EPHA6	0	0	other_gene
2322	3.34230446	0	0.29919477	0	1	6	FALSE	PTPN13	209	1	0	0	0.73974395	FALSE	0	PTPN13	0	0	other_gene
2327	3.34230446	0	0.29919477	0	1	6	FALSE	SH2B2	209	1	0	0	0.73974395	FALSE	0	SH2B2	0	0	other_gene
2333	3.34230446	0	0.29919477	0	1	6	FALSE	EFNA1	209	1	0	0	0.73974395	FALSE	0	EFNA1	0	0	other_gene
2339	3.34230446	0	0.29919477	0	1	6	FALSE	EPHB1	209	1	0	0	0.73974395	FALSE	0	EPHB1	0	0	other_gene
2341	3.34230446	0	0.29919477	0	1	6	FALSE	MLLT4	209	1	0	0	0.73974395	FALSE	0	MLLT4	0	0	other_gene
2343	3.34230446	0	0.29919477	0	1	6	FALSE	BCAR1	209	1	0	0	0.73974395	FALSE	0	BCAR1	0	0	other_gene
2345	3.34230446	0	0.29919477	0	1	6	FALSE	ARHGAP35	209	1	0	0	0.73974395	FALSE	0	ARHGAP35	0	0	other_gene
2349	3.34230446	0	0.29919477	0	1	6	FALSE	IL12RB1	209	1	0	0	0.73974395	FALSE	0	IL12RB1	0	0	other_gene
2351	3.34230446	0	0.29919477	0	1	6	FALSE	ABL1	209	1	0	0	0.73974395	FALSE	0	ABL1	0	0	other_gene
2355	3.34230446	0	0.29919477	0	1	6	FALSE	PPP2R5D	209	1	0	0	0.73974395	FALSE	0	PPP2R5D	0	0	other_gene
2357	3.34230446	0	0.29919477	0	1	6	FALSE	EPHA7	209	1	0	0	0.73974395	FALSE	0	EPHA7	0	0	other_gene
2367	3.34230446	0	0.29919477	0	1	6	FALSE	ARHGEF7	209	1	0	0	0.73974395	FALSE	0	ARHGEF7	0	0	other_gene
2373	3.34230446	0	0.29919477	0	1	6	FALSE	PAK3	209	1	0	0	0.73974395	FALSE	0	PAK3	0	0	other_gene
2384	3.34230446	0	0.29919477	0	1	6	FALSE	PDPK1	209	1	0	0	0.73974395	FALSE	0	PDPK1	0	0	other_gene
2386	3.34230446	0	0.29919477	0	1	6	FALSE	AKT2	209	1	0	0	0.73974395	FALSE	0	AKT2	0	0	other_gene
2388	3.34230446	0	0.29919477	0	1	6	FALSE	SOCS2	209	1	0	0	0.73974395	FALSE	0	SOCS2	0	0	other_gene
2393	3.34230446	0	0.29919477	0	1	6	FALSE	GRB7	209	1	0	0	0.73974395	FALSE	0	GRB7	0	0	other_gene
2397	3.34230446	0	0.29919477	0	1	6	FALSE	EPHB2	209	1	0	0	0.73974395	FALSE	0	EPHB2	0	0	other_gene
2400	3.34230446	0	0.29919477	0	1	6	FALSE	BMX	209	1	0	0	0.73974395	FALSE	0	BMX	0	0	other_gene
2407	3.34230446	0	0.29919477	0	1	6	FALSE	PTPN21	209	1	0	0	0.73974395	FALSE	0	PTPN21	0	0	other_gene
2409	3.34230446	0	0.29919477	0	1	6	FALSE	TRPV6	209	1	0	0	0.73974395	FALSE	0	TRPV6	0	0	other_gene
2412	3.34230446	0	0.29919477	0	1	6	FALSE	EPHA2	209	1	0	0	0.73974395	FALSE	0	EPHA2	0	0	other_gene
2414	3.34230446	0	0.29919477	0	1	6	FALSE	SH2B3	209	1	0	0	0.73974395	FALSE	0	SH2B3	0	0	other_gene
2456	3.89066442	0	0.25702551	0	1	7	FALSE	UBE2D2	55	1	0	0	0.67881506	FALSE	0	UBE2D2	0	0	other_gene
2459	3.89066442	0	0.25702551	0	1	7	FALSE	DEF6	55	1	0	0	0.67881506	FALSE	0	DEF6	0	0	other_gene
2469	5.28931876	0	0.18906026	0	1	8	FALSE	SMAD3	5	1	0	0	0.52340903	FALSE	0	SMAD3	0	0	other_gene
2472	4.37426409	0	0.22860988	0	1	7	FALSE	TOR4A	66	1	0	0	0.62508177	FALSE	0	TOR4A	0	0	other_gene
2474	4.37426409	0	0.22860988	0	1	7	FALSE	SCCPDH	66	1	0	0	0.62508177	FALSE	0	SCCPDH	0	0	other_gene
2477	4.37426409	0	0.22860988	0	1	7	FALSE	ACTN2	66	1	0	0	0.62508177	FALSE	0	ACTN2	0	0	other_gene
2479	4.37426409	0	0.22860988	0	1	7	FALSE	LEFTY2	66	1	0	0	0.62508177	FALSE	0	LEFTY2	0	0	other_gene
2481	4.37426409	0	0.22860988	0	1	7	FALSE	IGF1	66	1	0	0	0.62508177	FALSE	0	IGF1	0	0	other_gene
2484	4.37426409	0	0.22860988	0	1	7	FALSE	ITGB3	66	1	0	0	0.62508177	FALSE	0	ITGB3	0	0	other_gene
2487	4.37426409	0	0.22860988	0	1	7	FALSE	GTPBP2	66	1	0	0	0.62508177	FALSE	0	GTPBP2	0	0	other_gene
2489	4.37426409	0	0.22860988	0	1	7	FALSE	MMRN1	66	1	0	0	0.62508177	FALSE	0	MMRN1	0	0	other_gene
2491	4.37426409	0	0.22860988	0	1	7	FALSE	TMSB4X	66	1	0	0	0.62508177	FALSE	0	TMSB4X	0	0	other_gene
2493	4.37426409	0	0.22860988	0	1	7	FALSE	FAM49B	66	1	0	0	0.62508177	FALSE	0	FAM49B	0	0	other_gene
2495	4.37426409	0	0.22860988	0	1	7	FALSE	VEGFB	66	1	0	0	0.62508177	FALSE	0	VEGFB	0	0	other_gene
2497	4.37426409	0	0.22860988	0	1	7	FALSE	OLA1	66	1	0	0	0.62508177	FALSE	0	OLA1	0	0	other_gene
2499	4.37426409	0	0.22860988	0	1	7	FALSE	APOOL	66	1	0	0	0.62508177	FALSE	0	APOOL	0	0	other_gene
2501	4.37426409	0	0.22860988	0	1	7	FALSE	F8	66	1	0	0	0.62508177	FALSE	0	F8	0	0	other_gene
2503	4.37426409	0	0.22860988	0	1	7	FALSE	TEX264	66	1	0	0	0.62508177	FALSE	0	TEX264	0	0	other_gene
2505	4.37426409	0	0.22860988	0	1	7	FALSE	FGB	66	1	0	0	0.62508177	FALSE	0	FGB	0	0	other_gene
2508	4.37426409	0	0.22860988	0	1	7	FALSE	CFD	66	1	0	0	0.62508177	FALSE	0	CFD	0	0	other_gene
2510	4.37426409	0	0.22860988	0	1	7	FALSE	FIGF	66	1	0	0	0.62508177	FALSE	0	FIGF	0	0	other_gene
2512	4.37426409	0	0.22860988	0	1	7	FALSE	TGFB2	66	1	0	0	0.62508177	FALSE	0	TGFB2	0	0	other_gene
2514	4.37426409	0	0.22860988	0	1	7	FALSE	FBLIM1	66	1	0	0	0.62508177	FALSE	0	FBLIM1	0	0	other_gene
2516	4.37426409	0	0.22860988	0	1	7	FALSE	VTI1B	66	1	0	0	0.62508177	FALSE	0	VTI1B	0	0	other_gene
2520	4.37426409	0	0.22860988	0	1	7	FALSE	ALDOA	66	1	0	0	0.62508177	FALSE	0	ALDOA	0	0	other_gene
2522	4.37426409	0	0.22860988	0	1	7	FALSE	PLG	66	1	0	0	0.62508177	FALSE	0	PLG	0	0	other_gene
2526	4.37426409	0	0.22860988	0	1	7	FALSE	VEGFC	66	1	0	0	0.62508177	FALSE	0	VEGFC	0	0	other_gene
2531	4.37426409	0	0.22860988	0	1	7	FALSE	SERPINF2	66	1	0	0	0.62508177	FALSE	0	SERPINF2	0	0	other_gene
2533	4.37426409	0	0.22860988	0	1	7	FALSE	PROS1	66	1	0	0	0.62508177	FALSE	0	PROS1	0	0	other_gene
2535	4.37426409	0	0.22860988	0	1	7	FALSE	VEGFA	66	1	0	0	0.62508177	FALSE	0	VEGFA	0	0	other_gene
2538	4.37426409	0	0.22860988	0	1	7	FALSE	NHLRC2	66	1	0	0	0.62508177	FALSE	0	NHLRC2	0	0	other_gene
2540	4.37426409	0	0.22860988	0	1	7	FALSE	IGF2	66	1	0	0	0.62508177	FALSE	0	IGF2	0	0	other_gene
2544	4.37426409	0	0.22860988	0	1	7	FALSE	ORM2	66	1	0	0	0.62508177	FALSE	0	ORM2	0	0	other_gene
2546	4.37426409	0	0.22860988	0	1	7	FALSE	A2M	66	1	0	0	0.62508177	FALSE	0	A2M	0	0	other_gene
2549	4.37426409	0	0.22860988	0	1	7	FALSE	MAGED2	66	1	0	0	0.62508177	FALSE	0	MAGED2	0	0	other_gene
2556	1.88888889	0	0.52941176	0	1	2	FALSE	AKR1C3	9	1	0	0	0.55555556	FALSE	0	AKR1C3	0	0	other_gene
2558	1.88888889	0	0.52941176	0	1	2	FALSE	PTGES3	9	1	0	0	0.55555556	FALSE	0	PTGES3	0	0	other_gene
2560	1.88888889	0	0.52941176	0	1	2	FALSE	TBXAS1	9	1	0	0	0.55555556	FALSE	0	TBXAS1	0	0	other_gene
2603	1	0	1	0	1	1	FALSE	GZMK	1	1	0	0	1	FALSE	0	GZMK	0	0	cox_gene
2604	1	0	1	0	1	1	FALSE	GZMA	1	1	0	0	1	FALSE	0	GZMA	0	0	other_gene
2623	3.90496215	0	0.25608443	0	1	7	FALSE	SNAP23	126	1	0	0	0.67722643	FALSE	0	SNAP23	0	0	other_gene
2625	1.66666667	0	0.6	0	1	2	FALSE	PVRL2	3	1	0	0	0.66666667	FALSE	0	PVRL2	0	0	other_gene
2645	3.82926829	0	0.2611465	0	1	6	FALSE	NCR1	60	1	0	0	0.68563686	FALSE	0	NCR1	0	0	other_gene
2647	3.74095879	0	0.26731115	0	1	6	FALSE	STAT4	100	1	0	0	0.69544902	FALSE	0	STAT4	0	0	other_gene
2649	3.90496215	0	0.25608443	0	1	7	FALSE	DECR1	126	1	0	0	0.67722643	FALSE	0	DECR1	0	0	other_gene
2655	3.90496215	0	0.25608443	0	1	7	FALSE	KCNAB2	126	1	0	0	0.67722643	FALSE	0	KCNAB2	0	0	other_gene
2661	3.90496215	0	0.25608443	0	1	7	FALSE	HVCN1	126	1	0	0	0.67722643	FALSE	0	HVCN1	0	0	other_gene
2679	4.13288478	0	0.24196174	0	1	7	FALSE	KLRK1	44	1	0	0	0.65190169	FALSE	0	KLRK1	0	0	other_gene
2681	3.90496215	0	0.25608443	0	1	7	FALSE	FCAR	126	1	0	0	0.67722643	FALSE	0	FCAR	0	0	other_gene
2687	3.74095879	0	0.26731115	0	1	6	FALSE	IL20RA	100	1	0	0	0.69544902	FALSE	0	IL20RA	0	0	other_gene
2698	3.90496215	0	0.25608443	0	1	7	FALSE	MMP9	126	1	0	0	0.67722643	FALSE	0	MMP9	0	0	other_gene
2716	4.04205214	0	0.24739908	0	1	7	FALSE	FUCA2	146	1	0	0	0.66199421	FALSE	0	FUCA2	0	0	other_gene
2721	4.37426409	0	0.22860988	0	1	7	FALSE	ISLR	66	1	0	0	0.62508177	FALSE	0	ISLR	0	0	other_gene
2727	3.34230446	0	0.29919477	0	1	6	FALSE	IL12B	209	1	0	0	0.73974395	FALSE	0	IL12B	0	0	other_gene
2732	4.19512195	0	0.23837209	0	1	7	FALSE	CD69	7	1	0	0	0.64498645	FALSE	0	CD69	0	0	other_gene
2734	3.74095879	0	0.26731115	0	1	6	FALSE	EPOR	100	1	0	0	0.69544902	FALSE	0	EPOR	0	0	other_gene
2740	5.01850294	0	0.19926261	0	1	8	FALSE	RASA2	16	1	0	0	0.55349967	FALSE	0	RASA2	0	0	other_gene
2744	1	0	1	0	1	1	FALSE	EVI2A	1	1	0	0	1	FALSE	0	EVI2A	0	0	other_gene
2745	1	0	1	0	1	1	FALSE	EVI2B	1	1	0	0	1	FALSE	0	EVI2B	0	0	cox_gene
2747	1	0	1	0	1	1	FALSE	CDA	1	1	0	0	1	FALSE	0	CDA	0	0	other_gene
2748	1	0	1	0	1	1	FALSE	APOBEC3G	1	1	0	0	1	FALSE	0	APOBEC3G	0	0	cox_gene
2753	5.28931876	0	0.18906026	0	1	8	FALSE	MAPKAPK2	5	1	0	0	0.52340903	FALSE	0	MAPKAPK2	0	0	other_gene
2757	4.87888982	0	0.20496466	0	1	8	FALSE	RHOT1	19	1	0	0	0.56901224	FALSE	0	RHOT1	0	0	other_gene
2764	4.37426409	0	0.22860988	0	1	7	FALSE	A1BG	66	1	0	0	0.62508177	FALSE	0	A1BG	0	0	other_gene
2774	3.90496215	0	0.25608443	0	1	7	FALSE	GAA	126	1	0	0	0.67722643	FALSE	0	GAA	0	0	other_gene
2818	4.87888982	0	0.20496466	0	1	8	FALSE	RHOH	19	1	0	0	0.56901224	FALSE	0	RHOH	0	0	other_gene
2829	3.90496215	0	0.25608443	0	1	7	FALSE	NOX4	126	1	0	0	0.67722643	FALSE	0	NOX4	0	0	other_gene
2835	1.66666667	0	0.6	0	1	2	FALSE	PVRL3	3	1	0	0	0.66666667	FALSE	0	PVRL3	0	0	other_gene
2841	3.90496215	0	0.25608443	0	1	7	FALSE	PTPRB	126	1	0	0	0.67722643	FALSE	0	PTPRB	0	0	other_gene
2870	4.04205214	0	0.24739908	0	1	7	FALSE	PON1	146	1	0	0	0.66199421	FALSE	0	PON1	0	0	other_gene
2872	3.74095879	0	0.26731115	0	1	6	FALSE	CD40	100	1	0	0	0.69544902	FALSE	0	CD40	0	0	other_gene
2877	3.74095879	0	0.26731115	0	1	6	FALSE	PTPN2	100	1	0	0	0.69544902	FALSE	0	PTPN2	0	0	other_gene
2889	1.85714286	0	0.53846154	0	1	2	FALSE	AURKB	7	1	0	0	0.57142857	FALSE	0	AURKB	0	0	other_gene
2895	3.74095879	0	0.26731115	0	1	6	FALSE	SOS2	100	1	0	0	0.69544902	FALSE	0	SOS2	0	0	other_gene
2901	4.37426409	0	0.22860988	0	1	7	FALSE	SERPING1	66	1	0	0	0.62508177	FALSE	0	SERPING1	0	0	other_gene
2908	4.04205214	0	0.24739908	0	1	7	FALSE	CETP	146	1	0	0	0.66199421	FALSE	0	CETP	0	0	other_gene
2919	4.37426409	0	0.22860988	0	1	7	FALSE	ACTN4	66	1	0	0	0.62508177	FALSE	0	ACTN4	0	0	other_gene
2938	1.66666667	0	0.6	0	1	2	FALSE	PVR	3	1	0	0	0.66666667	FALSE	0	PVR	0	0	other_gene
2940	1	0	1	0	1	1	FALSE	RAB35	1	1	0	0	1	FALSE	0	RAB35	0	0	other_gene
2941	1	0	1	0	1	1	FALSE	TBC1D10C	1	1	0	0	1	FALSE	0	TBC1D10C	0	0	cox_gene
2951	4.04205214	0	0.24739908	0	1	7	FALSE	APOA1	146	1	0	0	0.66199421	FALSE	0	APOA1	0	0	other_gene
2953	3.74095879	0	0.26731115	0	1	6	FALSE	INPPL1	100	1	0	0	0.69544902	FALSE	0	INPPL1	0	0	other_gene
2955	4.04205214	0	0.24739908	0	1	7	FALSE	PROC	146	1	0	0	0.66199421	FALSE	0	PROC	0	0	other_gene
2957	3.90496215	0	0.25608443	0	1	7	FALSE	STOM	126	1	0	0	0.67722643	FALSE	0	STOM	0	0	other_gene
2982	3.90496215	0	0.25608443	0	1	7	FALSE	MCEMP1	126	1	0	0	0.67722643	FALSE	0	MCEMP1	0	0	other_gene
2992	3.90496215	0	0.25608443	0	1	7	FALSE	RAP2C	126	1	0	0	0.67722643	FALSE	0	RAP2C	0	0	other_gene
3009	3.74095879	0	0.26731115	0	1	6	FALSE	NMI	100	1	0	0	0.69544902	FALSE	0	NMI	0	0	other_gene
3040	3.90496215	0	0.25608443	0	1	7	FALSE	P2RX1	126	1	0	0	0.67722643	FALSE	0	P2RX1	0	0	other_gene
3048	3.90496215	0	0.25608443	0	1	7	FALSE	CHRNB4	126	1	0	0	0.67722643	FALSE	0	CHRNB4	0	0	other_gene
3063	1.85714286	0	0.53846154	0	1	2	FALSE	11-Sep	7	1	0	0	0.57142857	FALSE	0	11-Sep	0	0	other_gene
3092	4.70227082	0	0.21266321	0	1	8	FALSE	VASP	43	1	0	0	0.58863658	FALSE	0	VASP	0	0	other_gene
3104	3.74095879	0	0.26731115	0	1	6	FALSE	IL20RB	100	1	0	0	0.69544902	FALSE	0	IL20RB	0	0	other_gene
3106	3.74095879	0	0.26731115	0	1	6	FALSE	FGF2	100	1	0	0	0.69544902	FALSE	0	FGF2	0	0	other_gene
3115	3.90496215	0	0.25608443	0	1	7	FALSE	ATP8B4	126	1	0	0	0.67722643	FALSE	0	ATP8B4	0	0	other_gene
3166	5.5979815	0	0.17863582	0	1	8	FALSE	FLAD1	6	1	0	0	0.48911317	FALSE	0	FLAD1	0	0	other_gene
3171	3.90496215	0	0.25608443	0	1	7	FALSE	MS4A3	126	1	0	0	0.67722643	FALSE	0	MS4A3	0	0	other_gene
3179	3.90496215	0	0.25608443	0	1	7	FALSE	RAB14	126	1	0	0	0.67722643	FALSE	0	RAB14	0	0	other_gene
3183	3.90496215	0	0.25608443	0	1	7	FALSE	CLEC4D	126	1	0	0	0.67722643	FALSE	0	CLEC4D	0	0	other_gene
3187	1.5	0	0.66666667	0	1	2	FALSE	WNT7A	2	1	0	0	0.75	FALSE	0	WNT7A	0	0	other_gene
3194	5.5979815	0	0.17863582	0	1	8	FALSE	BLVRB	6	1	0	0	0.48911317	FALSE	0	BLVRB	0	0	other_gene
3204	4.04205214	0	0.24739908	0	1	7	FALSE	SPP2	146	1	0	0	0.66199421	FALSE	0	SPP2	0	0	other_gene
3209	3.34230446	0	0.29919477	0	1	6	FALSE	PPP2R1B	209	1	0	0	0.73974395	FALSE	0	PPP2R1B	0	0	other_gene
3249	3.34230446	0	0.29919477	0	1	6	FALSE	EPHA1	209	1	0	0	0.73974395	FALSE	0	EPHA1	0	0	other_gene
3260	3.34230446	0	0.29919477	0	1	6	FALSE	CTLA4	209	1	0	0	0.73974395	FALSE	0	CTLA4	0	0	other_gene
3262	3.90496215	0	0.25608443	0	1	7	FALSE	COPB1	126	1	0	0	0.67722643	FALSE	0	COPB1	0	0	other_gene
3271	1.88888889	0	0.52941176	0	1	2	FALSE	PTGS1	9	1	0	0	0.55555556	FALSE	0	PTGS1	0	0	other_gene
3284	5.5979815	0	0.17863582	0	1	8	FALSE	ENPP3	6	1	0	0	0.48911317	FALSE	0	ENPP3	0	0	other_gene
3286	3.90496215	0	0.25608443	0	1	7	FALSE	CMTM6	126	1	0	0	0.67722643	FALSE	0	CMTM6	0	0	other_gene
3292	4.37426409	0	0.22860988	0	1	7	FALSE	TGFB3	66	1	0	0	0.62508177	FALSE	0	TGFB3	0	0	other_gene
3302	3.90496215	0	0.25608443	0	1	7	FALSE	DNAJC5	126	1	0	0	0.67722643	FALSE	0	DNAJC5	0	0	other_gene
3305	3.90496215	0	0.25608443	0	1	7	FALSE	CD33	126	1	0	0	0.67722643	FALSE	0	CD33	0	0	other_gene
3312	4.37426409	0	0.22860988	0	1	7	FALSE	TGFB1	66	1	0	0	0.62508177	FALSE	0	TGFB1	0	0	other_gene
3314	5.08494533	0	0.19665895	0	1	8	FALSE	SLAMF1	4	1	0	0	0.54611719	FALSE	0	SLAMF1	0	0	other_gene
3320	3.34230446	0	0.29919477	0	1	6	FALSE	EPHA3	209	1	0	0	0.73974395	FALSE	0	EPHA3	0	0	other_gene
3329	4.04205214	0	0.24739908	0	1	7	FALSE	RBP1	146	1	0	0	0.66199421	FALSE	0	RBP1	0	0	other_gene
3336	4.04205214	0	0.24739908	0	1	7	FALSE	SCG3	146	1	0	0	0.66199421	FALSE	0	SCG3	0	0	other_gene
3354	4.70227082	0	0.21266321	0	1	8	FALSE	WIPF2	43	1	0	0	0.58863658	FALSE	0	WIPF2	0	0	other_gene
3359	3.74095879	0	0.26731115	0	1	6	FALSE	IL7	100	1	0	0	0.69544902	FALSE	0	IL7	0	0	other_gene
3379	3.74095879	0	0.26731115	0	1	6	FALSE	IL21R	100	1	0	0	0.69544902	FALSE	0	IL21R	0	0	other_gene
3383	1.88888889	0	0.52941176	0	1	2	FALSE	PTGES2	9	1	0	0	0.55555556	FALSE	0	PTGES2	0	0	other_gene
3385	4.04205214	0	0.24739908	0	1	7	FALSE	LGALS1	146	1	0	0	0.66199421	FALSE	0	LGALS1	0	0	other_gene
3390	3.34230446	0	0.29919477	0	1	6	FALSE	RRAS	209	1	0	0	0.73974395	FALSE	0	RRAS	0	0	other_gene
3400	4.04205214	0	0.24739908	0	1	7	FALSE	SERPIND1	146	1	0	0	0.66199421	FALSE	0	SERPIND1	0	0	other_gene
3407	4.04205214	0	0.24739908	0	1	7	FALSE	BMP4	146	1	0	0	0.66199421	FALSE	0	BMP4	0	0	other_gene
3409	4.37426409	0	0.22860988	0	1	7	FALSE	SRGN	66	1	0	0	0.62508177	FALSE	0	SRGN	0	0	other_gene
3412	3.90496215	0	0.25608443	0	1	7	FALSE	PLAU	126	1	0	0	0.67722643	FALSE	0	PLAU	0	0	other_gene
3414	6.0824222	0	0.16440819	0	1	9	FALSE	SH2D1B	2	1	0	0	0.43528642	FALSE	0	SH2D1B	0	0	other_gene
3444	3.90496215	0	0.25608443	0	1	7	FALSE	STBD1	126	1	0	0	0.67722643	FALSE	0	STBD1	0	0	other_gene
3448	3.34230446	0	0.29919477	0	1	6	FALSE	NGEF	209	1	0	0	0.73974395	FALSE	0	NGEF	0	0	other_gene
3451	3.34230446	0	0.29919477	0	1	6	FALSE	PDGFRB	209	1	0	0	0.73974395	FALSE	0	PDGFRB	0	0	other_gene
3453	3.90496215	0	0.25608443	0	1	7	FALSE	SLCO4C1	126	1	0	0	0.67722643	FALSE	0	SLCO4C1	0	0	other_gene
3463	3.90496215	0	0.25608443	0	1	7	FALSE	BST1	126	1	0	0	0.67722643	FALSE	0	BST1	0	0	other_gene
3475	3.90496215	0	0.25608443	0	1	7	FALSE	FRMPD3	126	1	0	0	0.67722643	FALSE	0	FRMPD3	0	0	other_gene
3485	3.90496215	0	0.25608443	0	1	7	FALSE	TMEM63A	126	1	0	0	0.67722643	FALSE	0	TMEM63A	0	0	other_gene
3496	3.34230446	0	0.29919477	0	1	6	FALSE	PPP2R5A	209	1	0	0	0.73974395	FALSE	0	PPP2R5A	0	0	other_gene
3498	4.04205214	0	0.24739908	0	1	7	FALSE	VGF	146	1	0	0	0.66199421	FALSE	0	VGF	0	0	other_gene
3504	3.90496215	0	0.25608443	0	1	7	FALSE	RAP1A	126	1	0	0	0.67722643	FALSE	0	RAP1A	0	0	other_gene
3527	3.34230446	0	0.29919477	0	1	6	FALSE	EFNB1	209	1	0	0	0.73974395	FALSE	0	EFNB1	0	0	other_gene
3535	4.37426409	0	0.22860988	0	1	7	FALSE	HRG	66	1	0	0	0.62508177	FALSE	0	HRG	0	0	other_gene
3537	4.04205214	0	0.24739908	0	1	7	FALSE	ANO8	146	1	0	0	0.66199421	FALSE	0	ANO8	0	0	other_gene
3543	3.90496215	0	0.25608443	0	1	7	FALSE	NOXA1	126	1	0	0	0.67722643	FALSE	0	NOXA1	0	0	other_gene
3545	4.37426409	0	0.22860988	0	1	7	FALSE	VWF	66	1	0	0	0.62508177	FALSE	0	VWF	0	0	other_gene
3547	3.74095879	0	0.26731115	0	1	6	FALSE	IL3RA	100	1	0	0	0.69544902	FALSE	0	IL3RA	0	0	other_gene
3553	4.31034483	0	0.232	0	1	7	FALSE	SLMAP	9	1	0	0	0.63218391	FALSE	0	SLMAP	0	0	other_gene
3571	4.70227082	0	0.21266321	0	1	8	FALSE	NCKIPSD	43	1	0	0	0.58863658	FALSE	0	NCKIPSD	0	0	other_gene
3573	3.34230446	0	0.29919477	0	1	6	FALSE	NFKBIA	209	1	0	0	0.73974395	FALSE	0	NFKBIA	0	0	other_gene
3575	3.90496215	0	0.25608443	0	1	7	FALSE	SLC11A1	126	1	0	0	0.67722643	FALSE	0	SLC11A1	0	0	other_gene
3577	5.01850294	0	0.19926261	0	1	8	FALSE	RASA3	16	1	0	0	0.55349967	FALSE	0	RASA3	0	0	other_gene
3579	4.87888982	0	0.20496466	0	1	8	FALSE	RHOC	19	1	0	0	0.56901224	FALSE	0	RHOC	0	0	other_gene
3582	5.5979815	0	0.17863582	0	1	8	FALSE	TNFSF11	6	1	0	0	0.48911317	FALSE	0	TNFSF11	0	0	other_gene
3587	3.74095879	0	0.26731115	0	1	6	FALSE	IL21	100	1	0	0	0.69544902	FALSE	0	IL21	0	0	other_gene
3596	3.74095879	0	0.26731115	0	1	6	FALSE	IL4	100	1	0	0	0.69544902	FALSE	0	IL4	0	0	other_gene
3627	3.74095879	0	0.26731115	0	1	6	FALSE	IL5	100	1	0	0	0.69544902	FALSE	0	IL5	0	0	other_gene
3630	3.74095879	0	0.26731115	0	1	6	FALSE	ETS1	100	1	0	0	0.69544902	FALSE	0	ETS1	0	0	other_gene
3635	4.04205214	0	0.24739908	0	1	7	FALSE	IGFBP5	146	1	0	0	0.66199421	FALSE	0	IGFBP5	0	0	other_gene
3654	3.90496215	0	0.25608443	0	1	7	FALSE	CYBA	126	1	0	0	0.67722643	FALSE	0	CYBA	0	0	other_gene
3668	4.87888982	0	0.20496466	0	1	8	FALSE	RHOV	19	1	0	0	0.56901224	FALSE	0	RHOV	0	0	other_gene
3674	3.90496215	0	0.25608443	0	1	7	FALSE	CEACAM8	126	1	0	0	0.67722643	FALSE	0	CEACAM8	0	0	other_gene
3676	4.37426409	0	0.22860988	0	1	7	FALSE	THBS1	66	1	0	0	0.62508177	FALSE	0	THBS1	0	0	other_gene
3678	4.87888982	0	0.20496466	0	1	8	FALSE	RHOF	19	1	0	0	0.56901224	FALSE	0	RHOF	0	0	other_gene
3680	3.74095879	0	0.26731115	0	1	6	FALSE	STAT2	100	1	0	0	0.69544902	FALSE	0	STAT2	0	0	other_gene
3689	1.88888889	0	0.52941176	0	1	2	FALSE	HPGDS	9	1	0	0	0.55555556	FALSE	0	HPGDS	0	0	other_gene
3712	3.90496215	0	0.25608443	0	1	7	FALSE	SVIP	126	1	0	0	0.67722643	FALSE	0	SVIP	0	0	other_gene
3722	3.74095879	0	0.26731115	0	1	6	FALSE	CSF2	100	1	0	0	0.69544902	FALSE	0	CSF2	0	0	other_gene
3736	4.19512195	0	0.23837209	0	1	7	FALSE	MADCAM1	7	1	0	0	0.64498645	FALSE	0	MADCAM1	0	0	other_gene
3778	4.5567704	0	0.21945367	0	1	7	FALSE	NGFR	7	1	0	0	0.60480329	FALSE	0	NGFR	0	0	other_gene
3793	4.37426409	0	0.22860988	0	1	7	FALSE	PCYOX1L	66	1	0	0	0.62508177	FALSE	0	PCYOX1L	0	0	other_gene
3795	3.90496215	0	0.25608443	0	1	7	FALSE	DEGS1	126	1	0	0	0.67722643	FALSE	0	DEGS1	0	0	other_gene
3798	3.74095879	0	0.26731115	0	1	6	FALSE	IL15	100	1	0	0	0.69544902	FALSE	0	IL15	0	0	other_gene
3801	4.70227082	0	0.21266321	0	1	8	FALSE	WIPF3	43	1	0	0	0.58863658	FALSE	0	WIPF3	0	0	other_gene
3860	4.04205214	0	0.24739908	0	1	7	FALSE	LRP1	146	1	0	0	0.66199421	FALSE	0	LRP1	0	0	other_gene
3864	3.90496215	0	0.25608443	0	1	7	FALSE	UBR4	126	1	0	0	0.67722643	FALSE	0	UBR4	0	0	other_gene
3866	4.87888982	0	0.20496466	0	1	8	FALSE	RHOT2	19	1	0	0	0.56901224	FALSE	0	RHOT2	0	0	other_gene
3872	4.15475189	0	0.24068826	0	1	7	FALSE	MAP3K7	20	1	0	0	0.64947201	FALSE	0	MAP3K7	0	0	other_gene
3903	4.15475189	0	0.24068826	0	1	7	FALSE	MAP3K11	20	1	0	0	0.64947201	FALSE	0	MAP3K11	0	0	other_gene
3932	3.79142136	0	0.26375333	0	1	7	FALSE	TBX21	232	1	0	0	0.68984207	FALSE	0	TBX21	0	0	other_gene
3934	3.90496215	0	0.25608443	0	1	7	FALSE	CD300A	126	1	0	0	0.67722643	FALSE	0	CD300A	0	0	other_gene
3936	3.74095879	0	0.26731115	0	1	6	FALSE	ALK	100	1	0	0	0.69544902	FALSE	0	ALK	0	0	other_gene
3942	1	0	1	0	1	1	FALSE	ALCAM	1	1	0	0	1	FALSE	0	ALCAM	0	0	other_gene
3943	1	0	1	0	1	1	FALSE	CD6	1	1	0	0	1	FALSE	0	CD6	0	0	cox_gene
3945	4.37426409	0	0.22860988	0	1	7	FALSE	SERPINE1	66	1	0	0	0.62508177	FALSE	0	SERPINE1	0	0	other_gene
3956	3.90496215	0	0.25608443	0	1	7	FALSE	AGPAT2	126	1	0	0	0.67722643	FALSE	0	AGPAT2	0	0	other_gene
3970	1	0	1	0	1	1	FALSE	CD70	1	1	0	0	1	FALSE	0	CD70	0	0	other_gene
3971	1	0	1	0	1	1	FALSE	CD27	1	1	0	0	1	FALSE	0	CD27	0	0	cox_gene
3999	4.87888982	0	0.20496466	0	1	8	FALSE	RHOB	19	1	0	0	0.56901224	FALSE	0	RHOB	0	0	other_gene
4006	3.74095879	0	0.26731115	0	1	6	FALSE	IL9	100	1	0	0	0.69544902	FALSE	0	IL9	0	0	other_gene
4008	3.79142136	0	0.26375333	0	1	7	FALSE	CCL11	232	1	0	0	0.68984207	FALSE	0	CCL11	0	0	other_gene
4014	3.90496215	0	0.25608443	0	1	7	FALSE	ITGAL	126	1	0	0	0.67722643	FALSE	0	ITGAL	0	0	other_gene
4017	3.34230446	0	0.29919477	0	1	6	FALSE	PXN	209	1	0	0	0.73974395	FALSE	0	PXN	0	0	other_gene
4040	3.74095879	0	0.26731115	0	1	6	FALSE	CSF2RB	100	1	0	0	0.69544902	FALSE	0	CSF2RB	0	0	other_gene
4042	4.13288478	0	0.24196174	0	1	7	FALSE	HCST	44	1	0	0	0.65190169	FALSE	0	HCST	0	0	other_gene
4056	3.90496215	0	0.25608443	0	1	7	FALSE	CEACAM1	126	1	0	0	0.67722643	FALSE	0	CEACAM1	0	0	other_gene
4063	3.90496215	0	0.25608443	0	1	7	FALSE	SLC2A5	126	1	0	0	0.67722643	FALSE	0	SLC2A5	0	0	other_gene
4066	4.37426409	0	0.22860988	0	1	7	FALSE	ORM1	66	1	0	0	0.62508177	FALSE	0	ORM1	0	0	other_gene
4068	5.01850294	0	0.19926261	0	1	8	FALSE	RASA4	16	1	0	0	0.55349967	FALSE	0	RASA4	0	0	other_gene
4077	3.90496215	0	0.25608443	0	1	7	FALSE	SLC2A3	126	1	0	0	0.67722643	FALSE	0	SLC2A3	0	0	other_gene
4084	3.34230446	0	0.29919477	0	1	6	FALSE	TDGF1	209	1	0	0	0.73974395	FALSE	0	TDGF1	0	0	other_gene
4097	3.90496215	0	0.25608443	0	1	7	FALSE	SLC15A4	126	1	0	0	0.67722643	FALSE	0	SLC15A4	0	0	other_gene
4099	4.04205214	0	0.24739908	0	1	7	FALSE	LAMB1	146	1	0	0	0.66199421	FALSE	0	LAMB1	0	0	other_gene
4121	4.04205214	0	0.24739908	0	1	7	FALSE	BPIFB2	146	1	0	0	0.66199421	FALSE	0	BPIFB2	0	0	other_gene
4125	3.90496215	0	0.25608443	0	1	7	FALSE	PLD1	126	1	0	0	0.67722643	FALSE	0	PLD1	0	0	other_gene
4136	4.37426409	0	0.22860988	0	1	7	FALSE	SPARC	66	1	0	0	0.62508177	FALSE	0	SPARC	0	0	other_gene
4138	3.74095879	0	0.26731115	0	1	6	FALSE	IL9R	100	1	0	0	0.69544902	FALSE	0	IL9R	0	0	other_gene
4142	3.90496215	0	0.25608443	0	1	7	FALSE	CD47	126	1	0	0	0.67722643	FALSE	0	CD47	0	0	other_gene
4145	5.01850294	0	0.19926261	0	1	8	FALSE	SPRED1	16	1	0	0	0.55349967	FALSE	0	SPRED1	0	0	other_gene
4161	4.04205214	0	0.24739908	0	1	7	FALSE	FGF23	146	1	0	0	0.66199421	FALSE	0	FGF23	0	0	other_gene
4174	3.34230446	0	0.29919477	0	1	6	FALSE	ITGB5	209	1	0	0	0.73974395	FALSE	0	ITGB5	0	0	other_gene
4186	5.28931876	0	0.18906026	0	1	8	FALSE	DUSP3	5	1	0	0	0.52340903	FALSE	0	DUSP3	0	0	other_gene
4194	4.04205214	0	0.24739908	0	1	7	FALSE	WFS1	146	1	0	0	0.66199421	FALSE	0	WFS1	0	0	other_gene
4204	3.90496215	0	0.25608443	0	1	7	FALSE	CLEC12A	126	1	0	0	0.67722643	FALSE	0	CLEC12A	0	0	other_gene
4206	3.90496215	0	0.25608443	0	1	7	FALSE	STK10	126	1	0	0	0.67722643	FALSE	0	STK10	0	0	other_gene
4208	3.34230446	0	0.29919477	0	1	6	FALSE	NFKB1	209	1	0	0	0.73974395	FALSE	0	NFKB1	0	0	other_gene
4219	4.70227082	0	0.21266321	0	1	8	FALSE	WHAMM	43	1	0	0	0.58863658	FALSE	0	WHAMM	0	0	other_gene
4224	3.90496215	0	0.25608443	0	1	7	FALSE	MLEC	126	1	0	0	0.67722643	FALSE	0	MLEC	0	0	other_gene
4229	3.90496215	0	0.25608443	0	1	7	FALSE	TNFRSF1B	126	1	0	0	0.67722643	FALSE	0	TNFRSF1B	0	0	other_gene
4242	3.74095879	0	0.26731115	0	1	6	FALSE	CD40LG	100	1	0	0	0.69544902	FALSE	0	CD40LG	0	0	other_gene
4247	4.87888982	0	0.20496466	0	1	8	FALSE	RHOD	19	1	0	0	0.56901224	FALSE	0	RHOD	0	0	other_gene
4267	3.90496215	0	0.25608443	0	1	7	FALSE	CD93	126	1	0	0	0.67722643	FALSE	0	CD93	0	0	other_gene
4277	4.15475189	0	0.24068826	0	1	7	FALSE	MAP3K1	20	1	0	0	0.64947201	FALSE	0	MAP3K1	0	0	other_gene
4279	3.90496215	0	0.25608443	0	1	7	FALSE	LAMTOR2	126	1	0	0	0.67722643	FALSE	0	LAMTOR2	0	0	other_gene
4286	4.04205214	0	0.24739908	0	1	7	FALSE	TMEM132A	146	1	0	0	0.66199421	FALSE	0	TMEM132A	0	0	other_gene
4295	1.5	0	0.66666667	0	1	2	FALSE	WNT1	2	1	0	0	0.75	FALSE	0	WNT1	0	0	other_gene
4299	5.5979815	0	0.17863582	0	1	8	FALSE	ENPP1	6	1	0	0	0.48911317	FALSE	0	ENPP1	0	0	other_gene
4301	5.28931876	0	0.18906026	0	1	8	FALSE	CD209	5	1	0	0	0.52340903	FALSE	0	CD209	0	0	other_gene
4308	4.04205214	0	0.24739908	0	1	7	FALSE	FSTL3	146	1	0	0	0.66199421	FALSE	0	FSTL3	0	0	other_gene
4326	3.34230446	0	0.29919477	0	1	6	FALSE	MAPK8IP3	209	1	0	0	0.73974395	FALSE	0	MAPK8IP3	0	0	other_gene
4332	3.74095879	0	0.26731115	0	1	6	FALSE	IL15RA	100	1	0	0	0.69544902	FALSE	0	IL15RA	0	0	other_gene
4334	4.87888982	0	0.20496466	0	1	8	FALSE	RHOQ	19	1	0	0	0.56901224	FALSE	0	RHOQ	0	0	other_gene
4344	3.34230446	0	0.29919477	0	1	6	FALSE	IL12RB2	209	1	0	0	0.73974395	FALSE	0	IL12RB2	0	0	other_gene
4353	3.34230446	0	0.29919477	0	1	6	FALSE	KIT	209	1	0	0	0.73974395	FALSE	0	KIT	0	0	other_gene
4355	3.74095879	0	0.26731115	0	1	6	FALSE	IFNAR1	100	1	0	0	0.69544902	FALSE	0	IFNAR1	0	0	other_gene
4364	3.74095879	0	0.26731115	0	1	6	FALSE	IL6R	100	1	0	0	0.69544902	FALSE	0	IL6R	0	0	other_gene
4366	5.01850294	0	0.19926261	0	1	8	FALSE	NR1D1	16	1	0	0	0.55349967	FALSE	0	NR1D1	0	0	other_gene
4368	3.90496215	0	0.25608443	0	1	7	FALSE	CYSTM1	126	1	0	0	0.67722643	FALSE	0	CYSTM1	0	0	other_gene
4370	3.74095879	0	0.26731115	0	1	6	FALSE	FES	100	1	0	0	0.69544902	FALSE	0	FES	0	0	other_gene
4375	3.90496215	0	0.25608443	0	1	7	FALSE	RAP2B	126	1	0	0	0.67722643	FALSE	0	RAP2B	0	0	other_gene
4381	3.34230446	0	0.29919477	0	1	6	FALSE	PPP2R5B	209	1	0	0	0.73974395	FALSE	0	PPP2R5B	0	0	other_gene
4383	3.90496215	0	0.25608443	0	1	7	FALSE	SLC27A2	126	1	0	0	0.67722643	FALSE	0	SLC27A2	0	0	other_gene
4385	3.74095879	0	0.26731115	0	1	6	FALSE	STAT6	100	1	0	0	0.69544902	FALSE	0	STAT6	0	0	other_gene
4416	1.88888889	0	0.52941176	0	1	2	FALSE	PTGS2	9	1	0	0	0.55555556	FALSE	0	PTGS2	0	0	other_gene
4428	3.90496215	0	0.25608443	0	1	7	FALSE	SLC44A2	126	1	0	0	0.67722643	FALSE	0	SLC44A2	0	0	other_gene
4447	3.74095879	0	0.26731115	0	1	6	FALSE	SOCS5	100	1	0	0	0.69544902	FALSE	0	SOCS5	0	0	other_gene
4449	5.01850294	0	0.19926261	0	1	8	FALSE	DAB2IP	16	1	0	0	0.55349967	FALSE	0	DAB2IP	0	0	other_gene
4459	1.88888889	0	0.52941176	0	1	2	FALSE	PTGES	9	1	0	0	0.55555556	FALSE	0	PTGES	0	0	other_gene
4487	3.74095879	0	0.26731115	0	1	6	FALSE	IL3	100	1	0	0	0.69544902	FALSE	0	IL3	0	0	other_gene
4502	3.90496215	0	0.25608443	0	1	7	FALSE	NCF1	126	1	0	0	0.67722643	FALSE	0	NCF1	0	0	other_gene
4509	1	0	1	0	1	1	FALSE	PLA2G3	1	1	0	0	1	FALSE	0	PLA2G3	0	0	other_gene
4510	1	0	1	0	1	1	FALSE	PLA2G2D	1	1	0	0	1	FALSE	0	PLA2G2D	0	0	cox_gene
4516	3.34230446	0	0.29919477	0	1	6	FALSE	PPP2R1A	209	1	0	0	0.73974395	FALSE	0	PPP2R1A	0	0	other_gene
4518	3.34230446	0	0.29919477	0	1	6	FALSE	EPHA4	209	1	0	0	0.73974395	FALSE	0	EPHA4	0	0	other_gene
4530	4.04205214	0	0.24739908	0	1	7	FALSE	RCN1	146	1	0	0	0.66199421	FALSE	0	RCN1	0	0	other_gene
4532	3.87216148	0	0.25825369	0	1	7	FALSE	TNF	230	1	0	0	0.68087095	FALSE	0	TNF	0	0	other_gene
4534	3.34230446	0	0.29919477	0	1	6	FALSE	PPP2R5E	209	1	0	0	0.73974395	FALSE	0	PPP2R5E	0	0	other_gene
4541	3.90496215	0	0.25608443	0	1	7	FALSE	LAMTOR1	126	1	0	0	0.67722643	FALSE	0	LAMTOR1	0	0	other_gene
4543	4.87888982	0	0.20496466	0	1	8	FALSE	RHOU	19	1	0	0	0.56901224	FALSE	0	RHOU	0	0	other_gene
4566	3.74095879	0	0.26731115	0	1	6	FALSE	LRPPRC	100	1	0	0	0.69544902	FALSE	0	LRPPRC	0	0	other_gene
4568	4.37426409	0	0.22860988	0	1	7	FALSE	F13A1	66	1	0	0	0.62508177	FALSE	0	F13A1	0	0	other_gene
4570	3.34230446	0	0.29919477	0	1	6	FALSE	PPP2CB	209	1	0	0	0.73974395	FALSE	0	PPP2CB	0	0	other_gene
4572	3.34230446	0	0.29919477	0	1	6	FALSE	IL12A	209	1	0	0	0.73974395	FALSE	0	IL12A	0	0	other_gene
4577	3.34230446	0	0.29919477	0	1	6	FALSE	EFNA5	209	1	0	0	0.73974395	FALSE	0	EFNA5	0	0	other_gene
4579	5.13624895	0	0.19469461	0	1	7	FALSE	LPCAT2	7	1	0	0	0.54041678	FALSE	0	LPCAT2	0	0	other_gene
4590	3.90496215	0	0.25608443	0	1	7	FALSE	NCF2	126	1	0	0	0.67722643	FALSE	0	NCF2	0	0	other_gene
4599	4.87888982	0	0.20496466	0	1	8	FALSE	RHOBTB1	19	1	0	0	0.56901224	FALSE	0	RHOBTB1	0	0	other_gene
4604	4.87888982	0	0.20496466	0	1	8	FALSE	RHOJ	19	1	0	0	0.56901224	FALSE	0	RHOJ	0	0	other_gene
4610	3.74095879	0	0.26731115	0	1	6	FALSE	IL20	100	1	0	0	0.69544902	FALSE	0	IL20	0	0	other_gene
4617	4.70227082	0	0.21266321	0	1	8	FALSE	ACTB	43	1	0	0	0.58863658	FALSE	0	ACTB	0	0	other_gene
4629	5.28931876	0	0.18906026	0	1	8	FALSE	IL37	5	1	0	0	0.52340903	FALSE	0	IL37	0	0	other_gene
4639	3.34230446	0	0.29919477	0	1	6	FALSE	AKT3	209	1	0	0	0.73974395	FALSE	0	AKT3	0	0	other_gene
4647	3.74095879	0	0.26731115	0	1	6	FALSE	IL4R	100	1	0	0	0.69544902	FALSE	0	IL4R	0	0	other_gene
4652	3.90496215	0	0.25608443	0	1	7	FALSE	TMEM30A	126	1	0	0	0.67722643	FALSE	0	TMEM30A	0	0	other_gene
4662	3.90496215	0	0.25608443	0	1	7	FALSE	CEACAM3	126	1	0	0	0.67722643	FALSE	0	CEACAM3	0	0	other_gene
4664	3.90496215	0	0.25608443	0	1	7	FALSE	PGRMC1	126	1	0	0	0.67722643	FALSE	0	PGRMC1	0	0	other_gene
4666	3.90496215	0	0.25608443	0	1	7	FALSE	SNAP25	126	1	0	0	0.67722643	FALSE	0	SNAP25	0	0	other_gene
4668	3.90496215	0	0.25608443	0	1	7	FALSE	ATP6V1D	126	1	0	0	0.67722643	FALSE	0	ATP6V1D	0	0	other_gene
4673	3.90496215	0	0.25608443	0	1	7	FALSE	ATP6AP2	126	1	0	0	0.67722643	FALSE	0	ATP6AP2	0	0	other_gene
4681	3.82926829	0	0.2611465	0	1	6	FALSE	NCR3	60	1	0	0	0.68563686	FALSE	0	NCR3	0	0	other_gene
4708	3.90496215	0	0.25608443	0	1	7	FALSE	GPR97	126	1	0	0	0.67722643	FALSE	0	GPR97	0	0	other_gene
4713	3.34230446	0	0.29919477	0	1	6	FALSE	CAPN2	209	1	0	0	0.73974395	FALSE	0	CAPN2	0	0	other_gene
4720	3.34230446	0	0.29919477	0	1	6	FALSE	PAK2	209	1	0	0	0.73974395	FALSE	0	PAK2	0	0	other_gene
4731	3.90496215	0	0.25608443	0	1	7	FALSE	MMP25	126	1	0	0	0.67722643	FALSE	0	MMP25	0	0	other_gene
4747	4.70227082	0	0.21266321	0	1	8	FALSE	ACTA1	43	1	0	0	0.58863658	FALSE	0	ACTA1	0	0	other_gene
4757	3.90496215	0	0.25608443	0	1	7	FALSE	OLR1	126	1	0	0	0.67722643	FALSE	0	OLR1	0	0	other_gene
4759	1	0	1	0	1	1	FALSE	MS4A4E	1	1	0	0	1	FALSE	0	MS4A4E	0	0	other_gene
4760	1	0	1	0	1	1	FALSE	MS4A6A	1	1	0	0	1	FALSE	0	MS4A6A	0	0	cox_gene
4762	4.04205214	0	0.24739908	0	1	7	FALSE	EVA1A	146	1	0	0	0.66199421	FALSE	0	EVA1A	0	0	other_gene
4765	4.5567704	0	0.21945367	0	1	7	FALSE	MTG1	7	1	0	0	0.60480329	FALSE	0	MTG1	0	0	other_gene
4790	3.90496215	0	0.25608443	0	1	7	FALSE	PLAUR	126	1	0	0	0.67722643	FALSE	0	PLAUR	0	0	other_gene
4796	1.88888889	0	0.52941176	0	1	2	FALSE	PTGIS	9	1	0	0	0.55555556	FALSE	0	PTGIS	0	0	other_gene
4801	3.74095879	0	0.26731115	0	1	6	FALSE	BCL2	100	1	0	0	0.69544902	FALSE	0	BCL2	0	0	other_gene
4805	3.90496215	0	0.25608443	0	1	7	FALSE	ATP6V0C	126	1	0	0	0.67722643	FALSE	0	ATP6V0C	0	0	other_gene
