# Supplementary material for: Tumor microenvironment characterization in cervical cancer identifies prognostic relevant gene signatures
Source: PLoS One. 2021 Apr 26;16(4):e0249374. doi: 10.1371/journal.pone.0249374 (PMC8075229; doi:10.1371/journal.pone.0249374)
Supplement: S2 Data — (TXT) [file pone.0249374.s023.txt]

	HR
CD6	1.76329266422144
ATP2A3	1.41383200430359
P2RY10	1.43971371691426
SP140	1.40090357086831
GRAP2	1.76952817641386
SLA2	1.48099049772847
PPP1R16B	1.67754515029613
RASAL3	1.50255752914697
CD79A	1.59374091078786
TNFSF8	1.43833214172033
SPOCK2	1.39724930882543
B3GAT1	1.57028683924888
CD5	1.74793476163721
POU2AF1	1.45217618740947
SELPLG	1.5643282035263
BIN2	1.69632860619719
AMPD1	1.41551672019034
CD2	1.46982990856435
SLAMF1	1.63164802932388
CD48	1.50373474691185
LY9	1.76843349017026
ZNF831	1.62897400023977
CCR7	1.89700074701331
TBC1D27	1.41238418532405
IGJ	1.44578283154218
TESPA1	1.40589791297905
FAIM2	1.49639035002847
SIT1	1.49804343079781
IRF4	1.38890948498657
CD27	1.76355178037536
PTPN7	1.39503648569031
PLA1A	1.60948054379383
SCML4	1.45125244914271
JAKMIP1	1.43583325523177
NCF1	1.41162626503935
RLTPR	1.43540413259136
UBASH3A	1.60772872408446
CD3G	1.63470115102051
IKZF3	1.5564678595458
SLAMF6	1.63015724436387
PYHIN1	1.45072488333998
KCNK5	1.39650666207152
PRKCB	1.53289759296917
SNX20	1.44722158553327
CD3D	1.50461367182519
NLRC3	1.67479109998626
CXCR6	1.51025008253363
IL16	1.39199645593501
GPR171	1.54593420247395
TBC1D10C	1.5710941679336
TIGIT	1.58294612545156
P2RY8	1.69342178006981
LCK	1.47430917945304
C16orf54	1.53064836403672
BTLA	1.4774117751214
CXCR3	1.44991594220856
GZMM	1.48848734180745
CD3E	1.41717348160114
IGLV3-27	1.40163478910101
TRBV6-1	1.49625127929188
TRBV6-5	1.50920905767979
TRBV19	1.63432752742099
TRBV20-1	1.84258678628942
TRBV25-1	1.46693366363858
TRBV28	1.67712283074386
TRBC2	1.67600668059537
TRAV4	1.41778541589971
TRAV8-2	1.5422395445783
IGHM	1.48484854612006
TRBV29-1	1.66217774372859
LINC00426	1.58743733827025
PCDHAC2	0.653109257961362
LINC00861	1.50909499297767
CTD-2506J14.1	1.50774943343593
PCED1B-AS1	1.61964289993638
RP11-23J18.1	1.49872875678113
RP11-519G16.5	0.700255651715813
ANTXRLP1	1.57761089623303
TRBV18	1.54252137751185
TRBV12-4	1.83861554277277
TRAC	1.76916459208884
RP11-697K23.3	1.43869072674635
