# Supplementary material for: Tumor microenvironment characterization in cervical cancer identifies prognostic relevant gene signatures
Source: PLoS One. 2021 Apr 26;16(4):e0249374. doi: 10.1371/journal.pone.0249374 (PMC8075229; doi:10.1371/journal.pone.0249374)
Supplement: S3 Data — (TXT) [file pone.0249374.s024.txt]

protein1	protein2	score
SELL	PTPRC	912
SELL	CD34	954
SELL	CD44	942
SELL	CCR7	905
SELPLG	SELL	996
SELPLG	ITGAM	962
SELPLG	SELP	999
SELPLG	ESAM	923
SELPLG	ITGB2	966
SELPLG	SELE	994
CD247	PRKAR1A	900
CD247	JUN	903
CD247	ITK	985
CD247	GNAI3	900
CD247	RGS1	912
CD247	CD8A	950
CD247	PRKAR1B	900
CD247	DBNL	902
CD247	CD2	991
CD247	MAP4K1	913
CD247	GNB1	901
CD247	GNAZ	900
CD247	FCGR3A	926
CD247	PRKACB	900
CD247	SH3BP2	905
CD247	B2M	939
CD247	HLA-A	920
CD247	FYB	938
CD247	PTPN6	957
CD247	LAT	966
CD247	PRKACG	900
CD247	SHC1	997
CD247	SYK	960
CD247	IL2RG	936
CD247	PTPRC	974
CD247	CD3G	982
CD247	IL2RA	931
CD247	VAV1	948
CD247	HLA-DRA	925
CD3D	KIAA0319	900
CD3D	SH3BP2	900
CD3D	CLTC	900
CD3D	PICALM	901
CD3D	HLA-DRB1	926
CD3D	DAB2	900
CD3D	ITSN1	900
CD3D	DNM2	902
CD3D	HLA-DRB5	906
CD3D	SH3KBP1	902
CD3D	HLA-E	909
CD3D	FCHO1	902
CD3D	UBC	902
CD3D	EPN2	900
CD3D	TF	926
CD3D	AGFG1	900
CD3D	AGTR1	900
CD3D	CD8B	987
CD3D	CD274	920
CD3D	HLA-DQA2	919
CD3D	SH3GL2	900
CD3D	CLTB	900
CD3D	GNG2	900
CD3D	CD1C	931
CD3D	SH3GL3	900
CD3D	IL2RG	955
CD3D	AAK1	900
CD3D	NECAP1	900
CD3D	CD1D	924
CD3D	FYN	934
CD3D	SHC1	900
CD3D	PTPN22	917
CD3D	OCRL	902
CD3D	UBB	902
CD3D	SYT2	900
CD3D	JUN	915
CD3D	EPN1	900
CD3D	SYT8	900
CD3D	GNB1	900
CD3D	SNX18	900
CD3D	DNAJC6	900
CD3D	SLC2A8	902
CD3D	CHRM2	900
CD3D	HLA-DQB2	922
CD3D	HLA-A	917
CD3D	STAM	900
CD3D	LDLR	900
CD3D	PTPRJ	902
CD3D	VAMP2	902
CD3D	CD3G	989
CD3D	AVPR2	902
CD3D	FNBP1	919
CD3D	PACSIN3	900
CD3D	TGOLN2	900
CD3D	GNAI3	919
CD3D	RAB5B	900
CD3D	SYT9	900
CD3D	AMPH	900
CD3D	ARPC4	902
CD3D	CTTN	901
CD3D	PTPRC	949
CD3D	EPS15L1	900
CD3D	HLA-DQB1	925
CD3D	VAV1	926
CD3D	HGS	900
CD3D	AVP	900
CD3D	REPS1	900
CD3D	ITSN2	900
CD3D	CD8A	973
CD3D	FZD4	900
CD3D	ARRB1	902
CD3D	CD1B	933
CD3D	MAP4K1	919
CD3D	HLA-DPA1	921
CD3D	FCHO2	902
CD3D	PDCD1	930
CD3D	IGF2R	900
CD3D	RAB5C	900
CD3D	LAT	920
CD3D	PTPN6	908
CD3D	HIP1	900
CD3D	SLC18A3	900
CD3D	FYB	947
CD3D	SGIP1	902
CD3D	HLA-DRA	936
CD3D	CD28	956
CD3D	DNM1	902
CD3D	AP2A2	900
CD3D	TFRC	905
CD3D	LDLRAP1	902
CD3D	DNM3	901
CD3D	GAPVD1	900
CD3D	HSPA8	900
CD3D	AP2A1	904
CD3D	SNAP91	900
CD3D	STON1	900
CD3D	SYNJ2	902
CD3D	PDCD1LG2	907
CD3D	CLTCL1	900
CD3D	CD247	995
CD3D	LCK	985
CD3D	TACR1	900
CD3D	SYNJ1	902
CD3D	HLA-DQA1	914
CD3D	HLA-G	912
CD3D	GAK	900
CD3D	DBNL	900
CD3D	RGS1	913
CD3D	PACSIN1	902
CD3D	ARRB2	904
CD3D	GNAZ	901
CD3D	SNX9	900
CD3D	STON2	900
CD3D	REPS2	900
CD3D	GNAI1	912
CD3D	CD3E	999
CD3D	GRAP2	949
CD3D	IL2RA	929
CD3D	SYK	928
CD3D	ACTR2	900
CD3D	ADRB2	900
CD3D	ITK	976
CD3D	HLA-DPB1	924
CD3D	GNAI2	904
CD3D	IL7R	929
CD3D	CD86	931
CD3D	BIN1	904
CD3D	EPS15	900
CD3D	UBA52	900
CD3D	B2M	929
CD3D	HLA-C	911
CD3D	TRIP10	901
CD3D	HLA-B	913
CD3D	UBQLN2	900
CD3D	SYT11	900
CD3D	NECAP2	900
CD3D	PTPN11	902
CD3D	AP2B1	900
RASAL3	RASAL1	923
RASAL3	SYNGAP1	909
RASAL3	SPRED3	900
RASAL3	NF1	921
RASAL3	NRAS	919
RASAL3	HRAS	917
RASAL3	RASAL2	913
RASAL3	SPRED2	900
GZMM	CFB	901
APOE	DMP1	900
APOE	ABCA1	921
APOE	APOC2	993
APOE	SDC3	924
APOE	FAM20A	902
APOE	ADAM10	950
APOE	LPL	980
APOE	IL6	969
APOE	GPC1	918
APOE	FGG	935
APOE	IGFBP1	915
APOE	SPP1	949
APOE	MATN3	900
APOE	APLP2	940
APOE	SDC2	918
APOE	TFAP2A	944
APOE	AHSG	942
APOE	GPC4	918
APOE	VLDLR	910
APOE	HSPG2	951
APOE	APOL1	949
APOE	CDH2	915
APOE	SORL1	907
APOE	PNPLA2	927
APOE	APOA2	985
APOE	LIPC	966
APOE	AMELX	902
APOE	NOTUM	905
APOE	LRP8	987
APOE	ITIH2	913
APOE	PRSS23	900
APOE	GAS6	921
APOE	BMP15	900
APOE	MAPT	907
APOE	PCSK9	966
APOE	F5	931
APOE	IGFBP4	920
APOE	LRP10	950
APOE	GOLM1	921
APOE	SERPINA1	950
APOE	LDLRAP1	939
APOE	FN1	952
APOE	AMBN	900
APOE	IGFBP7	911
APOE	CALU	919
APOE	TF	937
APOE	FBN1	928
APOE	CP	948
APOE	SHISA5	900
APOE	DNAJC3	902
APOE	MEPE	902
APOE	SDC1	929
APOE	CHGB	917
APOE	APP	995
APOE	C4A	944
APOE	SDC4	920
APOE	VCAN	923
APOE	LPA	961
APOE	MXRA8	903
APOE	P4HB	923
APOE	MSR1	938
APOE	FAM20C	906
APOE	LAMC1	903
APOE	GPIHBP1	950
APOE	MEN1	915
APOE	AMTN	900
APOE	LRP12	912
APOE	HP	953
APOE	MSLN	903
APOE	SPARCL1	927
APOE	TNC	915
APOE	NUCB1	902
APOE	HRC	906
APOE	QSOX1	902
APOE	ENAM	903
APOE	PLTP	965
APOE	FSTL1	906
APOE	SERPINA10	908
APOE	AFP	920
APOE	LAMB2	904
APOE	LRP2	971
APOE	LCAT	951
APOE	CALR	926
APOE	GPC5	919
APOE	APOA5	970
APOE	CHRDL1	907
APOE	PRKCSH	905
APOE	STC2	900
APOE	DEK	901
APOE	APOC1	992
APOE	KNG1	941
APOE	MFGE8	928
APOE	SERPINC1	934
APOE	CLU	953
APOE	MIA3	919
APOE	GPC6	912
APOE	CST3	959
APOE	ALB	979
APOE	MGAT4A	900
APOE	TGOLN2	904
APOE	AGRN	922
APOE	GPC3	919
APOE	LTBP1	908
APOE	PENK	903
APOE	CKAP4	900
APOE	SCG2	904
APOE	KTN1	900
APOE	IGFBP3	920
APOE	MFI2	916
APOE	APOA4	940
APOE	CSF1	939
APOE	GPC2	912
APOE	MBTPS1	907
APOE	PDIA6	901
APOE	LDLR	996
APOE	HSP90B1	922
APOE	CYR61	909
APOE	FGA	933
APOE	VWA1	911
IL10RA	IL22RA1	962
IL10RA	IL10RB	995
IL10RA	STAT5A	951
IL10RA	IL10	998
IL10RA	TYK2	959
IL10RA	IL22	939
IL10RA	STAT5B	946
IL10RA	STAT1	960
IL10RA	CTSS	920
IL10RA	JAK1	994
IL10RA	STAT3	975
IL10RA	MAP3K5	906
LILRB4	HLA-G	956
LILRB4	B2M	907
LILRB4	HLA-A	918
LILRB4	HLA-B	922
AIF1	GFAP	920
CD5	CD19	928
CD5	CD2	978
HLA-DQA1	SEC24B	900
HLA-DQA1	CD44	924
HLA-DQA1	PTPN11	902
HLA-DQA1	AP2B1	900
HLA-DQA1	TRIM3	900
HLA-DQA1	HLA-DPA1	936
HLA-DQA1	B2M	910
HLA-DQA1	HLA-C	969
HLA-DQA1	KLC3	900
HLA-DQA1	OAS1	927
HLA-DQA1	HLA-B	929
HLA-DQA1	CTSS	930
HLA-DQA1	KIF26A	900
HLA-DQA1	KIF4A	900
HLA-DQA1	TRIM26	926
HLA-DQA1	SEC31A	900
HLA-DQA1	PTPRC	937
HLA-DQA1	IFI30	930
HLA-DQA1	HLA-DQB1	998
HLA-DQA1	RACGAP1	900
HLA-DQA1	IRF9	912
HLA-DQA1	DCTN4	900
HLA-DQA1	IRF7	920
HLA-DQA1	AP1S3	900
HLA-DQA1	TRIM5	908
HLA-DQA1	IRF4	922
HLA-DQA1	AP1S2	900
HLA-DQA1	CIITA	965
HLA-DQA1	DCTN1	900
HLA-DQA1	TRIM29	900
HLA-DQA1	KIF3B	900
HLA-DQA1	HLA-DPB1	950
HLA-DQA1	CTSE	913
HLA-DQA1	DYNC1H1	900
HLA-DQA1	HLA-A	979
HLA-DQA1	CD3E	914
HLA-DQA1	PTPRJ	902
HLA-DQA1	PTAFR	913
HLA-DQA1	NCAM1	912
HLA-DQA1	FCGR1B	904
HLA-DQA1	TRIM38	907
HLA-DQA1	AP1B1	900
HLA-DQA1	TRIM48	900
HLA-DQA1	FCGR1A	916
HLA-DQA1	GBP3	902
HLA-DQA1	LGMN	917
HLA-DQA1	KLC2	900
HLA-DQA1	TRIM10	926
HLA-DQA1	CD3G	921
HLA-DQA1	ARF1	900
HLA-DQA1	CAPZA2	900
HLA-DQA1	DCTN2	900
HLA-DQA1	TRIM22	914
HLA-DQA1	GBP2	910
HLA-DQA1	SAR1B	900
HLA-DQA1	TRIM17	900
HLA-DQA1	AP1G1	900
HLA-DQA1	HLA-G	939
HLA-DQA1	TRIM6	900
HLA-DQA1	KIF2A	900
HLA-DQA1	CAPZB	904
HLA-DQA1	DYNLL2	900
HLA-DQA1	HLA-DOB	924
HLA-DQA1	KLC1	900
HLA-DQA1	CTSL	923
HLA-DQA1	TRIM31	901
HLA-DQA1	GBP6	907
HLA-DQA1	SPTBN2	900
HLA-DQA1	HLA-DQB2	989
HLA-DQA1	IRF2	905
HLA-DQA1	AP1M1	900
HLA-DQA1	KIF5A	917
HLA-DQA1	SEC13	900
HLA-DQA1	CTSA	905
HLA-DQA1	TRIM14	900
HLA-DQA1	PDCD1LG2	915
HLA-DQA1	ACTR1A	900
HLA-DQA1	HLA-DMB	960
HLA-DQA1	IRF6	901
HLA-DQA1	PTPN22	951
HLA-DQA1	KIF4B	900
HLA-DQA1	CTSO	902
HLA-DQA1	DNM1	902
HLA-DQA1	CD274	921
HLA-DQA1	DNM3	900
HLA-DQA1	HLA-DMA	929
HLA-DQA1	SEC24C	900
HLA-DQA1	IRF3	910
HLA-DQA1	SH3GL2	915
HLA-DQA1	DYNLL1	900
HLA-DQA1	HLA-DQA2	903
HLA-DQA1	CTSV	900
HLA-DQA1	GBP5	906
HLA-DQA1	AP2A1	900
HLA-DQA1	SP100	918
HLA-DQA1	TRIM2	900
HLA-DQA1	GBP1	914
HLA-DQA1	KIF3A	900
HLA-DQA1	OAS2	915
HLA-DQA1	CLTC	900
HLA-DQA1	SEC24A	900
HLA-DQA1	KIFAP3	900
HLA-DQA1	DYNC1I2	900
HLA-DQA1	CTSB	919
HLA-DQA1	PTPN6	903
HLA-DQA1	LAT	906
HLA-DQA1	KIF2C	905
HLA-DQA1	KIF20A	900
HLA-DQA1	HLA-DRB1	964
HLA-DQA1	IRF5	930
HLA-DQA1	GBP4	920
HLA-DQA1	HLA-DRB5	956
HLA-DQA1	DNM2	902
HLA-DQA1	HLA-DRA	955
HLA-DQA1	HLA-E	940
CLEC10A	MUC21	900
CLEC10A	MUC12	900
CLEC10A	MUC6	900
CLEC10A	MUC5B	901
CLEC10A	MUC3A	900
CLEC10A	MUC17	900
CLEC10A	MUCL1	900
CLEC10A	MUC15	900
CLEC10A	MUC1	915
CLEC10A	MUC20	900
CLEC10A	MUC5AC	904
CLEC10A	MUC4	904
CLEC10A	MUC7	901
CLEC10A	MUC16	902
CLEC10A	MUC13	901
CD79A	PLCG1	911
CD79A	RASA1	900
CD79A	ITPR1	900
CD79A	BCR	912
CD79A	BCL6	978
CD79A	DOK1	912
CD79A	CD5	908
CD79A	VAV2	901
CD79A	INPP5D	932
CD79A	IGLL5	973
CD79A	FYN	955
CD79A	SHC1	905
CD79A	PIK3R1	907
CD79A	ITPR3	901
CD79A	PTPRC	986
CD79A	CBLB	901
CD79A	GRB2	923
CD79A	VAV1	937
CD79A	SH3BP5	907
CD79A	FCGR2B	939
CD79A	ITPR2	900
CD79A	CBL	908
CD79A	RPS6KB1	901
CD79A	BTK	976
CD79A	CD19	996
CD79A	MTOR	910
CD79A	PTEN	917
CD79A	BLNK	988
CD79A	CD79B	990
CD79A	SYK	982
CD79A	BLK	982
CD79A	CD72	959
CD79A	IGHV3-11	900
CD79A	PIK3CD	912
CD79A	SH3KBP1	901
CD79A	SOS1	900
CD79A	NCK1	904
CD79A	PLCG2	938
CD79A	IBTK	909
CD79A	PIK3CA	904
CD79A	IGJ	906
CD79A	LYN	986
CD79A	PTPN6	956
CD79A	PIK3AP1	916
CD79A	DAPP1	914
CD79B	PIK3R1	911
CD79B	SHC1	904
CD79B	INPP5D	951
CD79B	IGLL5	962
CD79B	SH3KBP1	905
CD79B	VAV1	936
CD79B	IGHV3-11	909
CD79B	PTPRC	973
CD79B	CD72	964
CD79B	PLCG2	943
CD79B	NCK1	905
CD79B	SOS1	903
CD79B	DAPP1	921
CD79B	PTPN6	959
CD79B	LYN	976
CD79B	BTK	977
CD79B	CD19	993
CD79B	BCL6	953
SEPT1	SEPT8	938
SEPT1	SEPT9	933
SEPT1	SEPT3	919
SEPT1	SEPT10	937
SEPT1	SEPT6	936
JAK3	MAPK9	920
JAK3	IL5RA	908
JAK3	CSF2RA	924
JAK3	AKT1	924
JAK3	CISH	957
JAK3	PIK3R1	950
JAK3	HRAS	958
JAK3	SHC1	969
JAK3	TYK2	939
JAK3	INPP5D	964
JAK3	RHOA	930
CCL5	CCL16	935
CCL5	CCL4L1	913
CCL5	SSTR3	900
CCL5	GNB1	900
CCL5	APLNR	909
CCL5	ADRA2B	905
CCL5	CCL4	932
CXCL9	GPR37L1	900
CXCL9	DRD3	900
CXCL9	BDKRB2	900
CXCL9	FPR1	912
CXCL9	GRM3	900
CXCL9	GPSM2	900
CXCL9	CCL16	944
CXCL9	NPBWR2	900
CXCL9	GNGT2	905
CXCL9	HCAR1	906
CXCL9	GPSM3	905
CXCL9	GPR183	910
CXCL9	GPER1	900
CXCL9	CXCL1	915
CXCL9	SUCNR1	907
CXCL9	CXCR6	958
CXCL9	SSTR3	900
CXCL9	TAS1R2	900
CXCL9	GPR31	912
CXCL9	CNR2	905
CXCL9	TAS2R31	900
CXCL9	TAS2R39	900
CXCL9	TAS2R46	900
CXCL9	GNG12	900
CXCL9	HCAR3	910
CXCL9	ADRA2C	900
CXCL9	NPY4R	900
CXCL9	CCL4L1	962
CXCL9	PDYN	900
CXCL9	TAS2R38	900
CXCL9	GRM2	900
CXCL9	RXFP4	900
CXCL9	S1PR3	902
CXCL9	CXCL12	973
CXCL9	GNG5	900
CXCL9	MAP2K6	904
CXCL9	PSAP	900
CXCL9	TAS2R1	900
CXCL9	GNAT3	902
CXCL9	GNAI3	900
CXCL9	CXCL2	930
CXCL9	SAA1	929
CXCL9	TAS2R20	900
CXCL9	CNR1	902
CXCL9	OXER1	902
CXCL9	NPY5R	900
CXCL9	CASR	900
CXCL9	GNG4	900
CXCL9	APLNR	909
CXCL9	TAS2R43	900
CXCL9	GPR55	900
CXCL9	LPAR2	900
CXCL9	HTR1D	900
CXCL9	GNB1	900
CXCL9	CHRM2	900
CXCL9	GNG10	900
CXCL9	CXCR3	996
CXCL9	ADCY7	900
CXCL9	S1PR2	900
CXCL9	AGTR2	900
CXCL9	POMC	904
CXCL9	TAS2R19	900
CXCL9	TAS2R14	900
CXCL9	PPY	900
CXCL9	TAS2R30	900
CXCL9	CHRM4	900
CXCL9	CCR3	974
CXCL9	CCL25	961
CXCL9	NMS	900
CXCL9	GRM4	900
CXCL9	HCAR2	910
CXCL9	CORT	900
CXCL9	ADRA2B	900
CXCL9	GABBR1	900
CXCL9	LPAR3	901
CXCL9	ADORA3	912
CXCL9	TAS2R50	900
CXCL9	HTR1B	900
CXCL9	ANXA1	905
CXCL9	CCL4	985
CXCL9	OPRM1	901
CXCL9	NPY	904
CXCL9	APLN	900
CXCL9	CXCR4	957
CXCL9	GNG7	901
CXCL9	ADCY5	901
CXCL9	AGT	900
CXCL9	TAS2R40	900
CXCL9	CCL5	991
CXCL9	ADORA1	907
CXCL9	LPAR1	900
CXCL9	RLN3	900
CXCL9	TAS2R13	900
CXCL9	TAS2R41	900
CXCL9	GPR17	902
CXCL9	GPSM1	900
CXCL9	P2RY4	900
CXCL9	FPR2	916
CD8A	PTPN6	903
CD8A	CD3G	961
CD8A	VAV1	922
CD8A	HLA-G	958
CD8A	SHC1	922
CD8A	HLA-B	958
CD8A	B2M	992
PLA2G7	PLA2G1B	970
PLA2G7	PAFAH1B1	948
PLA2G7	LPA	905
PLA2G7	LPCAT1	910
HAVCR2	LGALS9	996
TREM2	HLA-E	902
TREM2	BTK	923
TREM2	PIK3R1	900
TREM2	KLRC2	911
TREM2	SYK	960
TREM2	SIRPA	906
TREM2	PLXNA1	954
TREM2	B2M	909
TREM2	SOS1	909
TREM2	KLRD1	915
TREM2	PLCG2	920
IGJ	PIGR	901
IGJ	IGHV3-11	912
IGJ	AMBP	913
IGJ	IGLL5	966
IGJ	FCAMR	939
IGJ	UTP3	905
CXCR3	GRM4	904
CXCR3	NMS	900
CXCR3	CCL25	957
CXCR3	GABBR1	901
CXCR3	LPAR3	900
CXCR3	CORT	919
CXCR3	HCAR2	904
CXCR3	ADRA2B	901
CXCR3	PPY	902
CXCR3	TAS2R30	900
CXCR3	CHRM4	902
CXCR3	TAS2R19	900
CXCR3	TAS2R14	900
CXCR3	CCR3	920
CXCR3	S1PR2	907
CXCR3	ADCY7	907
CXCR3	POMC	917
CXCR3	HTR1D	902
CXCR3	GNB1	915
CXCR3	LPAR2	902
CXCR3	GNAZ	914
CXCR3	GPR55	909
CXCR3	CHRM2	903
CXCR3	GNG10	912
CXCR3	GPR17	906
CXCR3	TAS2R41	900
CXCR3	TAS2R13	900
CXCR3	GPSM1	917
CXCR3	P2RY4	903
CXCR3	FPR2	907
CXCR3	CCL5	983
CXCR3	LPAR1	904
CXCR3	TAS2R40	900
CXCR3	RLN3	902
CXCR3	APLN	900
CXCR3	CXCR4	915
CXCR3	GNG7	912
CXCR3	ADCY5	904
CXCR3	TAS2R50	900
CXCR3	NPY	918
CXCR3	ANXA1	907
CXCR3	CCL4	974
CXCR3	OPRM1	902
CXCR3	HCAR3	904
CXCR3	ADRA2C	900
CXCR3	NPY4R	901
CXCR3	TAS2R31	900
CXCR3	TAS2R39	900
CXCR3	TAS2R46	900
CXCR3	SSTR3	904
CXCR3	TAS1R2	901
CXCR3	CXCR6	932
CXCR3	CNR2	919
CXCR3	GNGT2	919
CXCR3	HCAR1	902
CXCR3	CCL16	928
CXCR3	CXCL1	958
CXCR3	ARRB1	929
CXCR3	GPSM3	913
CXCR3	GPER1	900
CXCR3	GPR183	918
CXCR3	DRD3	902
CXCR3	GPSM2	900
CXCR3	BDKRB2	902
CXCR3	FPR1	906
CXCR3	CASR	902
CXCR3	NPY5R	900
CXCR3	OXER1	906
CXCR3	TAS2R43	900
CXCR3	APLNR	903
CXCR3	GNG4	912
CXCR3	TAS2R1	900
CXCR3	GNAT3	914
CXCR3	SAA1	939
CXCR3	TAS2R20	900
CXCR3	CXCL2	954
CXCR3	GRM2	903
CXCR3	S1PR3	901
CXCR3	CXCL12	972
CXCR3	CCL4L1	945
CXCR3	PDYN	900
CXCR3	TAS2R38	900
CXCR3	MAP2K6	900
CXCR3	PSAP	900
WAS	ACTR2	997
WAS	CYFIP1	969
WAS	WASF1	983
WAS	ARPC4	993
WAS	WIPF1	999
WAS	VAV1	981
WAS	ARPC1B	986
WAS	BRK1	972
WAS	BTK	989
WAS	WASF2	991
WAS	NCK1	993
WAS	LAT	947
WAS	CDC42	999
WAS	CYFIP2	974
WAS	ACTG1	964
LSP1	KSR1	933
HLA-DPB1	SEC24B	900
HLA-DPB1	DCTN4	900
HLA-DPB1	DCTN2	900
HLA-DPB1	CIITA	945
HLA-DPB1	IRF3	900
HLA-DPB1	AP1S2	901
HLA-DPB1	HLA-G	918
HLA-DPB1	AP2B1	900
HLA-DPB1	SPTBN2	900
HLA-DPB1	KLC1	900
HLA-DPB1	DYNLL2	900
HLA-DPB1	CTSV	931
HLA-DPB1	KIF5A	900
HLA-DPB1	TRIM3	900
HLA-DPB1	CLTC	900
HLA-DPB1	B2M	916
HLA-DPB1	NCAM1	904
HLA-DPB1	TRIM26	937
HLA-DPB1	CD3G	924
HLA-DPB1	ARF1	900
HLA-DPB1	CTSO	905
HLA-DPB1	PTPRC	929
ETV7	ETV6	911
IGSF6	METTL9	931
CD2	PTPRC	915
CD2	PRKACB	900
CD2	FCGR3B	946
CD2	CD48	942
CD2	SYK	965
CD2	PIK3R1	915
CD2	PRKACG	900
CD2	PRKAR1B	900
CD2	CD58	999
CD2	PRKAR1A	900
CD3G	GNAZ	901
CD3G	HSPA8	900
CD3G	MAP4K1	915
CD3G	GNB1	900
CD3G	PACSIN1	900
CD3G	AP2B1	900
CD3G	CYFIP1	901
CD3G	STON2	900
CD3G	FZD4	900
CD3G	MYO9B	902
CD3G	CYFIP2	902
CD3G	YES1	900
CD3G	VAV1	928
CD3G	IGHV3-11	900
CD3G	BRK1	900
CD3G	PACSIN3	900
CD3G	UBC	903
CD3G	FCHO1	902
CD3G	HCK	904
CD3G	RAB5C	900
CD3G	CLTC	900
CD3G	WASF2	902
CD3G	PLCG2	908
CD3G	CLTCL1	900
CD3G	LDLR	901
CD3G	B2M	924
CXCR6	GRM4	900
CXCR6	TAS2R46	900
CXCR6	ADRA2B	900
CXCR6	TAS2R39	900
CXCR6	HCAR3	900
CXCR6	TAS2R14	900
CXCR6	TAS2R30	900
CXCR6	PPY	900
CXCR6	CHRM4	900
CXCR6	SSTR3	900
CXCR6	CCR3	915
CXCR6	CCL16	921
CXCR6	S1PR2	907
CXCR6	GNGT2	902
CXCR6	LPAR2	901
CXCR6	GNB1	900
CXCR6	FPR1	908
CXCR6	BDKRB2	900
CXCR6	CHRM2	900
CXCR6	NPY5R	900
CXCR6	GPR17	902
CXCR6	CASR	900
CXCR6	FPR2	909
CXCR6	APLNR	915
CXCR6	TAS2R43	900
CXCR6	CCL5	960
CXCR6	RLN3	900
CXCR6	CXCL2	933
CXCR6	ADCY5	900
CXCR6	TAS2R20	900
CXCR6	PDYN	900
CXCR6	TAS2R38	900
CXCR6	TAS2R50	900
CXCR6	CCL4L1	917
CXCR6	CCL4	949
ACKR1	NGF	918
ACKR1	NTRK1	902
SLA2	CD3D	917
SLA2	CD3E	906
SLA2	CD247	946
SLA2	CBL	965
SLA2	HLA-DRB1	900
SLA2	HLA-DRA	902
SLA2	LCK	906
SLA2	ZAP70	958
SLA2	CD3G	921
CX3CL1	HTR1A	904
CX3CL1	ADCY7	901
CX3CL1	S1PR2	904
CX3CL1	DRD4	902
CX3CL1	HTR1E	902
CX3CL1	NPY1R	902
CX3CL1	LPAR2	900
CX3CL1	OXGR1	900
CX3CL1	TAS2R5	900
CX3CL1	GNG10	900
CX3CL1	CXCL9	963
CX3CL1	TAS1R3	900
CX3CL1	CCL25	952
CX3CL1	GRM4	906
CX3CL1	NMS	900
CX3CL1	CXCR1	957
CX3CL1	GABBR1	905
CX3CL1	ADCY3	900
CX3CL1	GRM7	902
CX3CL1	SST	907
CX3CL1	GNG13	902
CX3CL1	HCAR2	904
CX3CL1	TAS2R60	900
CX3CL1	CXCR2	957
CX3CL1	TAS2R14	900
CX3CL1	C3AR1	908
CX3CL1	OPRL1	922
CX3CL1	TAS1R1	900
CX3CL1	APLN	906
CX3CL1	GNG3	904
CX3CL1	GNG11	901
CX3CL1	CXCL3	951
CX3CL1	CCL1	950
CX3CL1	NPW	900
CX3CL1	HTR1B	903
CX3CL1	ADORA3	921
CX3CL1	SSTR1	902
CX3CL1	NPY	909
CX3CL1	MCHR2	900
CX3CL1	TAS2R41	900
CX3CL1	GPR17	904
CX3CL1	TAS2R4	900
CX3CL1	GAL	906
CX3CL1	TAS2R10	900
CX3CL1	FPR2	913
CX3CL1	GPSM1	900
CX3CL1	TAS2R42	900
CX3CL1	ADORA1	926
CX3CL1	ADCY9	900
CX3CL1	NMUR2	900
CX3CL1	SSTR5	901
CX3CL1	RLN3	900
CX3CL1	HTR5A	907
CX3CL1	HTR1F	902
CX3CL1	HCAR1	909
CX3CL1	MCHR1	904
CX3CL1	CCL27	937
CX3CL1	CCL16	929
CX3CL1	GPR183	900
CX3CL1	TAS2R7	900
CX3CL1	OPRK1	921
CX3CL1	P2RY13	904
CX3CL1	CXCR5	936
CX3CL1	GPR37L1	905
CX3CL1	GPR37	904
CX3CL1	GRM3	905
CX3CL1	FPR1	910
CX3CL1	NPBWR1	900
CX3CL1	BDKRB2	900
CX3CL1	ADRA2A	906
CX3CL1	S1PR5	905
CX3CL1	NPB	900
CX3CL1	ADRA2C	906
CX3CL1	NPY4R	905
CX3CL1	PCP2	900
CX3CL1	SSTR2	902
CX3CL1	TAS1R2	900
CX3CL1	CNR2	913
CX3CL1	GPR31	903
CX3CL1	PTGDR2	901
CX3CL1	DRD2	906
CX3CL1	TAS2R1	900
CX3CL1	GNAT3	900
CX3CL1	CCR9	937
CX3CL1	CCL20	958
CX3CL1	TAS2R20	900
CX3CL1	PMCH	900
CX3CL1	SAA1	909
CX3CL1	GPR18	903
CX3CL1	CXCL12	966
CX3CL1	RXFP4	900
CX3CL1	PDYN	910
CX3CL1	GNAI2	900
CX3CL1	CCL4L1	949
CX3CL1	PSAP	904
CX3CL1	S1PR4	902
CX3CL1	S1PR1	909
CX3CL1	OXER1	900
CX3CL1	GNAI1	902
CX3CL1	GNG4	902
CX3CL1	PF4	945
CX3CL1	PENK	906
CX3CL1	CXCL5	959
CX3CL1	OPRD1	922
CX3CL1	CXCR3	960
CX3CL1	CCR8	942
CX3CL1	POMC	907
CX3CL1	AGTR2	900
CX3CL1	GNB1	902
CX3CL1	HTR1D	900
CX3CL1	HRH4	900
CX3CL1	P2RY12	937
CX3CL1	GPR55	900
CX3CL1	CCR4	910
CX3CL1	NPY2R	904
CX3CL1	CXCL6	953
CX3CL1	GNB4	900
CX3CL1	CHRM2	902
CX3CL1	GNG2	900
CX3CL1	LPAR3	900
CX3CL1	ADRA2B	906
CX3CL1	CORT	900
CX3CL1	PPY	900
CX3CL1	CHRM4	902
CX3CL1	PNOC	900
CX3CL1	TAS2R30	900
CX3CL1	SSTR4	904
CX3CL1	GNG8	900
CX3CL1	TAS2R19	900
CX3CL1	CXCL11	956
CX3CL1	C5	901
CX3CL1	CCR3	953
CX3CL1	CXCR4	959
CX3CL1	BDKRB1	904
CX3CL1	CXCL8	967
CX3CL1	CCL13	943
CX3CL1	ADCY5	904
CX3CL1	GNG7	904
CX3CL1	GALR2	900
CX3CL1	ADCY2	903
CX3CL1	GABBR2	904
CX3CL1	TAS2R50	900
CX3CL1	TAS2R3	900
CX3CL1	INSL5	900
CX3CL1	CCL4	966
CX3CL1	OPRM1	921
CX3CL1	ANXA1	917
CX3CL1	RXFP3	902
CX3CL1	TAS2R13	900
CX3CL1	CXCL13	951
CX3CL1	C5AR1	913
CX3CL1	P2RY4	902
CX3CL1	MTNR1B	900
CX3CL1	CXCL16	962
CX3CL1	APP	936
CX3CL1	LPAR1	903
CX3CL1	CCL5	974
CX3CL1	FPR3	905
CX3CL1	CCR1	962
CX3CL1	TAS2R40	900
CX3CL1	NMUR1	900
CX3CL1	AGT	938
CX3CL1	GRM6	902
CX3CL1	GRM8	902
CX3CL1	GNB3	900
CX3CL1	HEBP1	900
CX3CL1	GALR3	900
CX3CL1	P2RY14	900
CX3CL1	GNGT2	900
CX3CL1	NPBWR2	900
CX3CL1	ADCY8	903
CX3CL1	SUCNR1	900
CX3CL1	CXCL1	969
CX3CL1	GPER1	900
CX3CL1	GPSM3	904
CX3CL1	DRD3	904
CX3CL1	CCR2	970
CX3CL1	MTNR1A	900
CX3CL1	GPSM2	900
CX3CL1	CCR7	950
CX3CL1	GNB5	902
CX3CL1	KNG1	915
CX3CL1	CXCL10	970
CX3CL1	ADCY4	900
CX3CL1	HCAR3	900
CX3CL1	GNG12	900
CX3CL1	TAS2R46	900
CX3CL1	TAS2R39	900
CX3CL1	ADCY6	900
CX3CL1	TAS2R31	900
CX3CL1	CCL21	955
CX3CL1	SSTR3	902
CX3CL1	CXCR6	948
CX3CL1	CCL19	954
CX3CL1	GNGT1	900
CX3CL1	CX3CR1	997
CX3CL1	PYY	905
CX3CL1	CCR10	916
CX3CL1	CXCL2	958
CX3CL1	GNAI3	902
CX3CL1	GNG5	900
CX3CL1	TAS2R8	900
CX3CL1	GRM2	904
CX3CL1	S1PR3	908
CX3CL1	GALR1	902
CX3CL1	PTGER3	907
CX3CL1	TAS2R38	900
CX3CL1	LPAR5	900
CX3CL1	TAS2R9	900
CX3CL1	ACKR3	944
CX3CL1	HRH3	905
CX3CL1	GNB2	900
CX3CL1	NMU	900
CX3CL1	CASR	903
CX3CL1	NPY5R	904
CX3CL1	PPBP	942
CX3CL1	TAS2R43	900
CX3CL1	APLNR	911
CX3CL1	CCR5	964
CX3CL1	CNR1	921
CX3CL1	TAS2R16	900
CX3CL1	CCL28	910
CX3CL1	C3	926
CX3CL1	ADCY1	902
CCR7	P2RY13	906
CCR7	CXCR5	926
CCR7	GPR37L1	900
CCR7	GPR37	900
CCR7	GRM3	900
CCR7	NPBWR1	900
CCR7	FPR1	913
CCR7	BDKRB2	900
CCR7	ADRA2A	900
CCR7	MCHR1	900
CCR7	HCAR1	901
CCR7	CCL27	945
CCR7	CCL16	928
CCR7	OPRK1	900
CCR7	GPR183	942
CCR7	SSTR2	900
CCR7	TAS1R2	900
CCR7	CNR2	910
CCR7	GPR31	905
CCR7	PTGDR2	915
CCR7	NPB	900
CCR7	S1PR5	933
CCR7	NPY4R	900
CCR7	ADRA2C	900
CCR7	PCP2	900
CCR7	CXCL12	972
CCR7	RXFP4	900
CCR7	PDYN	900
CCR7	GNAI2	911
CCR7	CCL4L1	934
CCR7	PSAP	900
CCR7	TAS2R1	900
CCR7	DRD2	901
CCR7	GNAT3	900
CCR7	CCR9	910
CCR7	CCL20	966
CCR7	TAS2R20	900
CCR7	SAA1	903
CCR7	PMCH	902
CCR7	GPR18	920
CCR7	PENK	900
CCR7	CXCL5	938
CCR7	S1PR1	967
CCR7	OXER1	905
CCR7	GNAI1	900
CCR7	GNG4	900
CCR7	PF4	932
CCR7	TAS2R5	900
CCR7	LPAR2	903
CCR7	OXGR1	900
CCR7	GNG10	900
CCR7	HTR1A	900
CCR7	ADCY7	903
CCR7	S1PR2	927
CCR7	NPY1R	906
CCR7	HTR1E	900
CCR7	TAS2R60	900
CCR7	CXCR2	913
CCR7	TAS2R14	900
CCR7	OPRL1	900
CCR7	C3AR1	909
CCR7	TAS1R1	900
CCR7	CXCL9	967
CCR7	NMS	900
CCR7	TAS1R3	901
CCR7	GRM4	900
CCR7	CCL25	966
CCR7	CXCR1	916
CCR7	GABBR1	902
CCR7	ADCY3	900
CCR7	GNG13	900
CCR7	GRM7	900
CCR7	SST	901
CCR7	HCAR2	908
CCR7	NPW	900
CCR7	HTR1B	901
CCR7	ADORA3	908
CCR7	SSTR1	900
CCR7	NPY	918
CCR7	MCHR2	900
CCR7	APLN	900
CCR7	GNG3	902
CCR7	GNG11	900
CCR7	CXCL3	937
CCR7	ADORA1	907
CCR7	ADCY9	900
CCR7	NMUR2	900
CCR7	TAS2R42	900
CCR7	SSTR5	900
CCR7	RLN3	901
CCR7	HTR1F	900
CCR7	HTR5A	900
CCR7	TAS2R41	900
CCR7	GPR17	905
CCR7	TAS2R4	900
CCR7	GAL	901
CCR7	FPR2	911
CCR7	GPSM1	900
CCR7	CCR2	919
CCR7	DRD3	901
CCR7	MTNR1A	900
CCR7	GPSM2	900
CCR7	GNB5	900
CCR7	GNGT2	913
CCR7	P2RY14	904
CCR7	NPBWR2	900
CCR7	ADCY8	900
CCR7	SUCNR1	902
CCR7	CXCL1	948
CCR7	GPER1	900
CCR7	GPSM3	916
CCR7	SSTR3	903
CCR7	CXCR6	915
CCR7	GNGT1	904
CCR7	CCL19	996
CCR7	PYY	900
CCR7	CX3CR1	915
CCR7	KNG1	901
CCR7	CXCL10	968
CCR7	ADCY4	902
CCR7	HCAR3	910
CCR7	GNG12	900
CCR7	TAS2R46	900
CCR7	TAS2R39	900
CCR7	CCL21	997
CCR7	ADCY6	900
CCR7	TAS2R31	900
CCR7	GNG5	900
CCR7	GRM2	900
CCR7	S1PR3	930
CCR7	GALR1	900
CCR7	TAS2R38	900
CCR7	PTGER3	920
CCR7	LPAR5	906
CCR7	ACKR3	913
CCR7	GNB2	900
CCR7	HRH3	900
CCR7	CCR10	938
CCR7	GNAI3	907
CCR7	CXCL2	941
CCR7	CNR1	901
CCR7	TAS2R16	900
CCR7	CCL28	905
CCR7	ADCY1	900
CCR7	CASR	900
CCR7	NMU	900
CCR7	NPY5R	900
CCR7	PPBP	928
CCR7	TAS2R43	900
CCR7	CCR5	925
CCR7	APLNR	904
CCR7	HTR1D	900
CCR7	GNB1	900
CCR7	P2RY12	902
CCR7	HRH4	901
CCR7	GPR55	911
CCR7	NPY2R	906
CCR7	CCR4	910
CCR7	CHRM2	900
CCR7	CXCR3	929
CCR7	CCR8	917
CCR7	POMC	909
CCR7	AGTR2	905
CCR7	SSTR4	900
CCR7	PPY	900
CCR7	PNOC	907
CCR7	CHRM4	900
CCR7	TAS2R30	900
CCR7	GNG8	903
CCR7	TAS2R19	900
CCR7	CXCL11	955
CCR7	CCR3	916
CCR7	GNG2	900
CCR7	LPAR3	900
CCR7	ADRA2B	900
CCR7	CORT	900
CCR7	GABBR2	901
CCR7	TAS2R50	900
CCR7	INSL5	900
CCR7	TAS2R3	900
CCR7	CCL4	969
CCR7	OPRM1	900
CCR7	ANXA1	908
CCR7	CXCR4	917
CCR7	CXCL8	958
CCR7	GNG7	900
CCR7	ADCY5	900
CCR7	ADCY2	900
CCR7	GALR2	900
CCR7	LPAR1	902
CCR7	APP	915
CCR7	CCL5	971
CCR7	CCR1	919
CCR7	FPR3	909
CCR7	AGT	902
CCR7	NMUR1	900
CCR7	TAS2R40	900
CCR7	GRM8	915
CCR7	GALR3	900
CCR7	RXFP3	900
CCR7	CXCL13	972
CCR7	TAS2R13	900
CCR7	C5AR1	910
CCR7	P2RY4	900
CCR7	MTNR1B	900
CCR7	CXCL16	940
CYBB	TMBIM1	900
CYBB	LAMTOR3	900
CYBB	ATP11A	905
CYBB	LAIR1	918
CYBB	PTPRJ	914
CYBB	FPR2	936
CYBB	ALDH3B1	907
CYBB	DGAT1	904
CYBB	MGAM	916
CYBB	DYNLL1	900
CYBB	MOSPD2	900
CYBB	NOXO1	941
CYBB	SIRPA	909
CYBB	TMC6	905
CYBB	VAV1	935
CYBB	ANO6	902
CYBB	CLEC4C	900
CYBB	HGSNAT	903
CYBB	TSPAN14	901
CYBB	SERPINB6	906
CYBB	SCAMP1	900
CYBB	ORMDL3	900
CYBB	GPR84	920
CYBB	CD59	904
CYBB	TOM1	900
CYBB	NCF4	996
CYBB	CLEC5A	932
CYBB	RAB44	910
CYBB	AP1M1	900
CYBB	ITGB2	965
CYBB	LILRB2	944
CYBB	ITGAM	977
CYBB	HMOX2	936
CYBB	CD36	922
CYBB	TARM1	900
CYBB	ITGAX	943
CYBB	ATP8A1	905
CYBB	ADAM8	914
CYBB	NBEAL2	911
CYBB	CD177	902
CYBB	RAB37	905
CYBB	TRPM2	934
FCGR3A	LILRB2	956
FCGR3A	CYFIP1	900
FCGR3A	CD2	953
FCGR3A	ARPC4	900
FCGR3A	FCGR3B	983
FCGR3A	FGR	954
FCGR3A	MYO9B	901
FCGR3A	CYFIP2	900
FCGR3A	VAV2	902
FCGR3A	ABI1	900
FCGR3A	YES1	900
FCGR3A	ARPC1B	905
FCGR3A	CD3G	914
FCGR3A	VAV1	925
FCGR3A	BRK1	900
FCGR3A	IGHV3-11	900
FCGR3A	FCGR1A	977
FCGR3A	WASF1	900
FCGR3A	PIK3R1	917
FCGR3A	ACTR2	900
FCGR3A	SYK	956
FCGR3A	IGLL5	934
FCGR3A	HCK	975
FCGR3A	CDC42	903
FCGR3A	LYN	930
FCGR3A	WASF2	900
FCGR3A	PLCG2	912
FCGR3A	VAV3	902
FCGR3A	MYO5A	900
KLRB1	CLEC2A	904
KLRB1	CLEC2D	985
TYROBP	CD300E	994
TYROBP	NCR2	987
TYROBP	VAV2	924
TYROBP	LILRB2	926
TYROBP	ITGB2	903
TYROBP	HLA-C	948
TYROBP	CLEC5A	993
TYROBP	VAV3	947
TYROBP	HLA-B	945
TYROBP	B2M	921
TYROBP	PLXNA1	954
TYROBP	FYN	928
TYROBP	KLRC2	976
TYROBP	PIK3R1	904
TYROBP	LCK	931
TYROBP	RAC1	929
TYROBP	KLRD1	979
TYROBP	SIGLEC14	978
TYROBP	PIK3CB	903
TYROBP	SEMA6D	935
TYROBP	SIRPA	911
TYROBP	FCER1G	960
TYROBP	BTK	959
TYROBP	ZAP70	956
TYROBP	GRAP2	913
TYROBP	PLCG2	934
TYROBP	PIK3CA	903
TYROBP	SIRPB1	975
TYROBP	SOS1	911
TYROBP	SIRPG	930
TYROBP	SIGLEC15	954
TYROBP	CD300LB	995
TYROBP	CSF1R	964
TYROBP	SYK	988
TYROBP	C1QA	932
TYROBP	HLA-E	961
TYROBP	TREM2	997
ARHGAP9	RHOBTB2	921
ARHGAP9	CDC42	946
ARHGAP9	RHOA	955
SLAMF6	SH2D1A	982
LCK	CD274	933
LCK	FN1	964
LCK	FGR	906
LCK	UGCG	900
LCK	CXCR4	955
LCK	EPHA5	903
LCK	GAB2	948
LCK	BTK	914
LCK	PECAM1	953
LCK	HLA-DQA2	905
LCK	RAPGEF1	933
LCK	RELA	927
LCK	SMPD1	910
LCK	PLCG2	948
LCK	PPP2CA	924
LCK	NCK1	937
LCK	SGMS1	902
LCK	SH3BP2	950
LCK	DAPP1	967
LCK	PTPN6	962
LCK	LAT	991
LCK	LYN	937
LCK	STAT1	964
LCK	TYK2	908
LCK	HCK	906
LCK	HLA-E	914
LCK	HLA-DRB5	902
LCK	HLA-DRA	916
LCK	TREM2	906
LCK	HLA-DRB1	922
LCK	MAPK9	930
LCK	RGS1	925
LCK	SNCA	917
LCK	DBNL	905
LCK	HLA-DQA1	918
LCK	HLA-DQB2	908
LCK	CD2	907
LCK	PRKCZ	909
LCK	PRKCD	941
LCK	MAPK8	939
LCK	SRC	906
LCK	PPP2R5C	915
LCK	GIT2	909
LCK	GNAZ	904
LCK	GNB1	923
LCK	NRAS	939
LCK	EPHA6	903
LCK	JAK2	916
LCK	CD247	991
LCK	PTPN13	927
LCK	PDCD1LG2	923
LCK	CDC42	969
LCK	PIK3R1	962
LCK	SH2B2	906
LCK	KLRC2	910
LCK	PTPN22	987
LCK	SHC1	984
LCK	FYN	907
LCK	EFNA1	925
LCK	IL2RG	945
LCK	GNAI3	907
LCK	KLRD1	935
LCK	YES1	902
LCK	EPHB1	905
LCK	MLLT4	913
LCK	BCAR1	956
LCK	ARHGAP35	919
LCK	ITK	965
LCK	AKT1	939
LCK	IL12RB1	928
LCK	ABL1	906
LCK	PTK2B	952
LCK	PPP2R5D	914
LCK	EPHA7	904
LCK	CXCL12	945
LCK	HLA-DPB1	912
LCK	PTPRJ	950
LCK	ACTN1	912
LCK	CD3E	987
LCK	GRAP2	948
LCK	STAM	912
LCK	ARHGEF7	910
LCK	SOS1	960
LCK	HLA-A	920
LCK	JAK1	915
LCK	GNAI1	905
LCK	PAK3	919
LCK	SYK	959
LCK	IRS2	916
LCK	PTK2	947
LCK	IL2RA	954
LCK	CD3G	969
LCK	RHOA	944
LCK	PTPN11	953
LCK	PDPK1	922
LCK	AKT2	922
LCK	SOCS2	945
LCK	VAV2	926
LCK	CD8A	994
LCK	STAT5A	971
LCK	GRB7	909
LCK	HLA-DPA1	909
LCK	MAP4K1	927
LCK	EPHB2	905
LCK	VAV3	934
LCK	BMX	906
LCK	B2M	922
LCK	CISH	948
LCK	SLA	914
LCK	JAK3	950
LCK	PTPN21	916
LCK	TRPV6	907
LCK	HRAS	955
LCK	EPHA2	910
LCK	SH2B3	905
LCK	VAV1	992
LCK	GRB2	954
LCK	HLA-DQB1	931
LCK	IKZF3	928
LCK	RAC1	940
LCK	PTPRC	994
ZAP70	SYK	906
ZAP70	HCK	920
ZAP70	CD3G	971
ZAP70	HLA-DRA	913
ZAP70	HLA-DRB5	904
ZAP70	HLA-DRB1	922
ZAP70	PLCG2	983
ZAP70	CD3E	990
ZAP70	GRAP2	988
ZAP70	SH3BP2	962
ZAP70	HLA-A	922
ZAP70	PTPN6	958
ZAP70	LAT	995
ZAP70	LYN	921
ZAP70	CD86	951
ZAP70	BTK	932
ZAP70	HLA-DPB1	910
ZAP70	HLA-DQA2	922
ZAP70	YES1	913
ZAP70	CD8B	967
ZAP70	ITK	975
ZAP70	CD3D	986
ZAP70	FGR	930
ZAP70	CD28	982
ZAP70	TRAT1	952
ZAP70	PTPN22	987
ZAP70	SHC1	972
ZAP70	FYN	951
ZAP70	VAV1	996
ZAP70	LCK	979
ZAP70	HLA-DQB1	924
ZAP70	CD247	998
ZAP70	UBE2D2	960
ZAP70	B2M	951
ZAP70	DEF6	928
ZAP70	HLA-DQB2	910
ZAP70	SRC	924
ZAP70	HLA-DPA1	910
ZAP70	MAP4K1	924
ZAP70	DBNL	965
ZAP70	CD8A	945
ZAP70	HLA-DQA1	920
PTPN7	SMAD3	901
FERMT3	TOR4A	905
FERMT3	SCCPDH	900
FERMT3	QSOX1	902
FERMT3	ACTN2	914
FERMT3	LEFTY2	900
FERMT3	IGF1	901
FERMT3	FGG	913
FERMT3	ITGB3	946
FERMT3	AHSG	912
FERMT3	GTPBP2	900
FERMT3	MMRN1	924
FERMT3	TMSB4X	903
FERMT3	FAM49B	905
FERMT3	VEGFB	900
FERMT3	OLA1	900
FERMT3	APOOL	903
FERMT3	F8	900
FERMT3	TEX264	900
FERMT3	FGB	918
FERMT3	GAS6	900
FERMT3	CFD	907
FERMT3	FIGF	900
FERMT3	TGFB2	900
FERMT3	FBLIM1	942
FERMT3	VTI1B	900
FERMT3	CLU	900
FERMT3	F5	904
FERMT3	ALDOA	900
FERMT3	PLG	900
FERMT3	FN1	938
FERMT3	ALB	907
FERMT3	VEGFC	900
FERMT3	SERPINA1	904
FERMT3	PDGFB	901
FERMT3	SERPINF2	902
FERMT3	PROS1	900
FERMT3	VEGFA	905
FERMT3	APP	902
FERMT3	NHLRC2	900
FERMT3	IGF2	900
FERMT3	PF4	915
FERMT3	ACTN1	922
FERMT3	ORM2	900
FERMT3	A2M	900
FERMT3	FGA	917
FERMT3	MAGED2	900
FERMT3	PPBP	913
SLA	LYN	911
SLA	YES1	904
SLA	HCK	954
PTGDS	AKR1C3	942
PTGDS	PTGES3	948
PTGDS	TBXAS1	954
CD3E	IL2RA	944
CD3E	HLA-E	914
CD3E	CD3G	994
CD3E	HLA-DRA	934
CD3E	HLA-DRB5	904
CD3E	SYK	954
CD3E	LAT	941
CD3E	PTPN6	924
CD3E	PTPRJ	902
CD3E	FYB	950
CD3E	SH3BP2	900
CD3E	HLA-A	926
CD3E	HLA-DQA2	917
CD3E	HLA-DPB1	918
CD3E	GNAI3	900
CD3E	CD274	939
CD3E	ITK	990
CD3E	CD1D	946
CD3E	VAV1	954
CD3E	HLA-DQB1	921
CD3E	IL2RG	954
CD3E	PTPRC	982
CD3E	SHC1	935
CD3E	PDCD1LG2	925
CD3E	CD1C	943
CD3E	HLA-B	918
CD3E	CD247	991
CD3E	HLA-C	913
CD3E	B2M	929
CD3E	GNAZ	900
CD3E	HLA-DPA1	922
CD3E	MAP4K1	917
CD3E	GNB1	900
CD3E	HLA-DQB2	916
CD3E	CD2	910
CD3E	DBNL	900
CD3E	CD8A	959
CD3E	HLA-G	905
CD3E	CD1B	935
CD3E	RGS1	914
CD3E	JUN	908
GZMK	GZMA	916
TAS2R7	CXCR3	900
TAS2R7	CCL5	900
TAS2R7	CXCR6	901
TAS2R7	CCR7	900
TAS2R7	CXCL9	900
SELL	CCR7	905
ABI2	WAS	965
ABI2	FCGR3A	900
ABI2	CD3G	900
GNG13	CXCL9	900
GNG13	CXCR3	912
GNG13	CCL5	900
GNG13	CXCR6	900
DNM1	CXCR3	902
DNM1	CD3G	902
DNM1	HLA-DPB1	900
SNAP23	CYBB	916
PVRL2	TIGIT	990
GNG12	CCL5	900
GNG12	CXCR3	912
GNG12	CXCR6	900
PRKCB	JAK3	908
PRKCB	LCK	917
GNB4	CXCL9	900
GNB4	CXCR3	915
GNB4	CXCR6	900
GNB4	CCR7	900
GNB4	CCL5	900
CHRM2	CCL5	900
CHRM2	CD3G	900
NCKAP1L	FCGR3A	917
NCKAP1L	CD3G	909
NCKAP1L	WAS	975
NCR1	CD247	937
STAT4	JAK3	975
DECR1	CYBB	968
SST	CCL5	906
SST	CXCR3	918
SST	CXCR6	900
SST	CXCL9	905
KCNAB2	CYBB	912
CXCL3	CXCR6	924
CXCL3	CXCR3	945
CXCL3	CCL5	967
CXCL3	CXCL9	914
HVCN1	CYBB	948
RPS6KB1	CD79B	901
SELPLG	SELL	996
GNB2	CXCL9	900
GNB2	CXCR3	915
GNB2	CCL5	900
GNB2	CXCR6	900
HTR1D	CCL5	900
HTR1D	CXCR6	900
HRH4	CXCL9	900
HRH4	CXCR6	902
HRH4	CCL5	918
HRH4	CXCR3	904
KIF15	HLA-DQA1	900
KIF15	HLA-DPB1	900
AGTR1	CD3G	900
KLRK1	TYROBP	913
FCAR	CYBB	903
DRD2	CXCR6	900
DRD2	CCL5	903
DRD2	CXCR3	903
DRD2	CXCL9	900
IL20RA	JAK3	908
CD247	CD8A	950
CD247	CD2	991
CD247	MAP4K1	913
CD247	FCGR3A	926
CD247	CD3G	982
GRM4	CCL5	901
SOCS3	JAK3	977
SOCS3	LCK	948
MMP9	CYBB	903
CD3D	CD3G	989
CD3D	CD8A	973
CD3D	MAP4K1	919
CD3D	CD247	995
CD3D	LCK	985
CD3D	HLA-DQA1	914
CD3D	CD3E	999
CD3D	HLA-DPB1	924
PTPRC	CD3G	946
S1PR3	CXCR6	900
S1PR3	CCL5	917
AMPH	CD3G	900
TAS2R30	CCL5	900
PPY	CCL5	900
CD1C	CD3G	904
HLA-DOB	HLA-DPB1	912
FUCA2	APOE	913
KIF23	HLA-DQA1	900
KIF23	HLA-DPB1	900
ISLR	FERMT3	900
TRIM31	HLA-DPB1	903
PTPN6	JAK3	975
PTPN6	HLA-DPB1	907
PTPN6	CD3G	909
IL12B	LCK	901
RASA1	LCK	953
RASA1	RASAL3	910
RASA1	CD79B	900
CD69	SELL	905
EPOR	JAK3	929
PENK	CXCL9	905
PENK	CXCR3	900
PENK	CCL5	902
PENK	CXCR6	900
RASA2	RASAL3	921
TAS2R1	CXCR6	900
TAS2R1	CCL5	900
EVI2A	EVI2B	978
CDA	APOBEC3G	912
SGIP1	CD3G	902
IGLL5	CD3G	926
TAS2R39	CCL5	900
MAPKAPK2	LSP1	965
DRD3	CCL5	902
DRD3	CXCR6	900
RHOT1	ARHGAP9	905
STAM2	CD3D	902
STAM2	LCK	913
STAM2	CD3G	901
STAM2	JAK3	974
A1BG	FERMT3	900
TAS2R9	CXCL9	900
TAS2R9	CCR7	900
TAS2R9	CXCR6	900
TAS2R9	CXCR3	900
TAS2R9	CCL5	900
SEC23A	HLA-DPB1	900
SEC23A	HLA-DQA1	900
GAA	CYBB	900
CORT	CXCR6	900
CORT	CCL5	919
SH3GL3	CD3G	900
CTSF	HLA-DPB1	904
CTSF	HLA-DQA1	909
MYH2	CD3G	903
MYH2	FCGR3A	900
TRIM25	HLA-DPB1	900
TRIM25	HLA-DQA1	900
IL2RB	JAK3	970
IL2RB	CD8A	965
IL2RB	CD3G	940
IL2RB	CD3E	956
IL2RB	LCK	970
IL2RB	CD247	971
IL2RB	CD3D	945
HCAR1	CCL5	906
HCAR1	CXCR6	903
OXER1	CCL5	903
OXER1	CXCR6	900
CAPZB	HLA-DPB1	900
PIK3CD	JAK3	917
PIK3CD	CD79B	917
PIK3AP1	CD79B	931
FGR	CD3G	903
FGR	SLA	956
HCAR3	CCL5	908
PIK3CA	JAK3	951
PIK3CA	LCK	953
PIK3CA	CD247	902
PIK3CA	CD3D	901
PIK3CA	FCGR3A	906
PIK3CA	TREM2	904
PIK3CA	CD79B	908
PIK3CA	CD3E	900
PIK3CA	CD8A	917
PIK3CA	CD3G	900
PIK3CA	CD2	900
RHOH	ARHGAP9	924
AP2M1	CD3G	900
AP2M1	HLA-DPB1	900
AP2M1	CD3D	935
AP2M1	HLA-DQA1	900
TAS1R1	CXCL9	900
TAS1R1	CXCR3	901
TAS1R1	CCL5	900
TAS1R1	CXCR6	900
NOX4	CYBB	913
AVP	CD3G	900
CENPE	HLA-DPB1	900
CENPE	HLA-DQA1	900
PVRL3	TIGIT	950
PPBP	CXCL9	959
PPBP	CXCR3	941
PPBP	CCL5	973
PPBP	CXCR6	929
PTPRB	CYBB	901
CXCL11	CXCL9	981
CXCL11	CXCR3	995
CXCL11	CCL5	981
CXCL11	CXCR6	947
CLTB	CD3G	900
NRAS	CYBB	905
NRAS	JAK3	949
WASF3	FCGR3A	900
WASF3	WAS	979
WASF3	CD3G	900
DYNC1I2	HLA-DPB1	900
OPRK1	CXCR6	900
OPRK1	CXCR3	902
OPRK1	CCL5	918
OPRK1	CXCL9	901
WASF1	CD3G	900
SAA1	CCL5	935
SAA1	CXCR6	904
RHOG	ARHGAP9	926
RHOG	ACKR1	900
CLTA	HLA-DPB1	900
CLTA	HLA-DQA1	900
CLTA	CD3D	904
CLTA	CD3G	900
PON1	APOE	914
CD40	JAK3	967
RAB5A	CD3G	900
RAB5A	CD3D	900
PTPN2	JAK3	976
CAPZA2	HLA-DPB1	900
GNG5	CXCR6	900
GNG5	CXCR3	912
GNG5	CCL5	902
TRIM5	HLA-DPB1	900
SOCS1	JAK3	978
SOCS1	LCK	952
ADRA2C	CCL5	905
ADRA2C	CXCR6	900
AURKB	SEPT1	996
UBA52	CD3G	900
KIF2B	HLA-DPB1	900
KIF2B	HLA-DQA1	900
SOS2	JAK3	911
VCL	WAS	920
VCL	LCK	922
TAS2R20	CCL5	900
SERPING1	FERMT3	902
NPY1R	CXCR6	900
NPY1R	CXCL9	900
NPY1R	CXCR3	911
NPY1R	CCL5	916
KIF3A	HLA-DPB1	907
CETP	APOE	942
EGF	FERMT3	904
EGF	CD3D	902
EGF	LCK	941
EGF	CD3G	903
HLA-DPA1	HLA-DPB1	995
HLA-DPA1	CD3G	925
CTSA	HLA-DPB1	900
PDGFB	LCK	911
ACTN4	FERMT3	915
CXCL5	CXCL9	916
CXCL5	CXCR6	939
CXCL5	CCL5	975
CXCL5	CXCR3	953
CTSL	HLA-DPB1	909
BCR	CD79B	904
S1PR2	CCL5	917
NMUR2	CXCR6	901
NMUR2	CCL5	900
NMUR2	CXCL9	900
NMUR2	CXCR3	900
DCTN5	HLA-DQA1	900
DCTN5	HLA-DPB1	900
CD22	CD79A	981
CD22	CD79B	977
PVR	TIGIT	995
RAB35	TBC1D10C	973
PACSIN2	CD3D	900
PACSIN2	CD3G	900
KIF5B	HLA-DQA1	900
KIF5B	HLA-DPB1	900
CXCR4	CXCR6	913
CXCR4	CCL5	983
APOA1	APOE	991
INPPL1	JAK3	931
PROC	APOE	916
STOM	CYBB	902
IRS2	JAK3	955
RAC3	ARHGAP9	938
RAC3	WAS	938
HTR1F	CXCR6	900
HTR1F	CXCR3	900
HTR1F	CCL5	900
HTR1F	CXCL9	900
GPR17	CCL5	904
LAT	CD3G	927
LAT	HLA-DPB1	900
LAT	MAP4K1	963
LAT	CD8A	948
SYT8	CD3G	900
OPRM1	CCL5	926
OPRM1	CXCR6	900
KIF22	HLA-DPB1	900
KIF22	HLA-DQA1	900
CTSC	HLA-DPB1	904
CTSC	HLA-DQA1	912
DYNC1H1	HLA-DPB1	900
MCEMP1	CYBB	928
MYO1C	CD3G	908
MYO1C	FCGR3A	903
KIF2C	HLA-DPB1	900
TAS2R4	CXCL9	900
TAS2R4	CXCR6	900
TAS2R4	CCL5	900
TAS2R4	CXCR3	900
RAP2C	CYBB	904
CX3CR1	CXCR6	913
CX3CR1	CXCL9	949
CX3CR1	CXCR3	917
CX3CR1	CCL5	965
ADCY8	CXCL9	900
ADCY8	CCL5	902
ADCY8	CXCR3	904
ADCY8	CXCR6	900
STAM	JAK3	979
STAM	CD3G	900
GBP7	HLA-DPB1	902
GBP7	HLA-DQA1	903
[truncated: 1,509 more rows]
